# Supplementary material for: The structure of liquid carbon elucidated by in situ X-ray diffraction
Source: Nature. 2025 May 21;642(8067):351–5. doi: 10.1038/s41586-025-09035-6 (PMC12158773; doi:10.1038/s41586-025-09035-6)
Supplement: Supplementary file 2 — Source Data for Fig. 2 [file 41586_2025_9035_MOESM2_ESM.xlsx]

## Sheet: Ambient
k	I
1.02203	-4.56065
1.02366	-1.27545
1.02529	0.464355
1.02692	1.04924
1.02854	0.271949
1.03017	0.147956
1.0318	-0.783523
1.03343	0.336722
1.03506	0.829904
1.03669	3.00952
1.03832	3.70809
1.03994	0.965754
1.04157	-1.12242
1.0432	-1.88593
1.04483	-2.8152
1.04646	-1.67846
1.04809	-0.492953
1.04972	0.73848
1.05134	1.18429
1.05297	0.973219
1.0546	1.58211
1.05623	2.55694
1.05786	0.787156
1.05949	-0.0981561
1.06112	-0.612537
1.06274	-1.01596
1.06437	0.480205
1.066	0.330396
1.06763	1.39549
1.06926	1.097
1.07089	1.91551
1.07251	0.817142
1.07414	0.123479
1.07577	-2.70403
1.0774	-3.95978
1.07903	-2.04984
1.08066	0.159439
1.08228	2.77012
1.08391	2.65439
1.08554	3.80692
1.08717	2.25733
1.0888	1.7622
1.09043	1.04744
1.09205	0.547226
1.09368	0.322581
1.09531	-0.718323
1.09694	-1.5231
1.09857	0.453417
1.1002	2.99714
1.10182	5.05357
1.10345	5.67882
1.10508	3.27172
1.10671	1.10718
1.10834	-0.506443
1.10997	0.14836
1.11159	0.67195
1.11322	0.839136
1.11485	0.168618
1.11648	-0.963235
1.11811	-0.495109
1.11973	1.34783
1.12136	3.13438
1.12299	3.35827
1.12462	1.78282
1.12625	0.749213
1.12788	-0.0397651
1.1295	0.837672
1.13113	1.32863
1.13276	0.696502
1.13439	-0.476159
1.13602	-1.85385
1.13764	-1.30497
1.13927	0.121858
1.1409	1.47204
1.14253	1.63032
1.14416	2.54515
1.14578	2.37565
1.14741	2.37627
1.14904	2.27238
1.15067	2.66879
1.1523	2.86923
1.15392	3.18994
1.15555	3.38899
1.15718	3.53335
1.15881	3.00864
1.16044	2.52925
1.16206	3.1348
1.16369	3.67079
1.16532	4.05793
1.16695	3.8148
1.16857	1.99264
1.1702	2.89226
1.17183	2.11773
1.17346	2.51403
1.17509	2.76041
1.17671	2.73343
1.17834	4.18995
1.17997	4.67158
1.1816	5.94839
1.18323	6.37192
1.18485	7.02745
1.18648	6.66104
1.18811	5.6578
1.18974	6.27086
1.19136	5.76107
1.19299	5.68749
1.19462	5.79514
1.19625	5.34715
1.19788	5.28987
1.1995	6.09565
1.20113	5.36398
1.20276	5.36623
1.20439	5.86596
1.20601	5.07937
1.20764	5.46495
1.20927	6.00992
1.2109	6.85878
1.21252	7.61266
1.21415	7.09767
1.21578	7.70845
1.21741	8.18408
1.21903	8.88871
1.22066	8.43392
1.22229	7.74464
1.22392	7.35316
1.22554	7.55029
1.22717	9.18024
1.2288	8.94084
1.23043	9.70361
1.23206	9.35577
1.23368	8.78168
1.23531	8.78945
1.23694	9.31067
1.23856	10.0312
1.24019	10.0911
1.24182	9.36441
1.24345	9.266
1.24507	9.4837
1.2467	10.007
1.24833	10.1459
1.24996	9.46877
1.25158	9.82827
1.25321	9.2892
1.25484	8.85176
1.25647	7.64958
1.25809	7.60596
1.25972	8.27039
1.26135	8.48452
1.26298	9.12587
1.2646	9.36076
1.26623	10.1126
1.26786	11.6561
1.26949	11.5864
1.27111	11.8731
1.27274	10.4876
1.27437	9.87937
1.27599	9.59087
1.27762	10.2172
1.27925	10.9695
1.28088	10.2185
1.2825	9.14012
1.28413	7.92844
1.28576	8.30346
1.28738	9.22099
1.28901	9.99583
1.29064	10.4485
1.29227	11.098
1.29389	10.514
1.29552	10.3911
1.29715	10.7854
1.29877	11.2916
1.3004	11.93
1.30203	11.7194
1.30366	11.8547
1.30528	12.0311
1.30691	12.6522
1.30854	12.1825
1.31016	12.6197
1.31179	13.0811
1.31342	13.1172
1.31504	12.6405
1.31667	10.874
1.3183	10.6587
1.31993	10.7601
1.32155	11.0955
1.32318	11.0301
1.32481	11.2164
1.32643	12.2936
1.32806	13.3493
1.32969	13.7668
1.33131	13.4685
1.33294	12.486
1.33457	12.3899
1.33619	12.3452
1.33782	13.1686
1.33945	12.9369
1.34108	11.8997
1.3427	12.093
1.34433	11.8742
1.34596	12.7256
1.34758	13.3602
1.34921	12.4812
1.35084	12.5642
1.35246	11.9908
1.35409	12.4476
1.35572	12.9155
1.35734	13.555
1.35897	13.3358
1.3606	12.8364
1.36222	12.4717
1.36385	12.0277
1.36548	12.4214
1.3671	11.6118
1.36873	11.3892
1.37036	11.0515
1.37198	11.8461
1.37361	12.6193
1.37524	12.9539
1.37686	12.8442
1.37849	12.2352
1.38012	11.9863
1.38174	12.6498
1.38337	13.614
1.385	14.5468
1.38662	15.6798
1.38825	15.7457
1.38987	15.2838
1.3915	14.4204
1.39313	14.2099
1.39475	13.9531
1.39638	14.2317
1.39801	13.1112
1.39963	12.3015
1.40126	12.3603
1.40289	12.9208
1.40451	13.8547
1.40614	14.3568
1.40777	14.5832
1.40939	14.7226
1.41102	14.8091
1.41264	14.5945
1.41427	13.7757
1.4159	13.4058
1.41752	12.7433
1.41915	12.7203
1.42078	13.5297
1.4224	13.7282
1.42403	14.2876
1.42565	14.3292
1.42728	14.2943
1.42891	14.8886
1.43053	14.786
1.43216	14.5767
1.43379	14.5993
1.43541	14.3957
1.43704	15.2936
1.43866	15.0229
1.44029	14.7964
1.44192	14.8447
1.44354	15.1536
1.44517	15.067
1.4468	14.2061
1.44842	12.9314
1.45005	12.6781
1.45167	12.6952
1.4533	13.4748
1.45493	14.0992
1.45655	13.8519
1.45818	14.1857
1.4598	14.2237
1.46143	14.2446
1.46306	14.4678
1.46468	14.556
1.46631	14.7859
1.46793	15.0199
1.46956	15.091
1.47119	14.8221
1.47281	14.8901
1.47444	15.0462
1.47606	14.3964
1.47769	14.303
1.47931	13.8469
1.48094	14.7143
1.48257	15.42
1.48419	16.2457
1.48582	17.2665
1.48744	17.0309
1.48907	16.967
1.4907	15.9555
1.49232	15.4861
1.49395	15.2246
1.49557	15.0103
1.4972	14.7611
1.49882	15.0383
1.50045	15.1266
1.50208	15.8185
1.5037	16.1209
1.50533	15.695
1.50695	15.5204
1.50858	16.0754
1.5102	16.4382
1.51183	16.8265
1.51345	16.3782
1.51508	15.5586
1.51671	14.7805
1.51833	14.7293
1.51996	14.2882
1.52158	14.6013
1.52321	15.2127
1.52483	16.1794
1.52646	17.1835
1.52808	17.6137
1.52971	17.3569
1.53134	17.2065
1.53296	16.765
1.53459	16.6689
1.53621	16.2255
1.53784	16.1141
1.53946	16.1807
1.54109	15.9547
1.54271	16.2713
1.54434	16.4684
1.54596	16.3928
1.54759	16.8753
1.54922	17.3693
1.55084	18.0571
1.55247	18.2701
1.55409	17.333
1.55572	17.1586
1.55734	17.3563
1.55897	17.0067
1.56059	16.973
1.56222	16.4232
1.56384	16.3093
1.56547	17.3362
1.56709	16.7834
1.56872	16.9758
1.57034	16.7013
1.57197	16.29
1.57359	16.5102
1.57522	16.3823
1.57684	16.758
1.57847	17.0105
1.58009	17.0799
1.58172	16.8602
1.58334	16.5473
1.58497	16.7022
1.58659	17.3467
1.58822	17.5052
1.58984	17.4383
1.59147	17.3675
1.59309	16.7337
1.59472	16.4966
1.59634	16.5271
1.59797	16.911
1.59959	17.2142
1.60122	17.0835
1.60284	17.3034
1.60447	17.1212
1.60609	17.5116
1.60772	18.1
1.60934	18.1565
1.61097	18.1364
1.61259	17.8816
1.61422	16.8088
1.61584	16.5985
1.61747	16.575
1.61909	16.9863
1.62072	17.4502
1.62234	17.6033
1.62397	17.6921
1.62559	17.7293
1.62722	17.2135
1.62884	17.4204
1.63047	16.9727
1.63209	17.0214
1.63372	16.7158
1.63534	16.7784
1.63697	17.0793
1.63859	17.6827
1.64021	18.231
1.64184	17.6194
1.64346	17.532
1.64509	17.2349
1.64671	17.6698
1.64834	18.2202
1.64996	18.4932
1.65159	18.9669
1.65321	18.3911
1.65484	18.5922
1.65646	18.2437
1.65808	18.6848
1.65971	18.2
1.66133	17.8785
1.66296	17.9197
1.66458	17.6011
1.66621	18.0909
1.66783	17.8461
1.66946	17.782
1.67108	18.0531
1.6727	17.9159
1.67433	17.5967
1.67595	16.8157
1.67758	16.4502
1.6792	17.0131
1.68083	17.1464
1.68245	17.2675
1.68407	17.3932
1.6857	17.0124
1.68732	17.4039
1.68895	17.2201
1.69057	17.2842
1.6922	17.5423
1.69382	18.1688
1.69544	18.6028
1.69707	18.909
1.69869	18.2302
1.70032	17.5727
1.70194	16.6117
1.70356	16.7872
1.70519	17.009
1.70681	17.0449
1.70844	17.3178
1.71006	16.881
1.71169	16.7374
1.71331	17.1395
1.71493	17.3589
1.71656	17.6081
1.71818	18.0432
1.71981	18.1959
1.72143	17.8902
1.72305	17.8968
1.72468	17.8041
1.7263	18.1267
1.72792	18.0251
1.72955	17.7347
1.73117	16.7318
1.7328	16.8285
1.73442	17.0023
1.73604	17.4616
1.73767	17.89
1.73929	17.7245
1.74092	17.385
1.74254	17.4475
1.74416	16.8636
1.74579	16.6722
1.74741	16.7071
1.74903	16.4841
1.75066	16.675
1.75228	16.696
1.75391	16.9357
1.75553	17.4005
1.75715	17.7532
1.75878	17.6772
1.7604	17.7012
1.76202	17.7118
1.76365	17.8377
1.76527	17.8945
1.76689	17.3783
1.76852	17.0168
1.77014	16.8565
1.77176	16.6415
1.77339	16.6411
1.77501	16.3141
1.77664	16.2366
1.77826	15.8769
1.77988	15.8378
1.78151	15.6038
1.78313	15.9572
1.78475	16.3491
1.78638	16.4995
1.788	17.1001
1.78962	17.0384
1.79125	16.9196
1.79287	16.9745
1.79449	16.629
1.79612	16.3163
1.79774	16.2821
1.79936	16.5004
1.80099	16.2689
1.80261	15.7493
1.80423	15.4852
1.80586	14.3758
1.80748	14.539
1.8091	15.0274
1.81073	15.2237
1.81235	15.565
1.81397	15.7701
1.81559	15.7581
1.81722	15.9385
1.81884	16.0513
1.82046	15.884
1.82209	15.8177
1.82371	15.8016
1.82533	15.887
1.82696	15.4283
1.82858	15.6236
1.8302	15.539
1.83183	15.7481
1.83345	15.805
1.83507	16.1208
1.83669	16.1821
1.83832	15.8785
1.83994	15.5826
1.84156	14.9063
1.84319	14.7699
1.84481	14.7782
1.84643	14.9388
1.84805	15.597
1.84968	15.3542
1.8513	16.0483
1.85292	16.0627
1.85455	15.8182
1.85617	16.1243
1.85779	15.6905
1.85941	15.6414
1.86104	15.2555
1.86266	15.1434
1.86428	14.8353
1.8659	14.9316
1.86753	14.905
1.86915	14.3692
1.87077	14.2797
1.8724	13.7367
1.87402	13.2879
1.87564	13.4926
1.87726	13.4843
1.87889	14.5166
1.88051	15.0943
1.88213	15.0672
1.88375	14.732
1.88538	13.9227
1.887	13.7238
1.88862	13.7184
1.89024	14.2203
1.89187	14.0348
1.89349	13.7535
1.89511	13.9057
1.89673	13.8924
1.89836	14.5749
1.89998	14.4801
1.9016	14.4286
1.90322	14.1725
1.90484	13.255
1.90647	13.1882
1.90809	13.1165
1.90971	13.0595
1.91133	13.1678
1.91296	12.7981
1.91458	12.8733
1.9162	13.3388
1.91782	13.5851
1.91944	13.3812
1.92107	13.2838
1.92269	12.7982
1.92431	12.6747
1.92593	12.7412
1.92756	13.0936
1.92918	13.2574
1.9308	13.42
1.93242	12.8414
1.93404	12.9161
1.93567	12.7261
1.93729	12.5286
1.93891	12.6114
1.94053	12.8445
1.94215	12.9583
1.94378	12.8772
1.9454	12.7958
1.94702	12.186
1.94864	11.6003
1.95026	11.7178
1.95189	11.7097
1.95351	12.0693
1.95513	11.7713
1.95675	11.4097
1.95837	10.5995
1.95999	10.5647
1.96162	10.9625
1.96324	11.4546
1.96486	11.6913
1.96648	11.392
1.9681	11.4772
1.96972	11.8648
1.97135	11.7145
1.97297	11.8624
1.97459	11.2176
1.97621	11.6942
1.97783	12.053
1.97945	12.518
1.98108	12.2751
1.9827	11.8324
1.98432	11.2256
1.98594	10.7423
1.98756	10.7989
1.98918	10.8198
1.99081	11.4046
1.99243	12.079
1.99405	12.3481
1.99567	12.628
1.99729	12.1201
1.99891	11.5641
2.00053	10.684
2.00216	10.3768
2.00378	10.3426
2.0054	10.7327
2.00702	11.0291
2.00864	10.5281
2.01026	10.071
2.01188	9.92826
2.0135	9.83681
2.01513	10.4202
2.01675	10.4418
2.01837	10.4511
2.01999	10.5435
2.02161	10.3254
2.02323	10.008
2.02485	9.78622
2.02647	10.1545
2.0281	10.4969
2.02972	10.2566
2.03134	9.96683
2.03296	9.87227
2.03458	9.78586
2.0362	10.1459
2.03782	10.552
2.03944	9.90974
2.04106	9.95084
2.04269	10.0456
2.04431	9.99032
2.04593	10.1375
2.04755	9.48021
2.04917	9.70804
2.05079	9.62632
2.05241	9.64153
2.05403	9.29002
2.05565	9.18698
2.05727	9.02391
2.05889	9.31986
2.06051	9.20788
2.06214	8.88059
2.06376	9.12803
2.06538	8.78741
2.067	9.34459
2.06862	9.47145
2.07024	9.77174
2.07186	10.0493
2.07348	9.51908
2.0751	8.85154
2.07672	8.11822
2.07834	7.89287
2.07996	8.20363
2.08158	8.87837
2.0832	9.70182
2.08482	9.86377
2.08645	10.0564
2.08807	10.0862
2.08969	8.95919
2.09131	8.49493
2.09293	8.24373
2.09455	7.94519
2.09617	8.28305
2.09779	8.18022
2.09941	8.29513
2.10103	8.41153
2.10265	8.40741
2.10427	8.57767
2.10589	8.83399
2.10751	8.91072
2.10913	9.00081
2.11075	8.54303
2.11237	7.8647
2.11399	7.55428
2.11561	7.09455
2.11723	7.42077
2.11885	7.27175
2.12047	7.33336
2.12209	7.61101
2.12371	7.3507
2.12533	7.48097
2.12695	7.40395
2.12857	7.62523
2.13019	7.98275
2.13181	8.04756
2.13343	8.44237
2.13505	8.42081
2.13667	8.44933
2.13829	8.56728
2.13991	8.14158
2.14153	8.40502
2.14315	8.1842
2.14477	7.7351
2.14639	7.80762
2.14801	7.57188
2.14963	7.61062
2.15125	7.71521
2.15287	7.91651
2.15449	8.0361
2.15611	7.85529
2.15773	7.48453
2.15935	7.09025
2.16097	7.19229
2.16259	7.48307
2.16421	7.89917
2.16583	7.85302
2.16745	7.90993
2.16907	7.59715
2.17069	7.30707
2.17231	7.34807
2.17393	7.57593
2.17555	7.7013
2.17717	7.12606
2.17879	6.69993
2.18041	6.69632
2.18203	7.09393
2.18365	7.67628
2.18527	8.00568
2.18689	7.70766
2.1885	8.05766
2.19012	7.70667
2.19174	7.28664
2.19336	7.38381
2.19498	6.8337
2.1966	7.33458
2.19822	7.05523
2.19984	6.67921
2.20146	6.63734
2.20308	6.20861
2.2047	6.40261
2.20632	6.75505
2.20794	6.79901
2.20956	7.17856
2.21118	7.10802
2.21279	7.04444
2.21441	7.15488
2.21603	7.14359
2.21765	7.72745
2.21927	7.64148
2.22089	7.63111
2.22251	7.44194
2.22413	7.31775
2.22575	7.56799
2.22737	7.39683
2.22899	7.32616
2.2306	7.46988
2.23222	7.46311
2.23384	7.46929
2.23546	7.09697
2.23708	6.70743
2.2387	6.31579
2.24032	6.15493
2.24194	6.45099
2.24356	6.34562
2.24517	6.43971
2.24679	6.52598
2.24841	6.76564
2.25003	7.10879
2.25165	6.88296
2.25327	6.76393
2.25489	6.40417
2.25651	6.3045
2.25813	6.75579
2.25974	6.97783
2.26136	7.30977
2.26298	7.07058
2.2646	7.06612
2.26622	7.09385
2.26784	7.47889
2.26946	7.3573
2.27107	6.64939
2.27269	6.23254
2.27431	6.2772
2.27593	6.37067
2.27755	7.05657
2.27917	6.77841
2.28078	6.39969
2.2824	6.33172
2.28402	5.62846
2.28564	5.57038
2.28726	5.77354
2.28888	6.13075
2.2905	6.5688
2.29211	6.93438
2.29373	6.93385
2.29535	6.67706
2.29697	6.48799
2.29859	6.33476
2.3002	6.36541
2.30182	6.74647
2.30344	6.94302
2.30506	6.76589
2.30668	6.46188
2.3083	6.42181
2.30991	6.30594
2.31153	6.42569
2.31315	6.33279
2.31477	6.35753
2.31639	6.46064
2.318	6.33839
2.31962	6.16188
2.32124	5.88016
2.32286	5.79307
2.32448	5.8148
2.32609	6.03753
2.32771	6.2249
2.32933	6.21091
2.33095	6.12598
2.33257	5.98632
2.33418	5.74221
2.3358	5.80837
2.33742	6.25992
2.33904	6.25008
2.34065	6.32946
2.34227	6.29141
2.34389	6.09173
2.34551	5.92161
2.34713	5.75366
2.34874	5.83429
2.35036	5.4613
2.35198	5.35057
2.3536	5.30099
2.35521	5.19221
2.35683	5.104
2.35845	5.32059
2.36007	5.63248
2.36168	5.80643
2.3633	5.73534
2.36492	6.18986
2.36654	6.21066
2.36815	6.19776
2.36977	6.02581
2.37139	5.80275
2.37301	5.64966
2.37462	5.62042
2.37624	5.78477
2.37786	5.8314
2.37947	5.88299
2.38109	5.86132
2.38271	5.55396
2.38433	5.50132
2.38594	5.71656
2.38756	5.89852
2.38918	6.13265
2.3908	6.64206
2.39241	6.69376
2.39403	6.72149
2.39565	6.28321
2.39726	6.06624
2.39888	5.54856
2.4005	5.0832
2.40212	5.07216
2.40373	5.38716
2.40535	5.82317
2.40697	5.99602
2.40858	6.53092
2.4102	6.51975
2.41182	6.40189
2.41343	6.22144
2.41505	5.95445
2.41667	5.85774
2.41828	6.19687
2.4199	6.23448
2.42152	6.43241
2.42313	6.23426
2.42475	5.59257
2.42637	5.95567
2.42799	6.25795
2.4296	6.38297
2.43122	6.49326
2.43284	6.11286
2.43445	6.03092
2.43607	6.33923
2.43769	6.51509
2.4393	6.43366
2.44092	6.18545
2.44253	5.82289
2.44415	5.63745
2.44577	5.78384
2.44738	5.58606
2.449	5.66649
2.45062	5.60366
2.45223	5.34826
2.45385	5.21818
2.45547	5.23453
2.45708	5.19125
2.4587	5.33392
2.46032	5.85565
2.46193	5.76674
2.46355	5.68425
2.46516	5.73738
2.46678	5.29226
2.4684	5.34133
2.47001	5.36678
2.47163	5.48328
2.47325	5.52237
2.47486	5.6974
2.47648	5.64337
2.47809	5.4724
2.47971	5.30841
2.48133	5.27219
2.48294	5.45845
2.48456	5.93348
2.48617	6.27058
2.48779	6.21744
2.48941	6.061
2.49102	5.8673
2.49264	5.5898
2.49425	5.9332
2.49587	6.1238
2.49749	6.08079
2.4991	5.84643
2.50072	5.76904
2.50233	5.76692
2.50395	5.80881
2.50557	5.66025
2.50718	5.85794
2.5088	5.81035
2.51041	5.6372
2.51203	5.59312
2.51364	5.47676
2.51526	6.05507
2.51687	6.33674
2.51849	6.52077
2.52011	6.03753
2.52172	5.6508
2.52334	5.83627
2.52495	5.95426
2.52657	6.14718
2.52818	5.97606
2.5298	5.76715
2.53141	5.56315
2.53303	5.69179
2.53465	5.44275
2.53626	5.2315
2.53788	5.51386
2.53949	5.40227
2.54111	5.64323
2.54272	5.43508
2.54434	4.9968
2.54595	5.31419
2.54757	5.44877
2.54918	5.70173
2.5508	5.89899
2.55241	5.78948
2.55403	5.4213
2.55564	5.32731
2.55726	5.42958
2.55887	5.73965
2.56049	6.17969
2.5621	6.70853
2.56372	6.58426
2.56533	6.19697
2.56695	5.61222
2.56856	5.17566
2.57018	5.34499
2.57179	5.16532
2.57341	5.49937
2.57502	5.611
2.57664	6.0923
2.57825	6.66205
2.57987	6.83159
2.58148	6.4692
2.5831	5.75974
2.58471	5.5377
2.58633	5.46952
2.58794	5.71623
2.58956	6.13774
2.59117	5.85695
2.59279	6.03326
2.5944	6.21513
2.59602	6.19442
2.59763	6.37706
2.59925	6.55229
2.60086	6.66009
2.60247	6.4485
2.60409	6.11988
2.6057	5.81802
2.60732	5.61634
2.60893	5.81169
2.61055	6.1378
2.61216	6.39826
2.61378	6.16057
2.61539	6.45744
2.61701	6.34611
2.61862	6.53433
2.62023	6.43853
2.62185	6.18949
2.62346	6.55498
2.62508	6.48892
2.62669	6.34453
2.62831	6.14198
2.62992	5.89914
2.63153	6.13567
2.63315	6.10189
2.63476	6.58834
2.63638	6.66946
2.63799	6.48831
2.6396	6.69451
2.64122	6.38568
2.64283	6.51077
2.64445	6.43292
2.64606	6.60486
2.64767	6.56227
2.64929	7.10145
2.6509	7.25923
2.65252	7.12661
2.65413	6.60098
2.65574	6.16557
2.65736	6.13494
2.65897	5.98898
2.66059	6.38186
2.6622	6.57773
2.66381	6.45274
2.66543	6.50355
2.66704	6.38884
2.66865	6.27708
2.67027	6.28143
2.67188	6.86769
2.67349	6.98243
2.67511	7.05122
2.67672	7.21449
2.67834	6.64441
2.67995	6.39867
2.68156	6.39107
2.68318	6.43717
2.68479	6.62513
2.6864	6.31582
2.68802	6.25238
2.68963	6.21855
2.69124	6.26709
2.69286	6.36254
2.69447	6.30364
2.69608	5.85688
2.6977	6.14721
2.69931	6.62802
2.70092	7.00906
2.70254	7.81888
2.70415	7.88303
2.70576	7.65191
2.70738	7.03179
2.70899	6.89135
2.7106	7.41441
2.71222	7.47517
2.71383	7.76221
2.71544	7.4376
2.71705	6.92623
2.71867	6.84771
2.72028	6.71819
2.72189	6.53257
2.72351	7.02479
2.72512	7.32027
2.72673	7.31598
2.72835	7.84039
2.72996	7.9233
2.73157	7.66662
2.73318	8.07334
2.7348	7.81918
2.73641	7.62911
2.73802	7.71174
2.73964	7.21103
2.74125	7.19602
2.74286	7.78121
2.74447	7.71923
2.74609	8.08036
2.7477	8.0557
2.74931	7.98454
2.75092	7.92383
2.75254	7.84551
2.75415	7.8491
2.75576	8.12523
2.75737	8.11808
2.75899	8.3527
2.7606	8.31148
2.76221	8.37635
2.76382	8.42073
2.76544	8.23331
2.76705	8.17921
2.76866	7.78127
2.77027	7.77236
2.77189	7.73575
2.7735	7.60512
2.77511	7.99708
2.77672	8.25379
2.77833	8.29165
2.77995	8.57753
2.78156	8.33144
2.78317	7.91908
2.78478	7.86712
2.7864	7.76268
2.78801	8.00049
2.78962	8.54208
2.79123	8.63062
2.79284	8.68753
2.79446	8.71086
2.79607	8.66621
2.79768	9.19515
2.79929	9.40767
2.8009	9.06378
2.80251	8.85925
2.80413	8.43057
2.80574	8.50757
2.80735	8.60286
2.80896	9.09413
2.81057	9.56157
2.81219	9.75663
2.8138	9.86544
2.81541	9.74107
2.81702	9.97542
2.81863	9.88601
2.82024	9.45303
2.82186	9.42302
2.82347	9.63627
2.82508	9.61297
2.82669	9.88768
2.8283	10.0223
2.82991	9.96401
2.83152	9.88363
2.83314	9.86092
2.83475	9.56923
2.83636	9.5646
2.83797	9.88018
2.83958	10.4085
2.84119	10.536
2.8428	10.7808
2.84442	10.9285
2.84603	10.7106
2.84764	11.0189
2.84925	11.269
2.85086	11.5293
2.85247	11.8004
2.85408	12.2068
2.85569	12.6292
2.85731	12.64
2.85892	12.9569
2.86053	13.0886
2.86214	13.0955
2.86375	12.9798
2.86536	12.3388
2.86697	12.0852
2.86858	11.6165
2.87019	11.9242
2.8718	12.2809
2.87342	12.7194
2.87503	12.9659
2.87664	12.7258
2.87825	12.9178
2.87986	13.1422
2.88147	13.3765
2.88308	13.7712
2.88469	13.4697
2.8863	13.9587
2.88791	14.0958
2.88952	14.1997
2.89113	14.9439
2.89274	15.0072
2.89435	14.9918
2.89597	14.9638
2.89758	14.621
2.89919	14.866
2.9008	15.0065
2.90241	15.1623
2.90402	15.5033
2.90563	15.7031
2.90724	15.9637
2.90885	16.3936
2.91046	16.4778
2.91207	16.5287
2.91368	16.1982
2.91529	16.2623
2.9169	16.3961
2.91851	16.7786
2.92012	17.2909
2.92173	17.0165
2.92334	16.5445
2.92495	16.4001
2.92656	16.2191
2.92817	16.6024
2.92978	16.925
2.93139	16.977
2.933	17.4649
2.93461	17.6538
2.93622	18.1223
2.93783	18.6153
2.93944	18.6686
2.94105	18.8036
2.94266	18.8179
2.94427	18.6949
2.94588	18.7072
2.94749	19.1443
2.9491	19.2696
2.95071	19.1459
2.95232	19.2564
2.95393	19.7249
2.95554	19.8857
2.95715	19.9861
2.95876	20.0541
2.96037	20.1234
2.96198	20.4905
2.96359	20.5576
2.9652	20.583
2.96681	20.6313
2.96842	20.6894
2.97003	20.5296
2.97164	20.4525
2.97324	20.2978
2.97485	20.2585
2.97646	20.5354
2.97807	20.6984
2.97968	21.0128
2.98129	21.5138
2.9829	21.5674
2.98451	21.8012
2.98612	21.9281
2.98773	21.9314
2.98934	22.2681
2.99095	22.5198
2.99256	22.7754
2.99416	22.5408
2.99577	22.7512
2.99738	22.9286
2.99899	22.771
3.0006	22.9768
3.00221	23.0843
3.00382	23.1929
3.00543	23.231
3.00704	23.3324
3.00865	23.5361
3.01025	23.7327
3.01186	24.0501
3.01347	24.1876
3.01508	24.4455
3.01669	24.1763
3.0183	24.3183
3.01991	23.5564
3.02152	23.4929
3.02313	23.6813
3.02473	23.7264
3.02634	23.6798
3.02795	23.9704
3.02956	23.9567
3.03117	23.9835
3.03278	24.2924
3.03439	23.791
3.03599	23.5098
3.0376	23.8102
3.03921	23.7924
3.04082	24.0823
3.04243	24.6246
3.04404	24.5229
3.04564	24.2995
3.04725	24.0189
3.04886	23.6862
3.05047	23.84
3.05208	23.8833
3.05369	23.9135
3.05529	24.0658
3.0569	24.1821
3.05851	24.5805
3.06012	24.4068
3.06173	24.1477
3.06333	23.9378
3.06494	23.7424
3.06655	23.6367
3.06816	23.3944
3.06977	23.4149
3.07137	23.7349
3.07298	23.8808
3.07459	24.0492
3.0762	23.5778
3.07781	23.4741
3.07941	23.2662
3.08102	23.3853
3.08263	23.3367
3.08424	23.4137
3.08585	23.265
3.08745	23.1207
3.08906	23.0443
3.09067	22.5954
3.09228	22.3054
3.09388	22.1269
3.09549	22.1011
3.0971	21.9388
3.09871	21.8481
3.10031	21.7256
3.10192	22.0791
3.10353	22.5435
3.10514	22.896
3.10674	22.7368
3.10835	22.5851
3.10996	22.0667
3.11157	21.9434
3.11317	21.701
3.11478	21.6251
3.11639	21.6719
3.11799	21.2201
3.1196	21.4712
3.12121	21.5586
3.12282	21.5641
3.12442	21.1373
3.12603	20.7108
3.12764	20.587
3.12924	20.6503
3.13085	20.687
3.13246	20.5696
3.13407	20.7324
3.13567	20.8701
3.13728	20.7967
3.13889	21.0017
3.14049	20.8009
3.1421	20.5921
3.14371	20.4451
3.14531	20.4679
3.14692	20.5486
3.14853	20.2977
3.15013	20.0486
3.15174	19.5257
3.15335	19.3038
3.15495	19.4437
3.15656	19.7024
3.15817	20.145
3.15977	19.8788
3.16138	19.6642
3.16299	19.7324
3.16459	19.6085
3.1662	19.5209
3.16781	19.0126
3.16941	18.5999
3.17102	18.3885
3.17263	18.4824
3.17423	18.3642
3.17584	18.1482
3.17744	18.1871
3.17905	17.7459
3.18066	18.0914
3.18226	17.843
3.18387	17.7474
3.18548	17.7531
3.18708	17.495
3.18869	17.1526
3.19029	16.905
3.1919	16.304
3.19351	16.2264
3.19511	16.1936
3.19672	16.525
3.19832	16.3815
3.19993	16.5732
3.20154	16.5399
3.20314	16.3832
3.20475	16.5781
3.20635	16.2786
3.20796	16.3884
3.20957	16.3356
3.21117	16.0098
3.21278	16.132
3.21438	16.398
3.21599	16.4887
3.21759	16.2418
3.2192	16.0093
3.22081	15.7483
3.22241	15.5202
3.22402	15.3775
3.22562	14.9212
3.22723	15.0281
3.22883	15.4
3.23044	15.4801
3.23204	15.4551
3.23365	15.0054
3.23526	14.713
3.23686	14.5846
3.23847	14.7588
3.24007	15.0614
3.24168	15.0888
3.24328	14.6616
3.24489	14.3063
3.24649	14.2771
3.2481	14.381
3.2497	14.7111
3.25131	14.4137
3.25291	14.1687
3.25452	14.1442
3.25612	14.0345
3.25773	14.0351
3.25933	14.1702
3.26094	14.2721
3.26254	14.3142
3.26415	14.049
3.26575	13.8949
3.26736	14.1283
3.26896	14.1133
3.27057	14.151
3.27217	13.9589
3.27378	13.7573
3.27538	13.447
3.27699	13.7929
3.27859	14.0467
3.2802	14.211
3.2818	14.2981
3.2834	13.8177
3.28501	13.5721
3.28661	13.5514
3.28822	13.4332
3.28982	13.4125
3.29143	13.5251
3.29303	13.676
3.29464	13.6438
3.29624	13.7242
3.29785	13.4337
3.29945	13.5029
3.30105	13.6437
3.30266	13.7829
3.30426	13.5624
3.30587	13.4887
3.30747	13.2615
3.30907	12.9645
3.31068	12.9238
3.31228	13.1668
3.31389	13.2538
3.31549	13.379
3.3171	13.2604
3.3187	12.9144
3.3203	12.6737
3.32191	12.1702
3.32351	12.0183
3.32512	11.5811
3.32672	11.801
3.32832	11.8104
3.32993	12.2459
3.33153	12.5126
3.33313	12.5207
3.33474	12.1672
3.33634	12.1007
3.33795	12.1704
3.33955	12.1089
3.34115	12.4741
3.34276	12.2138
3.34436	12.2332
3.34596	12.4548
3.34757	12.3641
3.34917	12.2482
3.35077	12.2397
3.35238	11.9151
3.35398	11.8434
3.35558	11.9329
3.35719	12.0967
3.35879	12.1276
3.36039	12.4341
3.362	12.366
3.3636	12.4097
3.3652	12.2938
3.36681	12.4511
3.36841	12.4054
3.37001	12.2156
3.37162	12.2387
3.37322	11.921
3.37482	11.7916
3.37643	11.8921
3.37803	11.9173
3.37963	11.9298
3.38124	11.8571
3.38284	11.6546
3.38444	11.4819
3.38604	11.6168
3.38765	11.7134
3.38925	12.1398
3.39085	12.2485
3.39246	12.2312
3.39406	12.1192
3.39566	12.0386
3.39726	11.6354
3.39887	11.7011
3.40047	11.5056
3.40207	11.8127
3.40367	12.0731
3.40528	11.8166
3.40688	11.8769
3.40848	11.8786
3.41008	11.6358
3.41169	11.3675
3.41329	11.0495
3.41489	10.8991
3.41649	10.9635
3.4181	11.1619
3.4197	10.9688
3.4213	10.9757
3.4229	11.2287
3.42451	10.9953
3.42611	10.7296
3.42771	10.7754
3.42931	10.7208
3.43091	10.888
3.43252	10.8211
3.43412	10.7805
3.43572	10.7459
3.43732	10.6045
3.43893	10.6878
3.44053	10.6931
3.44213	10.3989
3.44373	10.3152
3.44533	10.2196
3.44693	10.392
3.44854	10.4412
3.45014	10.26
3.45174	10.3106
3.45334	10.2565
3.45494	10.5085
3.45655	10.7113
3.45815	10.6912
3.45975	10.5856
3.46135	10.4934
3.46295	10.5091
3.46455	10.3052
3.46615	10.3039
3.46776	10.1403
3.46936	10.0767
3.47096	10.2349
3.47256	10.7655
3.47416	10.8889
3.47576	10.7876
3.47736	10.4839
3.47897	9.88722
3.48057	9.90055
3.48217	9.96813
3.48377	10.2359
3.48537	10.2259
3.48697	9.74944
3.48857	9.93167
3.49017	9.81443
3.49178	9.62182
3.49338	10.0601
3.49498	10.0382
3.49658	10.5006
3.49818	11.0141
3.49978	11.052
3.50138	10.8875
3.50298	10.6312
3.50458	10.1368
3.50618	10.0578
3.50778	10.0644
3.50939	9.9386
3.51099	10.0146
3.51259	10.2178
3.51419	10.1888
3.51579	9.79711
3.51739	9.71823
3.51899	9.84778
3.52059	9.81477
3.52219	10.1437
3.52379	10.264
3.52539	10.3347
3.52699	10.4531
3.52859	10.2065
3.53019	10.0076
3.53179	9.86695
3.53339	9.79791
3.53499	10.1401
3.53659	10.1564
3.53819	9.9939
3.5398	10.0027
3.5414	9.85618
3.543	9.82306
3.5446	9.80606
3.5462	9.8137
3.5478	9.80501
3.5494	9.94651
3.551	9.85414
3.5526	9.67197
3.5542	9.65412
3.5558	9.59898
3.5574	9.74237
3.559	9.82929
3.5606	9.82658
3.5622	9.51753
3.5638	9.53602
3.5654	9.63664
3.567	9.81318
3.56859	9.82193
3.57019	9.59654
3.57179	9.62258
3.57339	9.75698
3.57499	9.76395
3.57659	9.9251
3.57819	9.86152
3.57979	9.77927
3.58139	9.68361
3.58299	9.35653
3.58459	9.36668
3.58619	9.62094
3.58779	9.99453
3.58939	10.1985
3.59099	10.1648
3.59259	9.90528
3.59419	9.42093
3.59579	9.25452
3.59739	8.93934
3.59898	9.03802
3.60058	9.36663
3.60218	9.4717
3.60378	9.54768
3.60538	9.55937
3.60698	9.47233
3.60858	9.31903
3.61018	9.38557
3.61178	9.28682
3.61338	9.42963
3.61497	9.14951
3.61657	8.66118
3.61817	8.68401
3.61977	8.39009
3.62137	8.34171
3.62297	8.82413
3.62457	8.94938
3.62617	9.32579
3.62776	9.37212
3.62936	9.48393
3.63096	9.49649
3.63256	9.34615
3.63416	9.31374
3.63576	9.03701
3.63736	9.1216
3.63895	9.29346
3.64055	9.01259
3.64215	9.27013
3.64375	9.45435
3.64535	9.42851
3.64695	9.34864
3.64854	9.4654
3.65014	9.28323
3.65174	9.16932
3.65334	9.11412
3.65494	8.57877
3.65654	8.88054
3.65813	8.98998
3.65973	9.26805
3.66133	9.35478
3.66293	9.28163
3.66453	9.10128
3.66612	8.85659
3.66772	8.8851
3.66932	8.94666
3.67092	8.78049
3.67252	8.86316
3.67411	8.86849
3.67571	8.85811
3.67731	8.82058
3.67891	9.11731
3.6805	9.13723
3.6821	8.64785
3.6837	8.40861
3.6853	8.49896
3.68689	8.85105
3.68849	9.12603
3.69009	9.03302
3.69169	9.02094
3.69329	8.81628
3.69488	8.7119
3.69648	8.74319
3.69808	8.69563
3.69967	9.09062
3.70127	8.9727
3.70287	9.09669
3.70447	8.88301
3.70606	8.71922
3.70766	8.74597
3.70926	9.0737
3.71086	9.00319
3.71245	8.9064
3.71405	8.96506
3.71565	8.60319
3.71724	8.32475
3.71884	8.25181
3.72044	7.85676
3.72203	8.2219
3.72363	8.49572
3.72523	8.65456
3.72683	8.79175
3.72842	8.84453
3.73002	8.52129
3.73162	8.27521
3.73321	8.50144
3.73481	8.71803
3.73641	8.79426
3.738	8.93855
3.7396	8.81669
3.7412	8.37299
3.74279	8.11088
3.74439	8.18668
3.74598	8.52821
3.74758	8.23993
3.74918	8.44188
3.75077	8.50655
3.75237	8.21579
3.75397	8.25412
3.75556	8.43401
3.75716	8.31282
3.75876	8.41525
3.76035	8.15866
3.76195	8.06043
3.76354	7.9352
3.76514	8.01609
3.76674	8.3306
3.76833	8.47424
3.76993	8.70802
3.77152	8.44247
3.77312	8.50622
3.77472	8.4673
3.77631	8.45255
3.77791	8.56759
3.7795	8.52951
3.7811	8.38455
3.7827	8.28198
3.78429	8.32372
3.78589	8.15438
3.78748	8.11191
3.78908	8.10047
3.79067	8.52852
3.79227	8.95314
3.79387	9.02018
3.79546	8.67906
3.79706	8.48729
3.79865	8.49965
3.80025	8.55939
3.80184	8.94615
3.80344	8.94016
3.80503	9.07949
3.80663	9.19369
3.80822	9.06275
3.80982	9.22701
3.81142	9.11437
3.81301	8.65531
3.81461	8.50946
3.8162	8.39366
3.8178	8.37612
3.81939	8.60642
3.82099	8.76104
3.82258	8.46382
3.82418	8.3651
3.82577	8.38982
3.82737	8.20512
3.82896	7.9339
3.83056	7.86739
3.83215	7.60594
3.83375	7.82706
3.83534	7.93698
3.83693	7.79784
3.83853	7.65913
3.84012	7.86958
3.84172	8.0577
3.84331	8.27443
3.84491	8.19051
3.8465	8.34068
3.8481	7.83233
3.84969	7.54513
3.85129	7.78468
3.85288	8.16525
3.85448	8.51475
3.85607	8.57641
3.85766	8.42362
3.85926	7.94208
3.86085	7.85386
3.86245	7.68581
3.86404	7.62505
3.86564	7.92117
3.86723	8.01882
3.86882	8.54162
3.87042	8.33507
3.87201	8.19056
3.87361	7.92991
3.8752	8.00525
3.87679	7.89958
3.87839	7.68988
3.87998	7.49737
3.88158	7.46468
3.88317	7.90833
3.88476	8.25818
3.88636	8.52069
3.88795	8.74608
3.88954	8.71108
3.89114	8.57708
3.89273	8.35244
3.89433	8.0482
3.89592	7.91267
3.89751	8.00663
3.89911	7.88727
3.9007	7.8366
3.90229	7.88322
3.90389	7.76073
3.90548	7.92483
3.90707	7.70882
3.90867	7.64554
3.91026	7.54045
3.91185	7.42639
3.91345	7.29808
3.91504	7.00887
3.91663	7.25746
3.91823	7.29305
3.91982	7.67471
3.92141	7.8982
3.92301	8.26705
3.9246	8.54201
3.92619	8.49559
3.92779	8.20897
3.92938	7.85336
3.93097	7.55563
3.93256	7.26756
3.93416	7.17962
3.93575	7.41033
3.93734	7.77338
3.93894	8.09645
3.94053	8.11403
3.94212	8.06891
3.94371	7.91048
3.94531	8.20117
3.9469	8.15257
3.94849	8.01267
3.95008	7.70896
3.95168	7.30844
3.95327	7.38718
3.95486	7.35978
3.95645	7.61714
3.95805	7.44068
3.95964	7.55126
3.96123	7.55178
3.96282	7.5441
3.96442	7.74231
3.96601	7.82984
3.9676	7.6901
3.96919	7.67788
3.97078	7.49188
3.97238	7.52237
3.97397	7.60849
3.97556	7.6408
3.97715	7.59079
3.97874	7.48655
3.98034	7.46615
3.98193	7.13282
3.98352	7.04285
3.98511	7.14369
3.9867	7.25986
3.9883	7.49374
3.98989	7.60541
3.99148	7.69476
3.99307	7.92648
3.99466	7.87526
3.99625	7.67639
3.99785	7.85769
3.99944	7.46396
4.00103	7.66648
4.00262	7.28104
4.00421	6.88419
4.0058	6.9798
4.00739	6.91205
4.00899	7.0546
4.01058	7.33845
4.01217	7.58048
4.01376	7.69464
4.01535	7.64021
4.01694	7.69315
4.01853	8.02745
4.02012	8.34575
4.02172	8.34336
4.02331	8.27141
4.0249	8.09517
4.02649	7.56021
4.02808	7.48126
4.02967	7.29545
4.03126	7.00402
4.03285	6.79892
4.03444	6.6777
4.03603	6.64307
4.03763	6.70878
4.03922	6.96603
4.04081	6.79926
4.0424	6.76997
4.04399	6.71993
4.04558	6.85831
4.04717	7.0963
4.04876	7.44578
4.05035	7.56036
4.05194	7.44534
4.05353	7.27469
4.05512	7.078
4.05671	7.1584
4.0583	7.2368
4.05989	6.96645
4.06148	6.78438
4.06307	6.83674
4.06466	6.67731
4.06625	6.99896
4.06784	6.94696
4.06943	6.89483
4.07102	7.05026
4.07261	7.17446
4.0742	7.54946
4.07579	7.67566
4.07738	7.8274
4.07897	8.24711
4.08056	7.80649
4.08215	7.44195
4.08374	6.9181
4.08533	6.78081
4.08692	6.88498
4.08851	7.07648
4.0901	7.2041
4.09169	6.97688
4.09328	6.82173
4.09487	6.91879
4.09646	7.00397
4.09805	7.5409
4.09964	7.34526
4.10123	7.6435
4.10282	7.35325
4.10441	7.39164
4.106	7.41027
4.10759	7.14206
4.10918	6.91817
4.11077	6.67452
4.11236	6.62181
4.11395	6.77814
4.11553	6.77595
4.11712	6.78128
4.11871	6.58824
4.1203	6.69495
4.12189	6.73359
4.12348	6.76006
4.12507	7.28307
4.12666	7.43507
4.12825	7.55127
4.12984	7.24849
4.13142	6.98153
4.13301	6.86574
4.1346	6.76583
4.13619	6.79214
4.13778	6.82992
4.13937	6.86207
4.14096	6.9877
4.14255	6.87381
4.14413	6.39015
4.14572	6.09114
4.14731	6.28209
4.1489	6.38748
4.15049	6.53751
4.15208	6.70762
4.15367	6.75446
4.15525	6.98116
4.15684	7.00682
4.15843	7.05682
4.16002	7.08832
4.16161	7.1384
4.16319	7.20703
4.16478	7.08683
4.16637	7.38811
4.16796	7.25411
4.16955	7.1137
4.17114	7.05205
4.17272	6.92235
4.17431	6.8478
4.1759	6.89664
4.17749	7.06725
4.17908	6.83411
4.18066	6.73252
4.18225	6.6583
4.18384	7.02971
4.18543	7.07877
4.18701	6.8406
4.1886	6.87621
4.19019	6.61308
4.19178	6.6242
4.19336	6.69216
4.19495	6.6853
4.19654	6.49867
4.19813	6.20255
4.19971	6.43451
4.2013	6.69522
4.20289	7.10821
4.20448	7.1103
4.20606	7.17142
4.20765	6.97689
4.20924	6.70403
4.21083	6.89955
4.21241	6.72936
4.214	6.79465
4.21559	6.96322
4.21717	7.0528
4.21876	6.84809
4.22035	6.56812
4.22194	6.42077
4.22352	6.51101
4.22511	6.69297
4.2267	6.85937
4.22828	7.27033
4.22987	7.14084
4.23146	7.26113
4.23304	7.39527
4.23463	7.23909
4.23622	7.02899
4.2378	6.92086
4.23939	7.25908
4.24098	7.27339
4.24256	7.43536
[truncated: 1,779 more rows]

## Sheet: 76 GPa
k	I
1.02203	-18.0716
1.02366	-11.0378
1.02529	-9.18313
1.02692	0.25965
1.02854	9.34523
1.03017	11.1158
1.0318	5.11272
1.03343	2.43543
1.03506	-1.02596
1.03669	0.630997
1.03832	-3.09517
1.03994	-5.38036
1.04157	-7.22418
1.0432	-8.77554
1.04483	-6.80119
1.04646	-7.58307
1.04809	-4.50343
1.04972	-4.31514
1.05134	-0.112735
1.05297	2.14186
1.0546	1.07862
1.05623	-2.74923
1.05786	-5.76397
1.05949	-9.64214
1.06112	-4.12844
1.06274	-4.18147
1.06437	-2.27921
1.066	-2.2965
1.06763	-2.34373
1.06926	0.760722
1.07089	1.9814
1.07251	0.633916
1.07414	0.75123
1.07577	-1.41747
1.0774	-1.23567
1.07903	-0.284339
1.08066	-1.53715
1.08228	-0.440203
1.08391	1.55669
1.08554	2.68381
1.08717	1.70217
1.0888	-1.31927
1.09043	-2.72355
1.09205	-3.89272
1.09368	-6.10584
1.09531	-5.84687
1.09694	-4.68519
1.09857	-2.74301
1.1002	-3.70945
1.10182	-3.21399
1.10345	-2.24054
1.10508	-2.41848
1.10671	-1.68191
1.10834	1.87919
1.10997	4.10884
1.11159	4.55235
1.11322	3.42244
1.11485	1.7322
1.11648	0.607398
1.11811	-0.686989
1.11973	-0.346423
1.12136	-0.211513
1.12299	-0.963011
1.12462	-0.709909
1.12625	0.947228
1.12788	0.75583
1.1295	2.91563
1.13113	1.40932
1.13276	1.16955
1.13439	-0.215378
1.13602	-2.78328
1.13764	-3.52595
1.13927	-3.32176
1.1409	-2.05104
1.14253	1.10914
1.14416	1.65519
1.14578	0.639565
1.14741	0.881694
1.14904	0.249004
1.15067	-0.293433
1.1523	0.214004
1.15392	-0.033559
1.15555	1.27844
1.15718	0.435386
1.15881	-0.593682
1.16044	-1.05903
1.16206	1.65709
1.16369	1.66693
1.16532	3.32916
1.16695	3.02204
1.16857	2.20662
1.1702	1.58577
1.17183	-0.455655
1.17346	-2.03582
1.17509	-1.70087
1.17671	-1.38756
1.17834	-1.24465
1.17997	-2.40484
1.1816	-1.8602
1.18323	-1.12008
1.18485	1.26967
1.18648	1.5482
1.18811	1.05959
1.18974	1.89787
1.19136	2.89441
1.19299	3.89373
1.19462	2.07698
1.19625	1.13555
1.19788	0.7946
1.1995	1.98197
1.20113	2.68909
1.20276	3.08587
1.20439	2.56354
1.20601	2.58471
1.20764	1.96205
1.20927	1.77035
1.2109	2.62302
1.21252	2.4264
1.21415	2.89493
1.21578	3.07672
1.21741	2.06311
1.21903	3.41533
1.22066	2.67101
1.22229	3.00665
1.22392	2.51042
1.22554	2.36352
1.22717	1.43439
1.2288	0.403239
1.23043	1.87959
1.23206	3.41246
1.23368	4.35956
1.23531	4.58203
1.23694	4.59517
1.23856	3.94835
1.24019	4.55008
1.24182	2.91685
1.24345	1.97498
1.24507	0.843255
1.2467	1.20685
1.24833	1.44186
1.24996	2.66889
1.25158	3.25728
1.25321	5.6099
1.25484	6.01701
1.25647	5.14985
1.25809	3.99607
1.25972	2.79862
1.26135	3.37123
1.26298	4.03888
1.2646	5.35629
1.26623	5.61822
1.26786	5.19822
1.26949	4.15251
1.27111	3.02603
1.27274	2.1205
1.27437	3.80431
1.27599	4.36079
1.27762	3.80716
1.27925	4.03135
1.28088	2.68223
1.2825	1.06778
1.28413	-0.549996
1.28576	-0.760922
1.28738	1.14529
1.28901	3.30426
1.29064	4.03478
1.29227	2.99054
1.29389	2.55259
1.29552	2.72444
1.29715	4.9365
1.29877	6.17724
1.3004	6.27336
1.30203	5.38536
1.30366	2.85768
1.30528	2.65192
1.30691	2.96139
1.30854	3.86364
1.31016	5.03662
1.31179	5.92072
1.31342	5.77094
1.31504	6.5064
1.31667	4.28566
1.3183	3.43317
1.31993	2.45023
1.32155	3.39397
1.32318	4.60037
1.32481	4.06904
1.32643	2.43931
1.32806	1.62077
1.32969	1.57815
1.33131	1.81875
1.33294	1.80724
1.33457	3.24699
1.33619	3.84963
1.33782	5.58552
1.33945	5.6242
1.34108	4.66694
1.3427	3.96218
1.34433	1.7292
1.34596	2.06249
1.34758	2.60872
1.34921	3.25832
1.35084	3.70706
1.35246	2.6277
1.35409	2.03236
1.35572	1.70837
1.35734	1.80806
1.35897	2.32901
1.3606	2.53979
1.36222	3.4615
1.36385	3.23502
1.36548	4.60367
1.3671	4.84669
1.36873	5.33969
1.37036	5.89828
1.37198	4.59114
1.37361	3.34646
1.37524	2.64085
1.37686	2.79517
1.37849	3.62377
1.38012	2.84448
1.38174	2.56189
1.38337	1.83859
1.385	2.10391
1.38662	2.63444
1.38825	2.69972
1.38987	3.9607
1.3915	3.73218
1.39313	3.32533
1.39475	2.35407
1.39638	2.68663
1.39801	3.89671
1.39963	5.2607
1.40126	5.52109
1.40289	4.03447
1.40451	3.6181
1.40614	3.62247
1.40777	4.80162
1.40939	5.07235
1.41102	4.52713
1.41264	4.63414
1.41427	4.21509
1.4159	3.52709
1.41752	3.59945
1.41915	3.38979
1.42078	3.60245
1.4224	3.99357
1.42403	3.12803
1.42565	2.97504
1.42728	2.07953
1.42891	2.70211
1.43053	3.4476
1.43216	3.75999
1.43379	3.88749
1.43541	3.99257
1.43704	3.67074
1.43866	4.01213
1.44029	3.09482
1.44192	3.17919
1.44354	3.29245
1.44517	3.02498
1.4468	1.93441
1.44842	-0.0398763
1.45005	-0.327751
1.45167	0.391524
1.4533	1.46178
1.45493	3.3758
1.45655	4.50552
1.45818	4.62494
1.4598	4.86991
1.46143	4.179
1.46306	3.61367
1.46468	3.34383
1.46631	2.74781
1.46793	2.27017
1.46956	2.06297
1.47119	2.11396
1.47281	3.00262
1.47444	2.84196
1.47606	3.58145
1.47769	4.22589
1.47931	4.25017
1.48094	4.67414
1.48257	3.3676
1.48419	4.6309
1.48582	4.24972
1.48744	3.90885
1.48907	3.08937
1.4907	2.97206
1.49232	3.43598
1.49395	3.48766
1.49557	3.45699
1.4972	3.38846
1.49882	3.61292
1.50045	4.69635
1.50208	4.57651
1.5037	4.82149
1.50533	4.39267
1.50695	4.93268
1.50858	4.28527
1.5102	3.29969
1.51183	2.75923
1.51345	2.66095
1.51508	3.15782
1.51671	4.42393
1.51833	4.43099
1.51996	4.71213
1.52158	4.45888
1.52321	3.86625
1.52483	3.90235
1.52646	3.70866
1.52808	4.65459
1.52971	4.53697
1.53134	4.49678
1.53296	4.61862
1.53459	4.14636
1.53621	4.74654
1.53784	4.2928
1.53946	4.07509
1.54109	3.01864
1.54271	2.20825
1.54434	1.84156
1.54596	2.44754
1.54759	3.40031
1.54922	3.47086
1.55084	3.36134
1.55247	1.71289
1.55409	2.47488
1.55572	3.46376
1.55734	5.15997
1.55897	4.9471
1.56059	5.34509
1.56222	5.26144
1.56384	4.43044
1.56547	4.34022
1.56709	4.48413
1.56872	4.95576
1.57034	5.89571
1.57197	5.50125
1.57359	4.83247
1.57522	4.79202
1.57684	4.14479
1.57847	4.67809
1.58009	4.63313
1.58172	5.06144
1.58334	5.07636
1.58497	4.97879
1.58659	5.60209
1.58822	5.48227
1.58984	5.62622
1.59147	5.8047
1.59309	6.74433
1.59472	6.85866
1.59634	7.11697
1.59797	5.3233
1.59959	5.02093
1.60122	4.52071
1.60284	4.628
1.60447	5.90558
1.60609	5.11509
1.60772	5.13411
1.60934	4.49957
1.61097	4.72228
1.61259	4.69796
1.61422	5.03331
1.61584	3.90315
1.61747	2.81052
1.61909	3.22305
1.62072	3.74129
1.62234	4.87186
1.62397	4.97906
1.62559	4.32455
1.62722	3.76506
1.62884	3.11231
1.63047	3.59545
1.63209	3.31351
1.63372	3.06376
1.63534	4.35114
1.63697	4.08259
1.63859	5.21476
1.64021	5.56564
1.64184	4.84795
1.64346	5.27974
1.64509	4.81053
1.64671	4.89189
1.64834	4.54335
1.64996	4.10471
1.65159	2.6281
1.65321	2.45763
1.65484	3.5724
1.65646	4.15324
1.65808	5.02106
1.65971	4.50446
1.66133	3.38919
1.66296	3.47104
1.66458	2.54457
1.66621	3.9737
1.66783	4.61552
1.66946	4.77838
1.67108	5.4354
1.6727	4.45975
1.67433	4.4739
1.67595	4.62122
1.67758	5.08757
1.6792	6.01955
1.68083	5.64508
1.68245	5.11841
1.68407	4.58652
1.6857	3.89854
1.68732	3.92665
1.68895	4.70355
1.69057	5.91508
1.6922	6.60005
1.69382	6.56904
1.69544	5.37122
1.69707	5.11658
1.69869	4.69282
1.70032	5.83771
1.70194	6.03259
1.70356	5.42307
1.70519	4.94154
1.70681	4.66722
1.70844	4.25627
1.71006	4.73303
1.71169	5.82656
1.71331	6.02215
1.71493	7.00553
1.71656	6.9844
1.71818	5.74471
1.71981	5.37488
1.72143	4.93109
1.72305	5.18182
1.72468	5.22307
1.7263	5.4387
1.72792	5.23489
1.72955	5.08629
1.73117	6.27201
1.7328	6.07228
1.73442	6.02925
1.73604	6.44547
1.73767	6.57369
1.73929	6.50437
1.74092	7.40432
1.74254	7.1468
1.74416	6.83683
1.74579	7.4229
1.74741	6.37697
1.74903	4.9657
1.75066	4.64032
1.75228	3.63652
1.75391	4.37717
1.75553	5.15928
1.75715	5.2089
1.75878	5.02725
1.7604	4.75454
1.76202	4.93955
1.76365	5.97701
1.76527	7.9572
1.76689	7.41666
1.76852	6.56062
1.77014	5.66112
1.77176	4.50312
1.77339	4.68042
1.77501	5.2397
1.77664	5.46827
1.77826	4.59815
1.77988	4.58986
1.78151	4.61419
1.78313	4.90986
1.78475	5.85431
1.78638	4.90493
1.788	4.28306
1.78962	4.25865
1.79125	4.26323
1.79287	4.76176
1.79449	5.27634
1.79612	4.91424
1.79774	4.50875
1.79936	4.72992
1.80099	5.13819
1.80261	4.90882
1.80423	5.99364
1.80586	5.66634
1.80748	5.9264
1.8091	6.1818
1.81073	5.67442
1.81235	6.22086
1.81397	5.85036
1.81559	6.01504
1.81722	5.36716
1.81884	5.68519
1.82046	4.65568
1.82209	4.61713
1.82371	3.53113
1.82533	3.16193
1.82696	4.20605
1.82858	4.42619
1.8302	4.68823
1.83183	4.22788
1.83345	4.14158
1.83507	5.19747
1.83669	5.93984
1.83832	5.66864
1.83994	4.89734
1.84156	3.90562
1.84319	4.17658
1.84481	4.04528
1.84643	4.98276
1.84805	5.60321
1.84968	6.25169
1.8513	6.58809
1.85292	6.36446
1.85455	6.20898
1.85617	6.23552
1.85779	6.58078
1.85941	6.14874
1.86104	5.92218
1.86266	5.08326
1.86428	4.81651
1.8659	4.35526
1.86753	4.78401
1.86915	4.968
1.87077	5.34575
1.8724	5.77674
1.87402	5.52328
1.87564	3.72161
1.87726	3.53909
1.87889	3.74683
1.88051	3.97808
1.88213	4.91917
1.88375	5.10753
1.88538	4.71134
1.887	5.16561
1.88862	4.183
1.89024	4.0176
1.89187	4.42467
1.89349	4.12513
1.89511	5.44528
1.89673	5.1645
1.89836	5.37443
1.89998	5.47172
1.9016	4.46242
1.90322	4.47816
1.90484	4.978
1.90647	5.29864
1.90809	5.89579
1.90971	6.01358
1.91133	6.57076
1.91296	6.25685
1.91458	5.80258
1.9162	5.73926
1.91782	4.82388
1.91944	4.72328
1.92107	4.80404
1.92269	4.30222
1.92431	4.93996
1.92593	5.32714
1.92756	5.07617
1.92918	5.28753
1.9308	5.58292
1.93242	5.14028
1.93404	5.604
1.93567	5.49021
1.93729	5.6884
1.93891	5.84378
1.94053	5.26308
1.94215	5.06976
1.94378	4.31937
1.9454	4.47469
1.94702	5.02357
1.94864	5.40667
1.95026	6.438
1.95189	6.7024
1.95351	6.13426
1.95513	5.49349
1.95675	5.5688
1.95837	4.91891
1.95999	5.47933
1.96162	5.93047
1.96324	6.07518
1.96486	6.39998
1.96648	5.63599
1.9681	6.1497
1.96972	5.88306
1.97135	6.36376
1.97297	6.92464
1.97459	6.60379
1.97621	6.0542
1.97783	5.5498
1.97945	4.98962
1.98108	5.36936
1.9827	6.11976
1.98432	5.79331
1.98594	6.6792
1.98756	6.14892
1.98918	6.04131
1.99081	5.50571
1.99243	5.09585
1.99405	5.8643
1.99567	5.57446
1.99729	5.53878
1.99891	5.25216
2.00053	5.11982
2.00216	5.53334
2.00378	6.28428
2.0054	6.69768
2.00702	6.73723
2.00864	6.5704
2.01026	7.61921
2.01188	7.04008
2.0135	7.95468
2.01513	6.98418
2.01675	6.21493
2.01837	6.09803
2.01999	5.41499
2.02161	5.54927
2.02323	6.09635
2.02485	6.96001
2.02647	7.45024
2.0281	7.16753
2.02972	6.79485
2.03134	5.73248
2.03296	5.52688
2.03458	6.0037
2.0362	6.00486
2.03782	6.95999
2.03944	7.62439
2.04106	8.29462
2.04269	8.58493
2.04431	8.74364
2.04593	7.84303
2.04755	6.02624
2.04917	4.87509
2.05079	4.56046
2.05241	4.16625
2.05403	4.71201
2.05565	4.5927
2.05727	4.70713
2.05889	5.09653
2.06051	5.26558
2.06214	5.53087
2.06376	5.60674
2.06538	6.27084
2.067	5.60953
2.06862	5.17197
2.07024	5.70178
2.07186	5.62142
2.07348	6.04315
2.0751	5.83794
2.07672	5.0633
2.07834	5.08525
2.07996	5.19973
2.08158	5.12864
2.0832	5.72103
2.08482	4.69708
2.08645	5.50248
2.08807	6.27642
2.08969	6.36845
2.09131	6.12848
2.09293	5.28153
2.09455	5.12316
2.09617	5.61305
2.09779	5.84994
2.09941	5.78886
2.10103	5.47628
2.10265	4.72921
2.10427	4.27655
2.10589	4.95451
2.10751	5.17873
2.10913	5.83474
2.11075	6.08917
2.11237	6.10179
2.11399	6.33787
2.11561	7.16957
2.11723	7.12754
2.11885	6.61407
2.12047	6.48313
2.12209	6.73664
2.12371	7.88728
2.12533	7.80691
2.12695	6.96551
2.12857	5.98056
2.13019	5.45775
2.13181	5.77984
2.13343	6.23993
2.13505	5.86558
2.13667	5.23725
2.13829	5.17506
2.13991	4.97307
2.14153	6.08244
2.14315	6.92465
2.14477	6.83471
2.14639	7.71916
2.14801	7.43656
2.14963	7.38356
2.15125	7.71123
2.15287	6.99305
2.15449	7.49295
2.15611	6.38673
2.15773	6.83479
2.15935	6.53183
2.16097	5.86772
2.16259	5.61883
2.16421	5.23503
2.16583	5.61894
2.16745	5.72639
2.16907	6.31293
2.17069	6.29395
2.17231	7.09488
2.17393	6.93294
2.17555	6.15027
2.17717	5.78463
2.17879	5.33514
2.18041	5.32127
2.18203	5.31321
2.18365	5.95549
2.18527	5.45253
2.18689	4.58259
2.1885	5.13524
2.19012	5.5632
2.19174	6.52036
2.19336	7.26513
2.19498	6.41461
2.1966	6.46316
2.19822	6.59223
2.19984	6.49975
2.20146	6.71585
2.20308	5.90027
2.2047	6.33541
2.20632	5.94966
2.20794	5.9715
2.20956	6.06881
2.21118	6.45188
2.21279	6.84479
2.21441	6.69772
2.21603	7.10504
2.21765	6.61353
2.21927	6.24406
2.22089	6.45304
2.22251	6.3953
2.22413	6.33344
2.22575	6.49422
2.22737	5.98711
2.22899	6.1833
2.2306	6.278
2.23222	5.55889
2.23384	4.65508
2.23546	3.77966
2.23708	4.40965
2.2387	5.92665
2.24032	6.21766
2.24194	6.0147
2.24356	4.69368
2.24517	4.31648
2.24679	4.75824
2.24841	5.85521
2.25003	6.82758
2.25165	6.71705
2.25327	6.90657
2.25489	7.25322
2.25651	7.20482
2.25813	7.43123
2.25974	7.04522
2.26136	6.58422
2.26298	6.4221
2.2646	6.03497
2.26622	5.68548
2.26784	5.20382
2.26946	4.62028
2.27107	4.96017
2.27269	4.56144
2.27431	4.51201
2.27593	4.60798
2.27755	4.64119
2.27917	6.09155
2.28078	6.43522
2.2824	6.63258
2.28402	6.1651
2.28564	6.07481
2.28726	6.92823
2.28888	7.61734
2.2905	7.60972
2.29211	7.2195
2.29373	7.37112
2.29535	7.31241
2.29697	6.69223
2.29859	6.22867
2.3002	6.05385
2.30182	6.17644
2.30344	7.39362
2.30506	8.41044
2.30668	8.28313
2.3083	8.23375
2.30991	7.5647
2.31153	6.71443
2.31315	5.94217
2.31477	6.22311
2.31639	6.15037
2.318	6.5617
2.31962	6.5034
2.32124	6.85736
2.32286	5.8825
2.32448	5.86233
2.32609	5.76435
2.32771	6.53256
2.32933	6.94152
2.33095	6.95497
2.33257	6.10197
2.33418	5.14502
2.3358	4.70344
2.33742	5.17795
2.33904	6.13066
2.34065	6.21861
2.34227	6.29494
2.34389	5.92927
2.34551	5.54803
2.34713	5.70776
2.34874	6.21141
2.35036	6.18955
2.35198	6.29282
2.3536	5.65493
2.35521	5.18683
2.35683	5.85099
2.35845	5.93873
2.36007	6.68177
2.36168	6.12764
2.3633	5.87157
2.36492	6.14912
2.36654	6.04883
2.36815	6.7194
2.36977	6.84734
2.37139	6.95555
2.37301	7.56084
2.37462	7.30244
2.37624	6.80042
2.37786	6.34673
2.37947	6.33679
2.38109	6.10911
2.38271	6.1848
2.38433	6.34281
2.38594	6.71344
2.38756	7.18395
2.38918	7.34324
2.3908	7.53573
2.39241	7.16064
2.39403	7.13517
2.39565	8.01914
2.39726	8.40855
2.39888	8.81172
2.4005	8.88705
2.40212	7.80233
2.40373	7.89027
2.40535	8.02948
2.40697	7.85052
2.40858	7.86724
2.4102	7.67236
2.41182	7.42118
2.41343	7.17286
2.41505	7.38405
2.41667	6.36095
2.41828	6.21231
2.4199	6.73345
2.42152	6.4941
2.42313	6.27282
2.42475	6.01632
2.42637	5.00793
2.42799	5.00922
2.4296	5.60362
2.43122	6.60323
2.43284	7.66614
2.43445	8.05336
2.43607	7.86701
2.43769	7.9096
2.4393	7.33821
2.44092	7.77467
2.44253	7.84183
2.44415	7.94193
2.44577	7.48677
2.44738	6.96113
2.449	6.75349
2.45062	6.55925
2.45223	7.09919
2.45385	7.02363
2.45547	7.38721
2.45708	7.08343
2.4587	7.16392
2.46032	7.5082
2.46193	7.49181
2.46355	7.58302
2.46516	6.94234
2.46678	7.15218
2.4684	7.65385
2.47001	8.35904
2.47163	8.37513
2.47325	8.45975
2.47486	7.84277
2.47648	7.66208
2.47809	7.839
2.47971	8.21609
2.48133	8.56363
2.48294	8.3854
2.48456	8.04115
2.48617	7.73283
2.48779	7.8019
2.48941	7.83447
2.49102	8.22563
2.49264	8.49629
2.49425	8.51827
2.49587	8.72476
2.49749	8.58409
2.4991	8.44574
2.50072	8.55075
2.50233	8.56937
2.50395	8.75745
2.50557	9.1221
2.50718	8.25794
2.5088	8.53734
2.51041	8.206
2.51203	7.34621
2.51364	7.77151
2.51526	7.33335
2.51687	7.25956
2.51849	8.16659
2.52011	8.42651
2.52172	8.57415
2.52334	8.4716
2.52495	7.95709
2.52657	7.83642
2.52818	8.64501
2.5298	8.96975
2.53141	10.1605
2.53303	9.84341
2.53465	8.96224
2.53626	8.5615
2.53788	7.68987
2.53949	8.68781
2.54111	8.40003
2.54272	8.60489
2.54434	8.3797
2.54595	7.813
2.54757	9.17136
2.54918	9.53985
2.5508	9.89862
2.55241	9.69656
2.55403	8.47625
2.55564	8.23912
2.55726	8.80316
2.55887	8.88019
2.56049	9.31375
2.5621	9.24678
2.56372	8.54871
2.56533	8.77547
2.56695	8.92614
2.56856	8.84923
2.57018	8.80348
2.57179	8.59097
2.57341	8.14814
2.57502	8.64102
2.57664	9.1157
2.57825	9.50716
2.57987	10.4123
2.58148	10.0197
2.5831	10.0549
2.58471	9.42467
2.58633	8.7752
2.58794	9.15033
2.58956	9.41878
2.59117	9.29833
2.59279	8.7175
2.5944	7.70799
2.59602	7.75765
2.59763	8.12597
2.59925	8.67216
2.60086	8.90589
2.60247	8.51033
2.60409	8.50833
2.6057	8.58564
2.60732	9.1174
2.60893	9.97965
2.61055	9.8556
2.61216	10.6172
2.61378	9.9807
2.61539	9.35378
2.61701	9.74981
2.61862	9.74667
2.62023	10.4626
2.62185	11.0529
2.62346	10.1056
2.62508	9.91549
2.62669	10.6883
2.62831	11.3473
2.62992	11.5977
2.63153	11.6742
2.63315	10.6412
2.63476	9.90586
2.63638	10.1235
2.63799	10.2415
2.6396	10.7857
2.64122	10.6218
2.64283	10.5726
2.64445	10.3193
2.64606	10.2413
2.64767	10.1146
2.64929	10.252
2.6509	10.3689
2.65252	11.0414
2.65413	11.2731
2.65574	11.384
2.65736	10.91
2.65897	11.1024
2.66059	10.9719
2.6622	11.2017
2.66381	11.0412
2.66543	11.114
2.66704	11.4274
2.66865	11.8514
2.67027	11.611
2.67188	11.3105
2.67349	10.68
2.67511	10.4178
2.67672	10.417
2.67834	10.3232
2.67995	10.8357
2.68156	10.6656
2.68318	10.0459
2.68479	9.67558
2.6864	9.5767
2.68802	10.0482
2.68963	11.0768
2.69124	11.8346
2.69286	12.7657
2.69447	13.4785
2.69608	13.5695
2.6977	12.5887
2.69931	11.8448
2.70092	10.9535
2.70254	10.9447
2.70415	11.0727
2.70576	11.6363
2.70738	12.0286
2.70899	12.3618
2.7106	12.7166
2.71222	13.2432
2.71383	13.1343
2.71544	13.0746
2.71705	12.9921
2.71867	13.1549
2.72028	13.375
2.72189	13.34
2.72351	13.1797
2.72512	12.5658
2.72673	12.4617
2.72835	12.2573
2.72996	12.982
2.73157	13.1822
2.73318	13.4839
2.7348	13.1709
2.73641	13.3571
2.73802	12.7695
2.73964	12.3529
2.74125	11.6228
2.74286	11.4735
2.74447	11.6992
2.74609	11.6817
2.7477	11.85
2.74931	12.3807
2.75092	12.5944
2.75254	13.5136
2.75415	13.6927
2.75576	12.9689
2.75737	13.3994
2.75899	13.301
2.7606	13.1937
2.76221	13.5403
2.76382	12.9021
2.76544	12.2794
2.76705	12.4726
2.76866	12.2728
2.77027	13.0831
2.77189	13.2254
2.7735	12.5875
2.77511	13.0798
2.77672	12.4414
2.77833	12.4876
2.77995	12.5002
2.78156	12.1691
2.78317	12.1861
2.78478	11.8932
2.7864	12.665
2.78801	12.9396
2.78962	12.5667
2.79123	12.9623
2.79284	12.3443
2.79446	11.9084
2.79607	12.4427
2.79768	12.7244
2.79929	13.2696
2.8009	13.8507
2.80251	13.8361
2.80413	13.4226
2.80574	13.185
2.80735	12.8208
2.80896	12.966
2.81057	12.644
2.81219	12.0188
2.8138	12.675
2.81541	12.3726
2.81702	12.8456
2.81863	13.1047
2.82024	13.331
2.82186	13.7156
2.82347	14.0714
2.82508	14.3275
2.82669	14.4302
2.8283	14.3231
2.82991	14.092
2.83152	14.2542
2.83314	14.0005
2.83475	13.8372
2.83636	14.179
2.83797	13.9692
2.83958	14.5218
2.84119	14.467
2.8428	14.4916
2.84442	15.2611
2.84603	14.9167
2.84764	14.9776
2.84925	14.9343
2.85086	15.2439
2.85247	15.405
2.85408	15.3526
2.85569	14.2444
2.85731	14.0715
2.85892	14.3914
2.86053	14.7921
2.86214	15.0505
2.86375	15.2899
2.86536	14.8979
2.86697	15.5844
2.86858	15.9883
2.87019	15.6058
2.8718	15.7547
2.87342	15.6506
2.87503	16.2683
2.87664	16.6026
2.87825	16.4005
2.87986	16.0986
2.88147	14.8443
2.88308	14.6467
2.88469	14.8192
2.8863	15.0825
2.88791	15.7088
2.88952	16.4917
2.89113	17.0817
2.89274	16.8409
2.89435	16.5118
2.89597	16.5847
2.89758	16.2912
2.89919	17.1942
2.9008	17.4112
2.90241	17.2652
2.90402	16.599
2.90563	15.9584
2.90724	16.608
2.90885	17.0927
2.91046	17.3427
2.91207	17.4002
2.91368	17.8258
2.91529	18.1623
2.9169	17.919
2.91851	17.9885
2.92012	17.2764
2.92173	17.4603
2.92334	18.0109
2.92495	18.1344
2.92656	18.5726
2.92817	18.1126
2.92978	17.762
2.93139	17.6045
2.933	17.4454
2.93461	17.7018
2.93622	18.6218
2.93783	19.0835
2.93944	19.4286
2.94105	19.3659
2.94266	18.9305
2.94427	18.6514
2.94588	18.3603
2.94749	18.749
2.9491	18.7155
2.95071	18.5301
2.95232	18.5008
2.95393	18.8572
2.95554	18.9928
2.95715	19.3847
2.95876	19.5119
2.96037	19.6338
2.96198	19.864
2.96359	19.4564
2.9652	19.4337
2.96681	19.203
2.96842	19.347
2.97003	19.6032
2.97164	19.2578
2.97324	19.8122
2.97485	19.9443
2.97646	20.2526
2.97807	21.1746
2.97968	20.4189
2.98129	20.195
2.9829	20.2502
2.98451	20.4925
2.98612	20.5112
2.98773	20.2928
2.98934	20.485
2.99095	20.4109
2.99256	20.935
2.99416	21.3891
2.99577	21.5218
2.99738	21.6688
2.99899	21.5666
3.0006	21.0739
3.00221	21.1102
3.00382	20.652
3.00543	20.7588
3.00704	20.9024
3.00865	21.584
3.01025	22.3046
3.01186	22.8796
3.01347	22.7073
3.01508	22.5452
3.01669	22.5847
3.0183	22.6795
3.01991	23.1361
3.02152	23.4027
3.02313	23.7522
3.02473	24.1452
3.02634	24.3378
3.02795	24.5208
3.02956	24.8668
3.03117	25.142
3.03278	26.2402
3.03439	26.1035
3.03599	25.7189
3.0376	25.0457
3.03921	25.101
3.04082	25.6509
3.04243	26.8087
3.04404	27.4561
3.04564	27.0598
3.04725	26.6847
3.04886	26.2969
3.05047	26.0003
3.05208	26.7634
3.05369	27.753
3.05529	28.4118
3.0569	28.7649
3.05851	29.0821
3.06012	28.7886
3.06173	28.5341
3.06333	28.8099
3.06494	28.7887
3.06655	29.4429
3.06816	29.6991
3.06977	29.7974
3.07137	29.5473
3.07298	29.7217
3.07459	29.9014
3.0762	29.9346
3.07781	30.3884
3.07941	30.268
3.08102	29.714
3.08263	30.4108
3.08424	31.5678
3.08585	32.0687
3.08745	32.8758
3.08906	33.0492
3.09067	32.6428
3.09228	32.4658
3.09388	32.523
3.09549	31.7829
3.0971	31.2319
3.09871	31.2444
3.10031	31.636
3.10192	32.6599
3.10353	33.1264
3.10514	33.5768
3.10674	33.3136
3.10835	32.7814
3.10996	32.3868
3.11157	31.4826
3.11317	31.148
3.11478	31.2739
3.11639	31.6813
3.11799	32.327
3.1196	32.6432
3.12121	32.9123
3.12282	32.5887
3.12442	32.0025
3.12603	31.8847
3.12764	31.8692
3.12924	32.0621
3.13085	32.2598
3.13246	31.6029
3.13407	31.636
3.13567	30.5936
3.13728	30.489
3.13889	30.0185
3.14049	29.4334
3.1421	29.3278
3.14371	29.4533
3.14531	29.6558
3.14692	30.0376
3.14853	30.356
3.15013	29.4409
3.15174	28.2619
3.15335	28.0882
3.15495	27.4996
3.15656	27.1677
3.15817	27.2709
3.15977	26.4345
3.16138	25.9848
3.16299	26.2991
3.16459	26.4698
3.1662	26.7051
3.16781	26.9288
3.16941	26.4973
3.17102	26.7377
3.17263	26.6743
3.17423	25.714
3.17584	24.865
3.17744	24.1526
3.17905	24.2409
3.18066	24.8692
3.18226	24.294
3.18387	23.6961
3.18548	22.7304
3.18708	21.3573
3.18869	21.2498
3.19029	21.339
3.1919	21.9088
3.19351	22.0985
3.19511	21.9008
3.19672	22.0588
3.19832	20.8961
3.19993	20.8021
3.20154	20.5741
3.20314	20.733
3.20475	20.8468
3.20635	20.6391
3.20796	20.6932
3.20957	19.9685
3.21117	19.587
3.21278	19.5979
3.21438	19.2677
3.21599	18.809
3.21759	18.9883
3.2192	18.4555
3.22081	19.1035
3.22241	19.232
3.22402	19.0575
3.22562	18.3303
3.22723	17.224
3.22883	17.1857
3.23044	17.1751
3.23204	17.1497
3.23365	16.8931
3.23526	17.1056
3.23686	17.1549
3.23847	16.6053
3.24007	16.3556
3.24168	16.3994
3.24328	16.1966
3.24489	16.407
3.24649	17.132
3.2481	16.7342
3.2497	15.9648
3.25131	15.9309
3.25291	15.6245
3.25452	15.8707
3.25612	15.9643
3.25773	15.8002
3.25933	15.7261
3.26094	15.7302
3.26254	15.7575
3.26415	16.1914
3.26575	15.4513
3.26736	14.7693
3.26896	14.6273
3.27057	14.1993
3.27217	14.4585
3.27378	14.2582
3.27538	14.0196
3.27699	14.1466
3.27859	13.637
3.2802	13.1171
3.2818	13.3753
3.2834	13.8009
3.28501	14.0155
3.28661	13.9449
3.28822	13.6228
3.28982	13.2047
3.29143	12.9654
3.29303	13.1646
3.29464	13.2946
3.29624	12.8565
3.29785	12.7608
3.29945	12.6969
3.30105	12.5796
3.30266	13.1151
3.30426	12.6287
3.30587	12.5115
3.30747	12.3538
3.30907	11.5453
3.31068	11.8155
3.31228	12.4273
3.31389	13.4167
3.31549	13.9744
3.3171	13.3406
3.3187	12.5962
3.3203	12.282
3.32191	12.7501
3.32351	13.4365
3.32512	13.8184
3.32672	13.774
3.32832	13.0006
3.32993	12.4649
3.33153	11.7787
3.33313	11.4669
3.33474	11.3778
3.33634	11.2038
3.33795	11.6921
3.33955	11.6121
3.34115	11.7198
3.34276	11.509
3.34436	11.9259
3.34596	12.452
3.34757	12.8709
3.34917	12.4634
3.35077	12.0882
3.35238	11.8559
3.35398	12.2505
3.35558	12.0726
3.35719	12.0371
3.35879	11.2188
3.36039	11.0515
3.362	11.341
3.3636	11.2876
3.3652	10.9378
3.36681	11.0143
3.36841	10.1855
3.37001	9.94477
3.37162	10.1094
3.37322	9.93792
3.37482	9.47435
3.37643	9.6447
3.37803	9.93595
3.37963	9.50342
3.38124	9.89781
3.38284	10.4312
3.38444	10.5854
3.38604	11.1201
3.38765	11.7132
3.38925	11.5995
3.39085	11.0625
3.39246	10.4318
3.39406	10.3588
3.39566	9.71636
3.39726	9.98299
3.39887	10.4678
3.40047	10.2246
3.40207	10.2821
3.40367	10.8269
3.40528	11.1634
3.40688	10.8959
3.40848	10.6014
3.41008	9.86638
3.41169	9.32591
3.41329	9.16392
3.41489	9.29075
3.41649	9.59378
3.4181	10.2443
3.4197	9.9449
3.4213	9.21053
3.4229	9.01626
3.42451	8.44263
3.42611	8.99569
3.42771	10.3101
3.42931	10.5381
3.43091	10.0143
3.43252	9.46524
3.43412	9.05049
3.43572	9.43265
3.43732	10.4835
3.43893	10.785
3.44053	10.7191
3.44213	10.0759
3.44373	9.18256
3.44533	8.06418
3.44693	7.80229
3.44854	7.69042
3.45014	8.3768
3.45174	8.6195
3.45334	8.27026
3.45494	8.39628
3.45655	8.2153
3.45815	8.32236
3.45975	9.25956
3.46135	9.85694
3.46295	10.0474
3.46455	10.3387
3.46615	10.1028
3.46776	9.56118
3.46936	9.13415
3.47096	8.93462
3.47256	8.6736
3.47416	8.67201
3.47576	8.54194
3.47736	8.29212
3.47897	8.7185
3.48057	8.24617
3.48217	8.62964
3.48377	9.3254
3.48537	9.28569
3.48697	9.03552
3.48857	8.74648
3.49017	7.88309
3.49178	7.92773
3.49338	7.7459
3.49498	8.27773
3.49658	8.7861
3.49818	9.24999
3.49978	9.19283
3.50138	9.3664
3.50298	9.21049
3.50458	9.00283
3.50618	9.44721
3.50778	9.11731
3.50939	8.9189
3.51099	9.15112
3.51259	8.53617
3.51419	8.25289
3.51579	8.16924
3.51739	8.30568
3.51899	8.31915
3.52059	8.68608
3.52219	9.15795
3.52379	9.53059
3.52539	9.65508
3.52699	9.25444
3.52859	8.60314
3.53019	8.58721
3.53179	8.26429
3.53339	8.59224
3.53499	8.47484
3.53659	8.73996
3.53819	9.29138
3.5398	9.77758
3.5414	9.58392
3.543	9.31413
3.5446	9.22179
3.5462	8.81248
3.5478	8.61666
3.5494	8.57719
3.551	8.26696
3.5526	7.38138
3.5542	7.65112
3.5558	7.54459
3.5574	6.93257
3.559	7.10104
3.5606	7.58095
3.5622	8.02793
3.5638	8.61959
3.5654	9.19917
3.567	9.14952
3.56859	9.18904
3.57019	8.88313
3.57179	8.43997
3.57339	7.80257
3.57499	7.75184
3.57659	7.6838
3.57819	8.07848
3.57979	8.49016
3.58139	8.37225
3.58299	8.2047
3.58459	7.91942
3.58619	7.74917
3.58779	7.67973
3.58939	7.75672
3.59099	8.23329
3.59259	8.01398
3.59419	7.99225
3.59579	8.07886
3.59739	8.59286
3.59898	8.68034
3.60058	8.01444
3.60218	8.30978
3.60378	7.73159
3.60538	8.36758
3.60698	8.6746
3.60858	8.20296
3.61018	7.9569
3.61178	8.18084
3.61338	7.51496
3.61497	7.3637
3.61657	6.6712
3.61817	6.61706
3.61977	7.08538
3.62137	7.39833
3.62297	8.20508
3.62457	7.95993
3.62617	7.71699
3.62776	7.84131
3.62936	7.60101
3.63096	7.71605
3.63256	7.70767
3.63416	7.2908
3.63576	7.02313
3.63736	6.90908
3.63895	7.07622
3.64055	7.2964
3.64215	7.07306
3.64375	7.13704
3.64535	7.22381
3.64695	7.09949
3.64854	7.24264
3.65014	7.417
3.65174	7.35366
3.65334	7.5326
3.65494	7.61551
3.65654	7.50354
3.65813	7.91699
3.65973	8.32026
3.66133	8.68176
3.66293	8.42976
3.66453	8.05905
3.66612	7.25261
3.66772	6.91403
3.66932	7.00622
3.67092	7.00107
3.67252	7.20896
3.67411	7.0546
3.67571	6.84614
3.67731	6.95404
3.67891	7.51872
3.6805	8.0064
3.6821	8.51988
3.6837	8.13125
3.6853	7.71671
3.68689	7.46865
3.68849	7.46347
3.69009	7.68302
3.69169	8.2803
3.69329	8.23149
3.69488	7.67063
3.69648	7.50734
3.69808	6.58776
3.69967	6.82711
3.70127	6.80741
3.70287	7.17639
3.70447	7.68791
3.70606	7.87103
3.70766	8.18757
3.70926	7.65933
3.71086	7.56039
3.71245	7.29677
3.71405	7.09951
3.71565	7.28685
3.71724	6.9854
3.71884	6.87495
3.72044	6.49019
3.72203	5.87426
3.72363	6.35843
3.72523	6.72244
3.72683	6.61167
3.72842	6.73908
3.73002	6.15442
3.73162	5.82389
3.73321	5.81091
3.73481	6.34401
3.73641	6.51428
3.738	6.90306
3.7396	7.29855
3.7412	7.30414
3.74279	7.21507
3.74439	7.20609
3.74598	7.37617
3.74758	7.17204
3.74918	7.1598
3.75077	6.77883
3.75237	6.78741
3.75397	6.90383
3.75556	6.43691
3.75716	6.20391
3.75876	6.0616
3.76035	6.53617
3.76195	7.08688
3.76354	7.55151
3.76514	7.50869
3.76674	7.15699
3.76833	6.62593
3.76993	6.33332
3.77152	5.85138
3.77312	5.70955
3.77472	5.98563
3.77631	6.59316
3.77791	7.10524
3.7795	7.40046
3.7811	7.69949
3.7827	7.16852
3.78429	6.71748
3.78589	6.88755
3.78748	6.83667
3.78908	6.89746
3.79067	7.01818
3.79227	6.98971
3.79387	6.77378
3.79546	6.87939
3.79706	6.79584
3.79865	6.39104
3.80025	6.32308
3.80184	6.11868
3.80344	6.04018
3.80503	5.87419
3.80663	5.8281
3.80822	5.74703
3.80982	5.59878
3.81142	5.98629
3.81301	6.27552
3.81461	7.14154
3.8162	7.2336
3.8178	7.25418
3.81939	7.0831
3.82099	6.65836
3.82258	6.92856
3.82418	7.14561
3.82577	7.25823
3.82737	7.08204
3.82896	7.0577
3.83056	6.75264
3.83215	6.32645
3.83375	6.893
3.83534	6.60561
3.83693	6.85239
3.83853	7.131
3.84012	7.60671
3.84172	7.64575
3.84331	7.55346
3.84491	7.46387
3.8465	6.88551
3.8481	6.09142
3.84969	5.8117
3.85129	5.62188
3.85288	5.96817
3.85448	6.57234
3.85607	7.00362
3.85766	7.4494
3.85926	7.24921
3.86085	7.40992
3.86245	7.24346
3.86404	7.15689
3.86564	7.35107
3.86723	7.88682
3.86882	7.84099
3.87042	7.30129
3.87201	6.93355
3.87361	6.90011
3.8752	7.01725
3.87679	7.74477
3.87839	7.84519
3.87998	7.59929
3.88158	7.57263
3.88317	7.84213
3.88476	7.26126
3.88636	6.64169
3.88795	6.52963
3.88954	6.80893
3.89114	7.82753
3.89273	7.88807
3.89433	7.56968
3.89592	7.0751
3.89751	7.03911
3.89911	7.63087
3.9007	7.85827
3.90229	7.71762
3.90389	7.31165
3.90548	6.642
3.90707	6.40649
3.90867	6.34113
3.91026	6.69275
3.91185	6.97313
3.91345	7.49995
3.91504	7.76194
3.91663	7.57963
3.91823	6.97219
3.91982	6.13118
3.92141	5.28247
3.92301	5.10539
3.9246	5.67773
3.92619	6.04895
3.92779	6.32164
3.92938	6.6901
3.93097	7.05355
3.93256	6.64506
3.93416	6.50843
3.93575	6.32866
3.93734	6.4174
3.93894	6.59128
3.94053	6.98593
3.94212	6.82539
3.94371	7.06061
3.94531	7.44386
3.9469	7.15712
3.94849	7.27656
3.95008	7.72199
3.95168	7.2915
3.95327	6.94772
3.95486	6.75297
3.95645	6.44638
3.95805	6.81935
3.95964	6.97105
3.96123	6.97096
3.96282	7.16329
3.96442	6.92665
3.96601	6.62054
3.9676	6.7821
3.96919	6.63219
3.97078	7.09231
3.97238	7.31556
3.97397	6.80371
3.97556	6.85692
3.97715	6.6623
3.97874	6.53173
3.98034	6.95394
3.98193	6.99556
3.98352	7.07224
3.98511	6.68173
3.9867	6.76626
3.9883	6.7338
3.98989	6.76011
3.99148	6.82553
3.99307	6.78643
3.99466	6.57997
3.99625	6.83706
3.99785	6.7867
3.99944	6.51459
4.00103	6.679
4.00262	6.45316
4.00421	6.35883
4.0058	6.67373
4.00739	6.51335
4.00899	6.46428
4.01058	6.31544
4.01217	6.04556
4.01376	6.62433
4.01535	6.51941
4.01694	6.23082
4.01853	6.78172
4.02012	6.66887
4.02172	6.61068
4.02331	6.75202
4.0249	6.09587
4.02649	6.41361
4.02808	7.00496
4.02967	7.3812
4.03126	7.33475
4.03285	6.929
4.03444	6.813
4.03603	6.44301
4.03763	6.74274
4.03922	6.37033
4.04081	6.27744
4.0424	6.09096
4.04399	5.76017
4.04558	6.11132
4.04717	6.61424
4.04876	6.95276
4.05035	7.32742
4.05194	7.20983
4.05353	7.32082
4.05512	6.84966
4.05671	6.67996
4.0583	6.66549
4.05989	6.51537
4.06148	6.41791
4.06307	6.85042
4.06466	6.30893
4.06625	6.45194
4.06784	6.40752
4.06943	6.11603
4.07102	6.25847
4.07261	6.30042
4.0742	6.08531
4.07579	6.09651
4.07738	6.44169
4.07897	6.64017
4.08056	6.89593
4.08215	7.40385
4.08374	7.69304
4.08533	7.13169
4.08692	6.93144
4.08851	7.13226
4.0901	7.1435
4.09169	7.62549
4.09328	7.83597
4.09487	7.47866
4.09646	7.4461
4.09805	7.10898
4.09964	6.59243
4.10123	7.01536
4.10282	6.53606
4.10441	6.55893
4.106	6.45225
4.10759	6.62163
4.10918	6.4521
4.11077	6.47985
4.11236	6.54523
4.11395	5.97038
4.11553	6.30707
4.11712	6.80361
4.11871	6.58398
4.1203	6.64046
4.12189	6.92482
4.12348	7.10365
4.12507	7.23678
4.12666	7.1263
4.12825	7.1269
4.12984	6.78089
4.13142	6.64339
4.13301	6.83817
4.1346	6.5763
4.13619	6.702
4.13778	6.40164
4.13937	6.06639
4.14096	6.32839
4.14255	6.57056
4.14413	6.57957
4.14572	6.49254
4.14731	6.9567
4.1489	6.89067
4.15049	6.79186
4.15208	6.69653
4.15367	6.17459
4.15525	6.54245
4.15684	6.98269
4.15843	6.47451
4.16002	6.53775
4.16161	6.41278
4.16319	6.30567
4.16478	6.10686
4.16637	6.00877
4.16796	5.84259
4.16955	6.33385
4.17114	6.95342
4.17272	6.4912
4.17431	6.39654
4.1759	6.23587
4.17749	5.9456
4.17908	6.18504
4.18066	6.59163
4.18225	6.15055
4.18384	5.77588
4.18543	5.84976
4.18701	5.71972
4.1886	6.08041
4.19019	6.61225
4.19178	6.30123
4.19336	6.73805
4.19495	6.65106
4.19654	6.8863
4.19813	7.10298
4.19971	7.38483
4.2013	7.24694
4.20289	7.10119
4.20448	6.83699
4.20606	6.44009
4.20765	6.71208
4.20924	7.13102
4.21083	7.38653
4.21241	7.34181
4.214	7.45087
4.21559	7.59181
4.21717	7.16991
4.21876	7.02415
4.22035	6.86022
4.22194	7.06805
4.22352	7.07991
4.22511	7.21822
4.2267	7.0441
4.22828	6.78202
4.22987	6.44939
4.23146	6.77666
4.23304	7.0967
4.23463	7.13201
4.23622	7.08957
4.2378	6.15045
4.23939	5.62198
4.24098	5.61234
4.24256	6.03002
[truncated: 1,779 more rows]

## Sheet: 83 GPa
k	I
1.02203	4.13931
1.02366	-0.556117
1.02529	-1.63933
1.02692	-2.99797
1.02854	-2.64045
1.03017	-1.98982
1.0318	-3.05895
1.03343	-1.02014
1.03506	-0.692403
1.03669	0.00564921
1.03832	-0.727302
1.03994	-2.06111
1.04157	-2.47498
1.0432	-2.93531
1.04483	-4.23376
1.04646	-3.07367
1.04809	-3.00413
1.04972	-0.380713
1.05134	-0.750287
1.05297	1.52557
1.0546	-0.0798476
1.05623	0.334709
1.05786	-2.33038
1.05949	-0.0200652
1.06112	-1.21259
1.06274	0.296046
1.06437	-0.52422
1.066	0.821243
1.06763	-0.408542
1.06926	-1.2447
1.07089	-2.419
1.07251	-0.836508
1.07414	0.0579817
1.07577	-0.580506
1.0774	-0.187262
1.07903	0.689949
1.08066	1.37895
1.08228	0.16857
1.08391	-1.61482
1.08554	-1.25809
1.08717	-0.743375
1.0888	0.413058
1.09043	0.963963
1.09205	-0.205665
1.09368	-0.589328
1.09531	-1.83298
1.09694	-1.30642
1.09857	-0.634806
1.1002	-0.744338
1.10182	0.667871
1.10345	0.267555
1.10508	-0.467971
1.10671	-2.10133
1.10834	-2.76634
1.10997	-2.08286
1.11159	-1.20421
1.11322	-0.692851
1.11485	0.43833
1.11648	0.294508
1.11811	-1.0283
1.11973	-1.55885
1.12136	-1.54606
1.12299	-0.384017
1.12462	-0.429136
1.12625	-1.19821
1.12788	-1.95634
1.1295	-1.90428
1.13113	-0.532086
1.13276	-0.172271
1.13439	-0.567832
1.13602	-1.36107
1.13764	-1.60958
1.13927	-1.60634
1.1409	-1.25629
1.14253	-2.22792
1.14416	-1.83233
1.14578	-2.82381
1.14741	-2.49599
1.14904	-1.26231
1.15067	-0.0770238
1.1523	0.490516
1.15392	0.197531
1.15555	-0.32824
1.15718	-1.3331
1.15881	-1.34486
1.16044	-2.48789
1.16206	-1.13792
1.16369	-0.944944
1.16532	-0.128943
1.16695	-0.398267
1.16857	-0.829151
1.1702	-0.186298
1.17183	0.484102
1.17346	0.849096
1.17509	1.35506
1.17671	-0.216596
1.17834	0.483548
1.17997	-0.543705
1.1816	0.44516
1.18323	1.50744
1.18485	1.74457
1.18648	2.79626
1.18811	1.80806
1.18974	1.21915
1.19136	1.87712
1.19299	1.70302
1.19462	2.98762
1.19625	2.81901
1.19788	2.4384
1.1995	2.61123
1.20113	1.84995
1.20276	2.76745
1.20439	2.48283
1.20601	1.43794
1.20764	1.00616
1.20927	0.225586
1.2109	0.00397801
1.21252	-0.308515
1.21415	-0.80018
1.21578	-0.316792
1.21741	-0.23147
1.21903	-0.052085
1.22066	0.277841
1.22229	0.175925
1.22392	1.27293
1.22554	0.807375
1.22717	1.61983
1.2288	1.62597
1.23043	2.14541
1.23206	1.84733
1.23368	2.02835
1.23531	2.52076
1.23694	1.74431
1.23856	1.57831
1.24019	0.798396
1.24182	1.15942
1.24345	1.525
1.24507	1.26306
1.2467	0.925728
1.24833	1.725
1.24996	2.71684
1.25158	3.11842
1.25321	3.95907
1.25484	3.56113
1.25647	3.05153
1.25809	2.83287
1.25972	1.62748
1.26135	1.72246
1.26298	0.586646
1.2646	0.798136
1.26623	0.562302
1.26786	0.623718
1.26949	1.7792
1.27111	2.38246
1.27274	2.7651
1.27437	1.9267
1.27599	1.51989
1.27762	0.888418
1.27925	1.27471
1.28088	2.17032
1.2825	2.64028
1.28413	2.64102
1.28576	2.19499
1.28738	1.5641
1.28901	1.54199
1.29064	2.64222
1.29227	2.78015
1.29389	3.26593
1.29552	2.48372
1.29715	1.70339
1.29877	1.75858
1.3004	2.14904
1.30203	1.82304
1.30366	1.35461
1.30528	1.1889
1.30691	1.29653
1.30854	2.53168
1.31016	3.25414
1.31179	3.86957
1.31342	3.85821
1.31504	3.02339
1.31667	2.00032
1.3183	1.08249
1.31993	0.0845593
1.32155	0.296648
1.32318	0.620967
1.32481	0.894599
1.32643	1.42954
1.32806	1.52563
1.32969	2.47428
1.33131	2.66272
1.33294	2.37222
1.33457	1.9186
1.33619	1.3717
1.33782	1.12005
1.33945	1.0922
1.34108	1.30203
1.3427	2.7367
1.34433	2.89198
1.34596	3.91
1.34758	3.41348
1.34921	2.78908
1.35084	2.48038
1.35246	2.31174
1.35409	2.47542
1.35572	2.66392
1.35734	2.4285
1.35897	2.16042
1.3606	2.56512
1.36222	2.7447
1.36385	3.21904
1.36548	3.25959
1.3671	3.08698
1.36873	3.23917
1.37036	2.94574
1.37198	3.18046
1.37361	3.37172
1.37524	3.48721
1.37686	3.73178
1.37849	3.52371
1.38012	3.11224
1.38174	2.4886
1.38337	2.38729
1.385	1.67415
1.38662	1.98802
1.38825	2.1209
1.38987	1.72149
1.3915	2.08099
1.39313	2.47897
1.39475	2.52394
1.39638	3.37073
1.39801	2.13075
1.39963	1.63796
1.40126	1.87773
1.40289	1.83168
1.40451	3.04574
1.40614	3.54166
1.40777	3.41428
1.40939	3.76094
1.41102	3.79385
1.41264	3.49184
1.41427	3.85508
1.4159	3.41375
1.41752	4.05583
1.41915	3.70095
1.42078	3.52946
1.4224	3.00473
1.42403	2.94345
1.42565	3.58599
1.42728	3.53811
1.42891	2.41443
1.43053	1.79925
1.43216	1.49127
1.43379	1.59935
1.43541	2.02338
1.43704	1.94936
1.43866	1.28841
1.44029	1.54953
1.44192	1.41305
1.44354	1.47874
1.44517	1.48654
1.4468	1.31866
1.44842	1.58549
1.45005	1.8345
1.45167	2.44262
1.4533	2.9472
1.45493	3.31426
1.45655	3.63534
1.45818	3.41498
1.4598	2.73985
1.46143	2.2685
1.46306	2.2363
1.46468	2.6872
1.46631	3.571
1.46793	3.37022
1.46956	2.68686
1.47119	1.76954
1.47281	1.58375
1.47444	1.37076
1.47606	1.58037
1.47769	1.66389
1.47931	1.65195
1.48094	1.91839
1.48257	2.07474
1.48419	2.342
1.48582	2.15369
1.48744	3.10075
1.48907	3.71166
1.4907	4.49759
1.49232	4.57354
1.49395	4.06182
1.49557	3.89264
1.4972	3.25653
1.49882	2.98845
1.50045	2.65434
1.50208	2.23598
1.5037	2.24506
1.50533	1.90553
1.50695	1.76481
1.50858	1.73475
1.5102	2.13554
1.51183	2.52047
1.51345	2.92622
1.51508	3.37122
1.51671	2.90356
1.51833	3.14733
1.51996	3.02133
1.52158	3.25506
1.52321	3.23003
1.52483	3.35445
1.52646	3.32441
1.52808	3.139
1.52971	3.60492
1.53134	3.40052
1.53296	3.4145
1.53459	2.83133
1.53621	3.22848
1.53784	3.86451
1.53946	4.62985
1.54109	4.86406
1.54271	4.14635
1.54434	3.41169
1.54596	2.59809
1.54759	2.60119
1.54922	2.89801
1.55084	3.3718
1.55247	3.55704
1.55409	3.46295
1.55572	3.76972
1.55734	3.40728
1.55897	4.35139
1.56059	3.94739
1.56222	4.23206
1.56384	4.06287
1.56547	2.6326
1.56709	2.7837
1.56872	2.64864
1.57034	2.61726
1.57197	3.09406
1.57359	3.25841
1.57522	2.98944
1.57684	3.20912
1.57847	3.18547
1.58009	3.45044
1.58172	3.9615
1.58334	4.61524
1.58497	4.6577
1.58659	4.78431
1.58822	4.48274
1.58984	4.21747
1.59147	3.76489
1.59309	2.87557
1.59472	2.77592
1.59634	2.76195
1.59797	3.30119
1.59959	3.75143
1.60122	3.75947
1.60284	3.68398
1.60447	3.87386
1.60609	3.81555
1.60772	3.21848
1.60934	3.07167
1.61097	2.91026
1.61259	3.24904
1.61422	3.78195
1.61584	4.07252
1.61747	3.68162
1.61909	3.53754
1.62072	3.73081
1.62234	3.12975
1.62397	3.33039
1.62559	3.40627
1.62722	3.61253
1.62884	4.05684
1.63047	4.29386
1.63209	4.61521
1.63372	4.16017
1.63534	4.32786
1.63697	4.0134
1.63859	3.39544
1.64021	3.35533
1.64184	3.38443
1.64346	3.65463
1.64509	3.82021
1.64671	3.81063
1.64834	3.62133
1.64996	4.37949
1.65159	4.61133
1.65321	4.75624
1.65484	4.25715
1.65646	4.03861
1.65808	3.84072
1.65971	3.73137
1.66133	2.87052
1.66296	2.5981
1.66458	2.6221
1.66621	2.34422
1.66783	2.42752
1.66946	2.45383
1.67108	2.89004
1.6727	3.07444
1.67433	3.07636
1.67595	3.24433
1.67758	3.64225
1.6792	4.41706
1.68083	4.44366
1.68245	4.68647
1.68407	3.76441
1.6857	3.18357
1.68732	3.06628
1.68895	3.20693
1.69057	3.83392
1.6922	3.77648
1.69382	3.95582
1.69544	3.68207
1.69707	3.73241
1.69869	3.45028
1.70032	3.26472
1.70194	3.8397
1.70356	4.15916
1.70519	4.58426
1.70681	4.56331
1.70844	3.96183
1.71006	3.88452
1.71169	3.96415
1.71331	4.25647
1.71493	4.33187
1.71656	4.44088
1.71818	3.6186
1.71981	2.67828
1.72143	2.25594
1.72305	2.18318
1.72468	2.96643
1.7263	3.41739
1.72792	3.71805
1.72955	3.85653
1.73117	3.84403
1.7328	3.77626
1.73442	3.7624
1.73604	3.80639
1.73767	4.43102
1.73929	4.95268
1.74092	5.53941
1.74254	5.31971
1.74416	5.59858
1.74579	5.2494
1.74741	4.99646
1.74903	4.9593
1.75066	4.37928
1.75228	4.34
1.75391	4.03942
1.75553	3.4397
1.75715	3.15029
1.75878	3.15719
1.7604	2.81178
1.76202	2.96208
1.76365	2.89006
1.76527	2.82607
1.76689	3.04387
1.76852	3.27866
1.77014	3.52951
1.77176	3.84737
1.77339	3.68483
1.77501	3.14539
1.77664	3.23928
1.77826	3.86225
1.77988	4.07448
1.78151	4.57825
1.78313	4.46272
1.78475	4.00544
1.78638	3.74733
1.788	3.28842
1.78962	2.9978
1.79125	3.31249
1.79287	3.56895
1.79449	3.75793
1.79612	3.41667
1.79774	3.16954
1.79936	3.80162
1.80099	4.22328
1.80261	4.32204
1.80423	3.79784
1.80586	3.69239
1.80748	3.66759
1.8091	3.99652
1.81073	4.27358
1.81235	4.62497
1.81397	4.77517
1.81559	4.74775
1.81722	4.28207
1.81884	3.9219
1.82046	3.78652
1.82209	4.45037
1.82371	4.63142
1.82533	4.85073
1.82696	4.63744
1.82858	3.88951
1.8302	4.06189
1.83183	4.45165
1.83345	4.63296
1.83507	4.75992
1.83669	4.44182
1.83832	4.02357
1.83994	3.9932
1.84156	4.3083
1.84319	4.28171
1.84481	3.93377
1.84643	3.99924
1.84805	3.86016
1.84968	3.53913
1.8513	4.26893
1.85292	4.20106
1.85455	4.36004
1.85617	5.10492
1.85779	4.92228
1.85941	4.11122
1.86104	3.74625
1.86266	3.38319
1.86428	3.72485
1.8659	4.3401
1.86753	3.87772
1.86915	4.03164
1.87077	4.33988
1.8724	4.34608
1.87402	4.03183
1.87564	3.72317
1.87726	3.16923
1.87889	3.55166
1.88051	4.5119
1.88213	4.67657
1.88375	4.52009
1.88538	4.10242
1.887	3.69415
1.88862	3.59614
1.89024	3.60479
1.89187	3.23407
1.89349	3.4942
1.89511	3.44727
1.89673	3.83682
1.89836	4.30422
1.89998	4.28836
1.9016	4.25093
1.90322	3.82306
1.90484	3.80969
1.90647	3.94404
1.90809	4.07795
1.90971	3.84043
1.91133	4.10283
1.91296	4.25309
1.91458	4.21782
1.9162	4.14901
1.91782	3.66939
1.91944	3.33826
1.92107	3.43487
1.92269	3.56632
1.92431	3.85258
1.92593	4.44858
1.92756	4.26811
1.92918	4.1188
1.9308	3.94638
1.93242	3.8549
1.93404	4.27238
1.93567	4.1224
1.93729	4.01763
1.93891	4.07577
1.94053	4.3602
1.94215	4.94482
1.94378	4.98214
1.9454	5.04876
1.94702	4.82626
1.94864	4.8177
1.95026	4.77148
1.95189	4.27688
1.95351	4.40189
1.95513	4.35061
1.95675	4.42058
1.95837	4.12308
1.95999	3.26593
1.96162	2.9077
1.96324	2.97761
1.96486	3.61324
1.96648	4.63822
1.9681	4.71823
1.96972	5.38779
1.97135	5.32683
1.97297	5.21269
1.97459	4.77183
1.97621	4.05251
1.97783	3.95689
1.97945	4.30596
1.98108	4.23831
1.9827	4.5912
1.98432	4.67556
1.98594	4.50464
1.98756	4.81851
1.98918	4.0154
1.99081	3.62929
1.99243	3.7001
1.99405	3.79352
1.99567	4.03065
1.99729	4.12612
1.99891	4.37327
2.00053	4.2507
2.00216	4.12696
2.00378	4.21535
2.0054	4.02001
2.00702	4.41342
2.00864	4.25035
2.01026	4.26497
2.01188	4.45677
2.0135	4.35478
2.01513	4.76802
2.01675	4.94618
2.01837	4.81612
2.01999	4.95985
2.02161	4.56331
2.02323	4.58155
2.02485	4.29974
2.02647	4.11449
2.0281	3.99301
2.02972	4.02781
2.03134	4.37897
2.03296	4.75618
2.03458	4.90675
2.0362	4.69585
2.03782	4.3058
2.03944	4.31923
2.04106	3.98768
2.04269	4.36479
2.04431	4.56835
2.04593	4.36163
2.04755	4.74398
2.04917	4.39662
2.05079	4.37099
2.05241	4.36101
2.05403	4.09116
2.05565	4.48616
2.05727	4.52731
2.05889	4.72728
2.06051	4.88288
2.06214	5.00569
2.06376	4.91424
2.06538	5.24043
2.067	4.57763
2.06862	4.52044
2.07024	4.09368
2.07186	4.22091
2.07348	4.84307
2.0751	5.49879
2.07672	5.89673
2.07834	5.62138
2.07996	5.25323
2.08158	5.13942
2.0832	5.5545
2.08482	6.20865
2.08645	5.64417
2.08807	5.34077
2.08969	5.20128
2.09131	4.98355
2.09293	5.27579
2.09455	4.74391
2.09617	4.64879
2.09779	4.55539
2.09941	4.53266
2.10103	5.40868
2.10265	5.5562
2.10427	5.0721
2.10589	5.06243
2.10751	4.32177
2.10913	3.94752
2.11075	3.88756
2.11237	4.20483
2.11399	4.48047
2.11561	4.78219
2.11723	4.54115
2.11885	4.84864
2.12047	4.95712
2.12209	4.88979
2.12371	4.76539
2.12533	4.62523
2.12695	3.95507
2.12857	4.26093
2.13019	4.62065
2.13181	4.84678
2.13343	5.32409
2.13505	5.00844
2.13667	5.04473
2.13829	4.88738
2.13991	5.00646
2.14153	4.78709
2.14315	4.91266
2.14477	4.71318
2.14639	5.13156
2.14801	5.07322
2.14963	5.16614
2.15125	5.08421
2.15287	5.18228
2.15449	4.93382
2.15611	4.9364
2.15773	5.20642
2.15935	5.85446
2.16097	6.00793
2.16259	6.22316
2.16421	5.6739
2.16583	5.2263
2.16745	5.60635
2.16907	5.74031
2.17069	5.8931
2.17231	5.60285
2.17393	5.57123
2.17555	5.39888
2.17717	5.91955
2.17879	6.09254
2.18041	6.16949
2.18203	5.91564
2.18365	5.87731
2.18527	6.02649
2.18689	5.85267
2.1885	5.9301
2.19012	5.69119
2.19174	5.54691
2.19336	5.61215
2.19498	5.84051
2.1966	5.88773
2.19822	5.71299
2.19984	5.62152
2.20146	5.53954
2.20308	5.20191
2.2047	5.29823
2.20632	5.66693
2.20794	6.29011
2.20956	6.29891
2.21118	5.79311
2.21279	5.49231
2.21441	5.60782
2.21603	5.95214
2.21765	6.3613
2.21927	6.36021
2.22089	5.57808
2.22251	5.30157
2.22413	5.56883
2.22575	5.71545
2.22737	6.12319
2.22899	6.00047
2.2306	5.75024
2.23222	5.1756
2.23384	5.22054
2.23546	5.11551
2.23708	5.36657
2.2387	5.35695
2.24032	4.90811
2.24194	4.97768
2.24356	5.2688
2.24517	5.53848
2.24679	5.91502
2.24841	5.59599
2.25003	5.55672
2.25165	5.88085
2.25327	6.09943
2.25489	6.07225
2.25651	6.14532
2.25813	5.6662
2.25974	5.66643
2.26136	5.88335
2.26298	5.94653
2.2646	6.19325
2.26622	6.41064
2.26784	6.47202
2.26946	6.55182
2.27107	6.29538
2.27269	5.99063
2.27431	5.83582
2.27593	6.09311
2.27755	6.35161
2.27917	6.04643
2.28078	6.00183
2.2824	5.87162
2.28402	5.81697
2.28564	5.80722
2.28726	5.85068
2.28888	5.62572
2.2905	5.64675
2.29211	5.42365
2.29373	5.0767
2.29535	5.37165
2.29697	5.77782
2.29859	6.10652
2.3002	6.63625
2.30182	7.22541
2.30344	6.79913
2.30506	6.83625
2.30668	6.9173
2.3083	6.67413
2.30991	6.6098
2.31153	6.22373
2.31315	5.60497
2.31477	5.18242
2.31639	5.14315
2.318	5.32418
2.31962	5.9652
2.32124	6.28638
2.32286	6.64151
2.32448	6.49373
2.32609	6.61593
2.32771	6.71183
2.32933	7.11287
2.33095	7.2373
2.33257	6.93331
2.33418	6.6707
2.3358	6.36033
2.33742	6.49203
2.33904	6.51339
2.34065	6.57045
2.34227	6.11148
2.34389	6.09669
2.34551	6.34467
2.34713	6.70678
2.34874	6.88096
2.35036	6.54289
2.35198	6.59096
2.3536	6.48774
2.35521	7.19173
2.35683	7.22561
2.35845	7.39422
2.36007	7.26706
2.36168	6.54823
2.3633	6.57446
2.36492	6.51215
2.36654	6.37896
2.36815	6.12744
2.36977	5.94576
2.37139	6.00269
2.37301	6.30294
2.37462	6.71467
2.37624	6.81133
2.37786	6.84543
2.37947	6.9084
2.38109	6.66664
2.38271	6.45445
2.38433	6.08675
2.38594	6.2265
2.38756	6.34336
2.38918	6.92737
2.3908	6.91705
2.39241	6.76826
2.39403	7.06825
2.39565	7.30758
2.39726	7.20214
2.39888	6.94518
2.4005	6.32731
2.40212	5.95912
2.40373	6.02427
2.40535	6.50181
2.40697	6.62141
2.40858	6.6555
2.4102	6.73339
2.41182	6.90258
2.41343	7.24284
2.41505	7.4589
2.41667	7.40825
2.41828	7.04561
2.4199	7.15358
2.42152	7.87081
2.42313	8.16521
2.42475	8.76468
2.42637	8.36832
2.42799	7.92332
2.4296	7.0955
2.43122	6.68558
2.43284	6.58607
2.43445	6.74361
2.43607	7.48328
2.43769	7.65295
2.4393	7.39816
2.44092	6.98737
2.44253	6.69295
2.44415	6.28826
2.44577	6.69456
2.44738	6.68296
2.449	7.02051
2.45062	7.63615
2.45223	7.91679
2.45385	8.05791
2.45547	8.10905
2.45708	7.7248
2.4587	8.16821
2.46032	8.33855
2.46193	8.11874
2.46355	7.94755
2.46516	7.86382
2.46678	7.46928
2.4684	7.55202
2.47001	7.64783
2.47163	7.43849
2.47325	7.78568
2.47486	7.96381
2.47648	7.59794
2.47809	7.33302
2.47971	6.75791
2.48133	6.90882
2.48294	7.25425
2.48456	7.44094
2.48617	7.37276
2.48779	6.86012
2.48941	6.9992
2.49102	7.17843
2.49264	7.51113
2.49425	8.03651
2.49587	8.2891
2.49749	8.78329
2.4991	8.51705
2.50072	7.80505
2.50233	7.52377
2.50395	7.26421
2.50557	8.07799
2.50718	8.69906
2.5088	8.52412
2.51041	8.46423
2.51203	7.7183
2.51364	6.94159
2.51526	6.95306
2.51687	6.85282
2.51849	7.23487
2.52011	7.6751
2.52172	7.62184
2.52334	7.82894
2.52495	8.02414
2.52657	8.20071
2.52818	8.27769
2.5298	8.18174
2.53141	8.11942
2.53303	8.0127
2.53465	8.14588
2.53626	7.57675
2.53788	7.34861
2.53949	7.61791
2.54111	7.32659
2.54272	7.79021
2.54434	8.31745
2.54595	8.24936
2.54757	8.39876
2.54918	8.41812
2.5508	8.23309
2.55241	8.52208
2.55403	8.72761
2.55564	8.75663
2.55726	9.00049
2.55887	9.21936
2.56049	8.85574
2.5621	8.5712
2.56372	8.18904
2.56533	7.73406
2.56695	8.22274
2.56856	8.37101
2.57018	8.21038
2.57179	8.40685
2.57341	8.57876
2.57502	8.94141
2.57664	9.55042
2.57825	9.17926
2.57987	8.49002
2.58148	8.27702
2.5831	8.24384
2.58471	8.94806
2.58633	9.48997
2.58794	9.48946
2.58956	9.45868
2.59117	9.16305
2.59279	8.86721
2.5944	9.25527
2.59602	9.24409
2.59763	9.39591
2.59925	9.40847
2.60086	9.18874
2.60247	8.59828
2.60409	8.25835
2.6057	7.95549
2.60732	8.12968
2.60893	8.80596
2.61055	9.31475
2.61216	9.01633
2.61378	8.80313
2.61539	8.31262
2.61701	8.0635
2.61862	8.43003
2.62023	8.81141
2.62185	8.99156
2.62346	9.03696
2.62508	9.27662
2.62669	9.15055
2.62831	9.36311
2.62992	9.49811
2.63153	9.53704
2.63315	9.60957
2.63476	9.65571
2.63638	9.43944
2.63799	9.28075
2.6396	8.9795
2.64122	8.85776
2.64283	8.69931
2.64445	9.06185
2.64606	9.15905
2.64767	9.30674
2.64929	9.22742
2.6509	8.92041
2.65252	9.28687
2.65413	9.60741
2.65574	10.0114
2.65736	10.0756
2.65897	10.061
2.66059	10.0016
2.6622	9.91549
2.66381	10.2899
2.66543	10.3197
2.66704	10.5253
2.66865	10.4362
2.67027	10.4195
2.67188	10.8293
2.67349	11.0934
2.67511	10.7749
2.67672	10.1928
2.67834	9.93334
2.67995	9.68477
2.68156	9.85869
2.68318	10.1519
2.68479	10.2298
2.6864	10.193
2.68802	10.1857
2.68963	10.3269
2.69124	10.1928
2.69286	10.7049
2.69447	11.0661
2.69608	11.4448
2.6977	11.4586
2.69931	11.087
2.70092	10.6598
2.70254	10.1135
2.70415	9.95158
2.70576	10.1631
2.70738	10.2404
2.70899	10.3434
2.7106	10.4756
2.71222	10.4656
2.71383	10.6879
2.71544	11.0567
2.71705	11.2393
2.71867	11.3331
2.72028	10.928
2.72189	10.7723
2.72351	10.7158
2.72512	10.8988
2.72673	10.7956
2.72835	10.4052
2.72996	10.0544
2.73157	9.79943
2.73318	10.1947
2.7348	10.536
2.73641	10.9701
2.73802	11.3063
2.73964	11.6219
2.74125	11.47
2.74286	11.399
2.74447	11.1065
2.74609	11.2376
2.7477	11.3412
2.74931	11.485
2.75092	11.7718
2.75254	11.5607
2.75415	11.8245
2.75576	11.8583
2.75737	11.7198
2.75899	11.8607
2.7606	11.4299
2.76221	11.3049
2.76382	11.2759
2.76544	10.9981
2.76705	11.1795
2.76866	11.091
2.77027	11.3602
2.77189	11.0568
2.7735	10.6967
2.77511	10.5568
2.77672	10.6507
2.77833	10.6295
2.77995	10.7913
2.78156	10.6564
2.78317	10.6695
2.78478	10.6771
2.7864	10.5789
2.78801	10.2308
2.78962	10.2111
2.79123	9.97037
2.79284	10.2904
2.79446	10.2181
2.79607	10.2291
2.79768	10.2888
2.79929	10.243
2.8009	10.5203
2.80251	10.5781
2.80413	10.9236
2.80574	10.5388
2.80735	10.6539
2.80896	10.846
2.81057	10.9248
2.81219	11.1685
2.8138	11.0847
2.81541	11.0973
2.81702	11.1626
2.81863	11.1686
2.82024	10.9365
2.82186	10.9731
2.82347	10.9237
2.82508	10.8936
2.82669	11.3277
2.8283	11.2761
2.82991	11.5084
2.83152	11.8229
2.83314	12.1002
2.83475	12.1426
2.83636	12.4016
2.83797	12.0252
2.83958	12.0288
2.84119	11.9295
2.8428	11.9072
2.84442	12.009
2.84603	11.8272
2.84764	11.9682
2.84925	12.2085
2.85086	11.9362
2.85247	11.6726
2.85408	11.6273
2.85569	11.5225
2.85731	11.7443
2.85892	12.1489
2.86053	12.4535
2.86214	12.5991
2.86375	12.1635
2.86536	11.946
2.86697	11.7838
2.86858	11.3819
2.87019	11.8144
2.8718	11.7656
2.87342	11.7353
2.87503	12.1135
2.87664	12.1252
2.87825	12.6698
2.87986	12.3898
2.88147	11.8776
2.88308	11.6027
2.88469	11.6402
2.8863	12.411
2.88791	12.6649
2.88952	12.8322
2.89113	12.7851
2.89274	12.5003
2.89435	12.65
2.89597	12.2758
2.89758	12.1777
2.89919	12.1236
2.9008	11.6811
2.90241	11.772
2.90402	11.9385
2.90563	12.1803
2.90724	12.7423
2.90885	13.0716
2.91046	13.4228
2.91207	13.2897
2.91368	13.1606
2.91529	13.2923
2.9169	13.6334
2.91851	13.6742
2.92012	13.8743
2.92173	14.1676
2.92334	14.6314
2.92495	14.5945
2.92656	14.3676
2.92817	13.7217
2.92978	13.4476
2.93139	13.7244
2.933	14.0601
2.93461	14.4437
2.93622	14.745
2.93783	15.1329
2.93944	14.792
2.94105	14.9582
2.94266	14.7822
2.94427	14.7364
2.94588	14.6436
2.94749	14.6641
2.9491	14.8744
2.95071	15.239
2.95232	15.4805
2.95393	15.8815
2.95554	16.0742
2.95715	15.9719
2.95876	16.048
2.96037	15.9006
2.96198	16.2129
2.96359	16.7293
2.9652	17.0718
2.96681	17.3053
2.96842	16.953
2.97003	17.0489
2.97164	16.9588
2.97324	17.1519
2.97485	17.5287
2.97646	17.6441
2.97807	17.6392
2.97968	17.1265
2.98129	16.8418
2.9829	16.9406
2.98451	17.5798
2.98612	17.8603
2.98773	17.7862
2.98934	17.6999
2.99095	17.3957
2.99256	17.4647
2.99416	17.6373
2.99577	17.7577
2.99738	18.2775
2.99899	18.2565
3.0006	18.3182
3.00221	18.3181
3.00382	18.1401
3.00543	18.4642
3.00704	19.2753
3.00865	19.767
3.01025	20.111
3.01186	20.307
3.01347	20.5545
3.01508	20.7251
3.01669	21.142
3.0183	21.511
3.01991	21.5252
3.02152	21.1846
3.02313	20.8919
3.02473	20.8373
3.02634	21.5171
3.02795	22.268
3.02956	23.1446
3.03117	23.4707
3.03278	23.3216
3.03439	23.4167
3.03599	23.5215
3.0376	23.9999
3.03921	24.4195
3.04082	24.7461
3.04243	25.2577
3.04404	25.3887
3.04564	25.5407
3.04725	25.7619
3.04886	26.1098
3.05047	27.3236
3.05208	28.2604
3.05369	28.6756
3.05529	29.2803
3.0569	29.607
3.05851	29.9765
3.06012	30.5392
3.06173	31.5442
3.06333	32.6683
3.06494	33.8676
3.06655	34.9225
3.06816	35.6275
3.06977	36.479
3.07137	37.5449
3.07298	38.5709
3.07459	39.6012
3.0762	40.7628
3.07781	41.9873
3.07941	43.6831
3.08102	45.2945
3.08263	46.9907
3.08424	48.5512
3.08585	50.1665
3.08745	52.2314
3.08906	54.0324
3.09067	56.6171
3.09228	58.9007
3.09388	61.0575
3.09549	63.7742
3.0971	66.3165
3.09871	69.0304
3.10031	72.0181
3.10192	74.6299
3.10353	77.2701
3.10514	80.2777
3.10674	83.5438
3.10835	86.5654
3.10996	89.5455
3.11157	92.397
3.11317	94.1838
3.11478	96.2314
3.11639	98.3222
3.11799	100.005
3.1196	101.959
3.12121	103.791
3.12282	104.801
3.12442	105.607
3.12603	106.29
3.12764	106.666
3.12924	106.832
3.13085	106.708
3.13246	106.307
3.13407	105.383
3.13567	103.938
3.13728	102.442
3.13889	100.903
3.14049	99.1186
3.1421	97.3674
3.14371	95.43
3.14531	92.3421
3.14692	89.4102
3.14853	86.1002
3.15013	83.4967
3.15174	81.2125
3.15335	78.4826
3.15495	76.0589
3.15656	72.5881
3.15817	69.3829
3.15977	66.2176
3.16138	63.3365
3.16299	60.8518
3.16459	58.6471
3.1662	55.9701
3.16781	53.9658
3.16941	51.646
3.17102	49.6424
3.17263	47.8212
3.17423	46.0674
3.17584	44.6168
3.17744	43.0071
3.17905	41.1894
3.18066	39.4795
3.18226	38.016
3.18387	36.4168
3.18548	35.203
3.18708	33.9818
3.18869	32.6957
3.19029	31.9677
3.1919	30.8346
3.19351	30.0007
3.19511	29.2552
3.19672	28.2987
3.19832	27.6287
3.19993	26.7591
3.20154	25.965
3.20314	25.6925
3.20475	25.1154
3.20635	24.6294
3.20796	24.0461
3.20957	23.5712
3.21117	23.2952
3.21278	22.6448
3.21438	22.4713
3.21599	21.7188
3.21759	21.2143
3.2192	21.1571
3.22081	20.645
3.22241	20.2918
3.22402	20.1618
3.22562	19.6025
3.22723	19.4176
3.22883	18.9152
3.23044	18.8745
3.23204	18.3834
3.23365	18.1395
3.23526	17.9222
3.23686	17.5985
3.23847	17.3603
3.24007	17.2676
3.24168	17.2807
3.24328	17.3341
3.24489	17.3396
3.24649	17.1362
3.2481	17.1006
3.2497	16.4009
3.25131	16.268
3.25291	16.2956
3.25452	15.9528
3.25612	15.8169
3.25773	15.3323
3.25933	14.9794
3.26094	14.9525
3.26254	14.9661
3.26415	15.2562
3.26575	15.0352
3.26736	15.0626
3.26896	14.6735
3.27057	14.3127
3.27217	14.3091
3.27378	14.3303
3.27538	14.2364
3.27699	14.2289
3.27859	14.1929
3.2802	14.3648
3.2818	14.2017
3.2834	13.6928
3.28501	13.5094
3.28661	13.4454
3.28822	13.2725
3.28982	13.3981
3.29143	13.2741
3.29303	12.9112
3.29464	12.9297
3.29624	12.982
3.29785	13.0771
3.29945	13.357
3.30105	12.9611
3.30266	12.5166
3.30426	12.411
3.30587	12.3887
3.30747	12.4884
3.30907	12.4358
3.31068	12.5626
3.31228	12.3046
3.31389	12.3202
3.31549	12.2475
3.3171	11.9515
3.3187	11.8946
3.3203	11.9902
3.32191	11.8712
3.32351	11.755
3.32512	11.7042
3.32672	11.8253
3.32832	12.0297
3.32993	12.2223
3.33153	12.4277
3.33313	12.1534
3.33474	11.6649
3.33634	11.2586
3.33795	10.8801
3.33955	10.9978
3.34115	11.4209
3.34276	11.7605
3.34436	11.9124
3.34596	12.051
3.34757	12.0819
3.34917	12.042
3.35077	12.6438
3.35238	12.7258
3.35398	12.4382
3.35558	11.9904
3.35719	11.2538
3.35879	10.9945
3.36039	11.1005
3.362	11.4306
3.3636	11.5146
3.3652	11.3408
3.36681	10.9308
3.36841	10.5529
3.37001	10.3581
3.37162	10.26
3.37322	10.1557
3.37482	10.2652
3.37643	10.6057
3.37803	10.5994
3.37963	10.5691
3.38124	10.3795
3.38284	10.2379
3.38444	10.0788
3.38604	9.92585
3.38765	10.0174
3.38925	9.8634
3.39085	9.77841
3.39246	9.69082
3.39406	9.8078
3.39566	10.0319
3.39726	10.1493
3.39887	10.0688
3.40047	9.93797
3.40207	9.99932
3.40367	10.1805
3.40528	10.3491
3.40688	10.4647
3.40848	10.292
3.41008	10.1782
3.41169	10.1731
3.41329	9.9539
3.41489	10.1662
3.41649	10.4839
3.4181	10.6783
3.4197	10.5789
3.4213	10.0892
3.4229	9.87013
3.42451	9.64341
3.42611	9.75948
3.42771	9.81263
3.42931	9.93655
3.43091	9.62554
3.43252	9.78904
3.43412	9.52291
3.43572	9.69677
3.43732	9.75444
3.43893	9.49024
3.44053	9.52523
3.44213	9.71469
3.44373	9.87784
3.44533	9.78788
3.44693	9.81006
3.44854	9.64621
3.45014	9.95814
3.45174	10.0304
3.45334	9.60304
3.45494	9.59823
3.45655	9.28696
3.45815	8.9546
3.45975	9.0508
3.46135	9.04472
3.46295	8.74312
3.46455	8.85036
3.46615	8.80922
3.46776	8.56614
3.46936	8.88792
3.47096	9.03584
3.47256	8.86558
3.47416	9.15723
3.47576	8.65026
3.47736	9.04022
3.47897	9.31456
3.48057	9.0712
3.48217	9.04897
3.48377	9.08406
3.48537	9.28825
3.48697	9.36349
3.48857	9.52051
3.49017	9.58034
3.49178	8.8742
3.49338	8.9452
3.49498	8.75703
3.49658	8.76539
3.49818	8.99894
3.49978	9.13744
3.50138	9.46034
3.50298	9.45664
3.50458	9.25523
3.50618	9.02353
3.50778	8.72468
3.50939	9.10498
3.51099	9.60839
3.51259	10.2111
3.51419	10.3447
3.51579	9.92315
3.51739	9.66862
3.51899	9.09312
3.52059	9.07093
3.52219	8.74535
3.52379	8.86928
3.52539	9.31168
3.52699	9.40955
3.52859	9.53396
3.53019	9.4325
3.53179	9.07842
3.53339	8.90537
3.53499	8.51694
3.53659	8.35985
3.53819	8.46539
3.5398	8.74357
3.5414	8.69568
3.543	8.70882
3.5446	8.68941
3.5462	8.41691
3.5478	8.35944
3.5494	8.096
3.551	8.11319
3.5526	8.17341
3.5542	8.54005
3.5558	8.69865
3.5574	8.53053
3.559	8.4569
3.5606	8.18849
3.5622	8.32642
3.5638	8.63517
3.5654	8.73927
3.567	8.68893
3.56859	8.94199
3.57019	8.6991
3.57179	8.59077
3.57339	8.46025
3.57499	8.35552
3.57659	8.45831
3.57819	8.62031
3.57979	8.9326
3.58139	8.90901
3.58299	8.97625
3.58459	8.63984
3.58619	8.40163
3.58779	8.44404
3.58939	8.26904
3.59099	8.51983
3.59259	8.85957
3.59419	8.82813
3.59579	8.60878
3.59739	8.17472
3.59898	8.38846
3.60058	8.56765
3.60218	8.82379
3.60378	9.05464
3.60538	9.19349
3.60698	8.89619
3.60858	8.95298
3.61018	8.59952
3.61178	8.38349
3.61338	8.37756
3.61497	8.18618
3.61657	8.13849
3.61817	8.25761
3.61977	8.31272
3.62137	8.43238
3.62297	8.67835
3.62457	8.51717
3.62617	8.50416
3.62776	8.22537
3.62936	8.22478
3.63096	8.40423
3.63256	8.33077
3.63416	8.67168
3.63576	8.56824
3.63736	8.5484
3.63895	8.7058
3.64055	8.63165
3.64215	8.64792
3.64375	8.26335
3.64535	8.10271
3.64695	7.75106
3.64854	7.75517
3.65014	8.03923
3.65174	8.35436
3.65334	8.73103
3.65494	8.77285
3.65654	8.57998
3.65813	8.2204
3.65973	7.99473
3.66133	7.95574
3.66293	7.96372
3.66453	8.14455
3.66612	8.2877
3.66772	8.28022
3.66932	8.14962
3.67092	8.19105
3.67252	8.11449
3.67411	7.91416
3.67571	8.05871
3.67731	8.15358
3.67891	7.98631
3.6805	7.7028
3.6821	7.64316
3.6837	7.99508
3.6853	7.93799
3.68689	8.25587
3.68849	8.42221
3.69009	8.17247
3.69169	8.17204
3.69329	8.45067
3.69488	8.02066
3.69648	8.09186
3.69808	7.92808
3.69967	8.00202
3.70127	8.00181
3.70287	8.08459
3.70447	7.99901
3.70606	7.94425
3.70766	7.99011
3.70926	7.81312
3.71086	7.8616
3.71245	8.12827
3.71405	8.21501
3.71565	8.30487
3.71724	8.37504
3.71884	8.17217
3.72044	8.05996
3.72203	8.21999
3.72363	8.33923
3.72523	8.38223
3.72683	8.45882
3.72842	8.47655
3.73002	8.33288
3.73162	7.96098
3.73321	8.01258
3.73481	7.86746
3.73641	7.78503
3.738	7.6768
3.7396	7.41031
3.7412	7.18712
3.74279	7.24756
3.74439	7.60377
3.74598	7.75449
3.74758	7.65326
3.74918	7.43545
3.75077	7.63095
3.75237	7.56788
3.75397	7.62481
3.75556	7.7543
3.75716	7.62345
3.75876	7.53927
3.76035	7.45068
3.76195	7.59349
3.76354	7.62079
3.76514	7.53464
3.76674	7.80197
3.76833	7.98813
3.76993	7.98989
3.77152	8.04331
3.77312	7.87704
3.77472	8.07243
3.77631	8.07634
3.77791	8.1276
3.7795	7.90672
3.7811	7.85324
3.7827	7.57969
3.78429	7.54552
3.78589	7.69817
3.78748	7.88416
3.78908	8.28778
3.79067	7.96412
3.79227	8.08094
3.79387	8.1932
3.79546	8.1057
3.79706	8.05435
3.79865	7.83809
3.80025	7.80212
3.80184	7.59259
3.80344	7.52329
3.80503	7.19894
3.80663	7.20579
3.80822	7.0183
3.80982	6.9797
3.81142	7.25471
3.81301	7.30751
3.81461	7.44886
3.8162	7.69817
3.8178	7.84106
3.81939	7.73288
3.82099	7.9025
3.82258	8.12788
3.82418	7.95997
3.82577	8.14549
3.82737	7.96445
3.82896	7.99116
3.83056	7.75988
3.83215	7.62875
3.83375	7.54823
3.83534	7.60552
3.83693	7.62114
3.83853	7.90744
3.84012	7.77308
3.84172	7.90762
3.84331	7.96051
3.84491	7.73764
3.8465	7.82222
3.8481	7.45926
3.84969	7.19561
3.85129	7.28453
3.85288	7.55368
3.85448	7.7563
3.85607	8.09058
3.85766	7.93765
3.85926	7.69578
3.86085	7.92596
3.86245	7.93219
3.86404	7.88947
3.86564	7.92283
3.86723	7.65198
3.86882	7.50482
3.87042	7.41802
3.87201	7.26223
3.87361	7.41749
3.8752	7.5629
3.87679	7.47083
3.87839	7.63196
3.87998	7.70866
3.88158	7.93611
3.88317	7.961
3.88476	7.92317
3.88636	7.82547
3.88795	7.71758
3.88954	7.37398
3.89114	7.34012
3.89273	7.50567
3.89433	7.36188
3.89592	7.59251
3.89751	7.54288
3.89911	7.40872
3.9007	7.4821
3.90229	7.56156
3.90389	7.64584
3.90548	7.74464
3.90707	8.05217
3.90867	7.83659
3.91026	7.74479
3.91185	7.7506
3.91345	7.48407
3.91504	7.65292
3.91663	7.28747
3.91823	7.42953
3.91982	7.50871
3.92141	7.53114
3.92301	7.4583
3.9246	7.59264
3.92619	7.64418
3.92779	7.91185
3.92938	8.11682
3.93097	8.1875
3.93256	8.05803
3.93416	8.02365
3.93575	7.85172
3.93734	7.87287
3.93894	7.85737
3.94053	7.88255
3.94212	7.73852
3.94371	7.57767
3.94531	7.415
3.9469	7.14322
3.94849	7.48068
3.95008	7.19231
3.95168	7.01562
3.95327	7.35643
3.95486	7.2858
3.95645	7.46733
3.95805	7.83147
3.95964	8.00161
3.96123	8.01737
3.96282	7.70618
3.96442	7.15579
3.96601	7.29128
3.9676	7.34486
3.96919	7.7639
3.97078	7.59203
3.97238	7.29153
3.97397	7.56127
3.97556	7.46445
3.97715	7.7286
3.97874	7.83351
3.98034	7.45372
3.98193	7.24629
3.98352	7.18259
3.98511	7.04038
3.9867	6.98062
3.9883	6.97805
3.98989	6.9715
3.99148	7.1364
3.99307	7.29107
3.99466	7.20657
3.99625	7.12405
3.99785	7.04906
3.99944	6.76963
4.00103	6.74546
4.00262	6.81397
4.00421	6.84915
4.0058	6.94367
4.00739	6.90366
4.00899	6.73775
4.01058	6.89215
4.01217	7.2626
4.01376	7.36515
4.01535	7.70415
4.01694	7.81787
4.01853	7.6043
4.02012	7.78349
4.02172	7.77521
4.02331	7.97761
4.0249	8.07475
4.02649	7.85323
4.02808	7.16211
4.02967	6.85401
4.03126	6.7479
4.03285	6.74604
4.03444	6.70786
4.03603	6.64133
4.03763	7.12087
4.03922	7.27202
4.04081	7.22019
4.0424	7.01514
4.04399	6.93499
4.04558	6.91271
4.04717	7.09563
4.04876	7.26489
4.05035	7.20102
4.05194	7.02565
4.05353	7.26191
4.05512	7.24013
4.05671	7.2194
4.0583	7.28105
4.05989	7.22939
4.06148	7.0216
4.06307	7.09739
4.06466	7.07734
4.06625	7.17778
4.06784	7.1667
4.06943	7.25474
4.07102	7.43269
4.07261	7.54478
4.0742	7.47954
4.07579	7.2258
4.07738	6.95985
4.07897	6.69887
4.08056	7.01897
4.08215	7.25694
4.08374	7.4643
4.08533	7.34405
4.08692	7.45187
4.08851	7.49027
4.0901	7.44053
4.09169	7.45156
4.09328	7.54816
4.09487	7.37342
4.09646	7.27426
4.09805	7.3285
4.09964	7.36635
4.10123	7.66879
4.10282	7.83599
4.10441	7.75942
4.106	7.72158
4.10759	7.32972
4.10918	7.1647
4.11077	7.07874
4.11236	7.05343
4.11395	7.144
4.11553	7.62794
4.11712	7.99561
4.11871	7.79755
4.1203	7.31098
4.12189	6.93472
4.12348	6.78564
4.12507	6.7354
4.12666	6.9798
4.12825	7.08383
4.12984	7.19763
4.13142	7.13266
4.13301	7.03749
4.1346	7.14689
4.13619	6.81698
4.13778	7.01428
4.13937	7.18179
4.14096	6.99793
4.14255	6.65091
4.14413	6.57486
4.14572	6.40728
4.14731	6.63185
4.1489	6.64011
4.15049	6.71265
4.15208	6.89992
4.15367	7.41206
4.15525	7.37566
4.15684	7.25982
4.15843	7.16849
4.16002	7.11363
4.16161	7.01777
4.16319	6.98104
4.16478	6.87918
4.16637	6.96452
4.16796	7.01674
4.16955	7.19644
4.17114	7.17218
4.17272	7.31614
4.17431	7.47461
4.1759	7.51488
4.17749	7.42254
4.17908	7.17022
4.18066	7.34333
4.18225	7.19991
4.18384	7.02435
4.18543	7.10852
4.18701	7.40303
4.1886	7.80547
4.19019	7.88185
4.19178	7.57852
4.19336	7.64794
4.19495	7.72931
4.19654	7.63436
4.19813	7.86827
4.19971	7.70113
4.2013	7.16283
4.20289	7.09986
4.20448	7.19578
4.20606	7.13524
4.20765	7.39671
4.20924	7.40766
4.21083	7.21518
4.21241	7.10666
4.214	7.06212
4.21559	7.04001
4.21717	7.23105
4.21876	7.26049
4.22035	7.11247
4.22194	6.89982
4.22352	6.7103
4.22511	6.90787
4.2267	7.10183
4.22828	7.11259
4.22987	7.35486
4.23146	7.42248
4.23304	7.33879
4.23463	7.14127
4.23622	7.34723
4.2378	7.65536
4.23939	7.60625
4.24098	7.48863
4.24256	7.10404
[truncated: 1,779 more rows]

## Sheet: 106 GPa
k	I
1.02203	1.2826
1.02366	-6.51435
1.02529	-0.919977
1.02692	-1.93819
1.02854	2.3517
1.03017	1.26566
1.0318	-0.877132
1.03343	-5.12937
1.03506	-3.44639
1.03669	0.778098
1.03832	4.34222
1.03994	2.89788
1.04157	-0.28275
1.0432	1.30033
1.04483	1.43134
1.04646	3.63425
1.04809	3.21124
1.04972	4.01996
1.05134	2.12105
1.05297	1.12987
1.0546	-0.729744
1.05623	-2.48521
1.05786	-2.58416
1.05949	-0.685503
1.06112	2.15742
1.06274	0.707643
1.06437	-0.547289
1.066	-3.54021
1.06763	-2.23096
1.06926	-0.394824
1.07089	1.85473
1.07251	2.50023
1.07414	1.24492
1.07577	-0.0371922
1.0774	1.27557
1.07903	1.28092
1.08066	0.966349
1.08228	-0.945226
1.08391	-3.0972
1.08554	-2.53385
1.08717	-2.15666
1.0888	0.111769
1.09043	-0.626837
1.09205	-0.20836
1.09368	0.159896
1.09531	0.442132
1.09694	-0.0998873
1.09857	-0.77208
1.1002	0.678675
1.10182	1.41366
1.10345	0.663223
1.10508	-0.208964
1.10671	-0.0971793
1.10834	1.61105
1.10997	0.759796
1.11159	0.963487
1.11322	-0.314525
1.11485	-0.258345
1.11648	0.0204696
1.11811	0.41594
1.11973	1.27723
1.12136	0.0275125
1.12299	-0.119881
1.12462	1.68265
1.12625	1.51601
1.12788	0.285754
1.1295	-1.71183
1.13113	-3.03671
1.13276	-2.13138
1.13439	-1.06204
1.13602	-1.45297
1.13764	-1.42545
1.13927	-0.695332
1.1409	0.933816
1.14253	2.45786
1.14416	3.29653
1.14578	3.44442
1.14741	2.7905
1.14904	2.59721
1.15067	2.22557
1.1523	1.39215
1.15392	1.22966
1.15555	0.788267
1.15718	1.30999
1.15881	2.32888
1.16044	3.05319
1.16206	3.1182
1.16369	1.99784
1.16532	1.55461
1.16695	1.90941
1.16857	1.44236
1.1702	1.91894
1.17183	1.60636
1.17346	1.23323
1.17509	1.51915
1.17671	1.25971
1.17834	1.43274
1.17997	1.36132
1.1816	1.41463
1.18323	1.26916
1.18485	1.28972
1.18648	1.46721
1.18811	1.73345
1.18974	2.86021
1.19136	2.31656
1.19299	1.46295
1.19462	0.862167
1.19625	0.859949
1.19788	1.55789
1.1995	2.46721
1.20113	2.67827
1.20276	2.47263
1.20439	1.90072
1.20601	1.61163
1.20764	1.5303
1.20927	2.05819
1.2109	1.64191
1.21252	2.00449
1.21415	2.98813
1.21578	3.21242
1.21741	2.97021
1.21903	1.7877
1.22066	1.46139
1.22229	2.86854
1.22392	4.15634
1.22554	4.29025
1.22717	3.61027
1.2288	2.11685
1.23043	2.69305
1.23206	2.88201
1.23368	3.94199
1.23531	4.70718
1.23694	4.06457
1.23856	4.09416
1.24019	3.35196
1.24182	2.89651
1.24345	2.9804
1.24507	3.05968
1.2467	3.80891
1.24833	3.5979
1.24996	4.24126
1.25158	3.78804
1.25321	3.13999
1.25484	3.2133
1.25647	3.38918
1.25809	4.2753
1.25972	5.28833
1.26135	4.99659
1.26298	4.73055
1.2646	3.36438
1.26623	3.14523
1.26786	3.61555
1.26949	2.59207
1.27111	3.09216
1.27274	2.54281
1.27437	2.51364
1.27599	2.9714
1.27762	2.88487
1.27925	2.61515
1.28088	3.01726
1.2825	2.86171
1.28413	3.8948
1.28576	3.79448
1.28738	4.08294
1.28901	3.9664
1.29064	4.02913
1.29227	4.09882
1.29389	4.26146
1.29552	4.16567
1.29715	4.78319
1.29877	4.80299
1.3004	4.3509
1.30203	3.53639
1.30366	3.25999
1.30528	3.66973
1.30691	4.2051
1.30854	4.39757
1.31016	4.85497
1.31179	4.72845
1.31342	4.50003
1.31504	3.41288
1.31667	3.22442
1.3183	2.77894
1.31993	2.3294
1.32155	2.12397
1.32318	2.4867
1.32481	2.96114
1.32643	2.78171
1.32806	2.83687
1.32969	3.66154
1.33131	4.2521
1.33294	3.75718
1.33457	3.54731
1.33619	3.50445
1.33782	3.58214
1.33945	4.33584
1.34108	3.36113
1.3427	3.89126
1.34433	3.50615
1.34596	4.0023
1.34758	4.072
1.34921	4.46975
1.35084	4.03682
1.35246	3.87501
1.35409	3.424
1.35572	4.1065
1.35734	4.32359
1.35897	4.89519
1.3606	5.23666
1.36222	4.66226
1.36385	4.335
1.36548	4.01388
1.3671	3.36717
1.36873	3.09284
1.37036	2.46484
1.37198	2.21651
1.37361	3.19284
1.37524	4.02695
1.37686	5.31463
1.37849	4.81301
1.38012	4.25219
1.38174	3.99185
1.38337	4.6032
1.385	4.82952
1.38662	5.06253
1.38825	4.68219
1.38987	4.69232
1.3915	4.42985
1.39313	3.93988
1.39475	3.57106
1.39638	4.4568
1.39801	4.88863
1.39963	4.94644
1.40126	4.64651
1.40289	3.11253
1.40451	2.87898
1.40614	2.85111
1.40777	3.06802
1.40939	3.62571
1.41102	3.94068
1.41264	3.9723
1.41427	3.97836
1.4159	3.8863
1.41752	3.58657
1.41915	3.38644
1.42078	2.90216
1.4224	3.79282
1.42403	4.4746
1.42565	5.64247
1.42728	5.47387
1.42891	5.07148
1.43053	4.95658
1.43216	4.96076
1.43379	4.91528
1.43541	4.54746
1.43704	3.21673
1.43866	2.77085
1.44029	2.58669
1.44192	3.09773
1.44354	4.29716
1.44517	4.9101
1.4468	4.93378
1.44842	5.02585
1.45005	4.59179
1.45167	5.08408
1.4533	5.18984
1.45493	5.12439
1.45655	4.50933
1.45818	4.23257
1.4598	4.4809
1.46143	4.22695
1.46306	4.15933
1.46468	3.9746
1.46631	3.84012
1.46793	3.45915
1.46956	3.98091
1.47119	4.69043
1.47281	4.89908
1.47444	4.94689
1.47606	4.1442
1.47769	4.26516
1.47931	4.1477
1.48094	4.29191
1.48257	3.71765
1.48419	3.51101
1.48582	3.03423
1.48744	3.28351
1.48907	4.10043
1.4907	4.42796
1.49232	5.04679
1.49395	5.18794
1.49557	4.8612
1.4972	4.62465
1.49882	3.99286
1.50045	3.89328
1.50208	3.9566
1.5037	4.256
1.50533	4.71244
1.50695	4.62507
1.50858	3.96421
1.5102	3.39558
1.51183	3.61367
1.51345	3.72543
1.51508	4.16282
1.51671	4.36467
1.51833	3.83015
1.51996	4.19736
1.52158	4.6918
1.52321	4.69163
1.52483	4.62727
1.52646	4.27264
1.52808	4.67372
1.52971	4.79408
1.53134	4.90713
1.53296	5.02255
1.53459	4.78892
1.53621	4.59787
1.53784	4.24423
1.53946	4.47997
1.54109	5.04374
1.54271	4.67393
1.54434	4.93781
1.54596	5.27512
1.54759	6.10805
1.54922	6.43366
1.55084	5.7987
1.55247	5.15448
1.55409	5.01423
1.55572	5.29103
1.55734	5.8024
1.55897	5.91982
1.56059	5.15513
1.56222	4.5187
1.56384	3.68
1.56547	3.78606
1.56709	4.44784
1.56872	4.68462
1.57034	5.11591
1.57197	5.4648
1.57359	5.36823
1.57522	5.44544
1.57684	5.39793
1.57847	4.84972
1.58009	5.01941
1.58172	4.39479
1.58334	4.07183
1.58497	3.64618
1.58659	3.34811
1.58822	3.40624
1.58984	4.14014
1.59147	4.42633
1.59309	4.88541
1.59472	4.89851
1.59634	4.5022
1.59797	3.95123
1.59959	4.29951
1.60122	4.29229
1.60284	4.76739
1.60447	5.05087
1.60609	5.21349
1.60772	5.08594
1.60934	5.02243
1.61097	4.77514
1.61259	4.93252
1.61422	5.0485
1.61584	5.12561
1.61747	4.74631
1.61909	5.0957
1.62072	5.16136
1.62234	4.60975
1.62397	4.87738
1.62559	4.56797
1.62722	4.74254
1.62884	4.30058
1.63047	4.43757
1.63209	4.35285
1.63372	4.98402
1.63534	5.02369
1.63697	5.62397
1.63859	5.8013
1.64021	5.83101
1.64184	5.57185
1.64346	5.06848
1.64509	4.77436
1.64671	4.67637
1.64834	5.26188
1.64996	4.49932
1.65159	4.61646
1.65321	4.87626
1.65484	4.50192
1.65646	4.6962
1.65808	4.70926
1.65971	4.63239
1.66133	5.7523
1.66296	5.83725
1.66458	5.42949
1.66621	5.01602
1.66783	4.43167
1.66946	4.41671
1.67108	4.2317
1.6727	4.52188
1.67433	5.08868
1.67595	5.12554
1.67758	5.09222
1.6792	4.83768
1.68083	4.97999
1.68245	4.759
1.68407	4.95402
1.6857	4.69757
1.68732	4.73044
1.68895	4.82471
1.69057	4.82812
1.6922	4.89348
1.69382	5.45315
1.69544	5.62854
1.69707	5.68062
1.69869	5.99335
1.70032	5.54193
1.70194	5.44964
1.70356	5.05426
1.70519	4.33282
1.70681	4.02983
1.70844	4.1635
1.71006	4.01774
1.71169	4.58578
1.71331	5.01139
1.71493	5.34866
1.71656	6.03547
1.71818	5.16844
1.71981	4.97966
1.72143	4.2512
1.72305	3.57996
1.72468	3.39914
1.7263	3.60118
1.72792	4.15859
1.72955	4.69167
1.73117	4.80532
1.7328	4.90866
1.73442	4.55502
1.73604	5.08854
1.73767	5.72417
1.73929	5.13984
1.74092	4.93482
1.74254	4.54427
1.74416	4.67965
1.74579	5.19498
1.74741	5.20193
1.74903	5.19219
1.75066	5.33145
1.75228	4.94047
1.75391	4.87434
1.75553	4.62493
1.75715	4.7145
1.75878	5.12419
1.7604	5.4701
1.76202	5.70432
1.76365	5.66994
1.76527	5.23034
1.76689	4.67521
1.76852	4.48944
1.77014	4.66566
1.77176	5.48444
1.77339	5.84556
1.77501	6.13818
1.77664	6.01571
1.77826	5.35545
1.77988	5.49035
1.78151	5.53454
1.78313	5.43676
1.78475	6.08612
1.78638	5.9771
1.788	5.96293
1.78962	6.0792
1.79125	6.0041
1.79287	5.46386
1.79449	5.77286
1.79612	5.4973
1.79774	5.22213
1.79936	5.03486
1.80099	4.53603
1.80261	4.48891
1.80423	5.21684
1.80586	5.58027
1.80748	5.03196
1.8091	4.82891
1.81073	4.59924
1.81235	5.1131
1.81397	6.00215
1.81559	6.21114
1.81722	6.2171
1.81884	5.51817
1.82046	5.01673
1.82209	4.62275
1.82371	5.05014
1.82533	5.43248
1.82696	5.30764
1.82858	5.35008
1.8302	5.31155
1.83183	4.94256
1.83345	5.43621
1.83507	5.47403
1.83669	5.72781
1.83832	5.62631
1.83994	5.24442
1.84156	5.12567
1.84319	5.3136
1.84481	5.84494
1.84643	5.65119
1.84805	5.66217
1.84968	5.35267
1.8513	5.14605
1.85292	4.92841
1.85455	5.20957
1.85617	5.55018
1.85779	5.87234
1.85941	6.0248
1.86104	5.65123
1.86266	5.51225
1.86428	5.21972
1.8659	5.35496
1.86753	5.14425
1.86915	4.77664
1.87077	4.88631
1.8724	4.76167
1.87402	5.62181
1.87564	5.71241
1.87726	6.1079
1.87889	6.05255
1.88051	5.78066
1.88213	6.21885
1.88375	6.40729
1.88538	6.89541
1.887	6.84834
1.88862	6.34178
1.89024	5.92895
1.89187	5.32503
1.89349	5.06808
1.89511	4.64991
1.89673	5.11975
1.89836	5.83839
1.89998	6.89741
1.9016	7.35898
1.90322	7.40913
1.90484	7.21215
1.90647	7.0253
1.90809	6.75151
1.90971	6.64034
1.91133	6.48478
1.91296	6.34469
1.91458	6.83449
1.9162	6.68886
1.91782	6.93845
1.91944	6.53663
1.92107	6.22712
1.92269	6.12419
1.92431	6.19429
1.92593	6.23842
1.92756	6.46321
1.92918	6.3511
1.9308	6.18145
1.93242	6.63604
1.93404	6.51749
1.93567	6.70432
1.93729	6.85919
1.93891	7.00216
1.94053	6.97341
1.94215	6.45182
1.94378	6.04397
1.9454	5.21926
1.94702	5.72887
1.94864	5.93486
1.95026	5.91012
1.95189	6.10917
1.95351	6.02544
1.95513	5.70097
1.95675	6.28066
1.95837	5.86764
1.95999	5.89918
1.96162	5.36725
1.96324	5.52557
1.96486	5.56373
1.96648	5.66809
1.9681	5.96917
1.96972	6.03207
1.97135	5.9836
1.97297	5.93688
1.97459	5.49675
1.97621	5.39475
1.97783	5.09965
1.97945	4.82603
1.98108	5.10874
1.9827	5.53704
1.98432	5.78853
1.98594	5.87199
1.98756	5.7612
1.98918	5.80847
1.99081	6.0394
1.99243	5.86741
1.99405	6.07256
1.99567	5.57358
1.99729	5.79322
1.99891	5.68577
2.00053	5.66051
2.00216	5.72316
2.00378	5.38403
2.0054	5.87471
2.00702	6.42817
2.00864	6.61417
2.01026	6.63975
2.01188	6.51448
2.0135	6.37123
2.01513	5.95476
2.01675	5.44498
2.01837	5.66562
2.01999	5.81648
2.02161	6.40746
2.02323	6.57767
2.02485	6.51263
2.02647	6.76996
2.0281	6.83198
2.02972	6.59355
2.03134	6.45135
2.03296	6.24393
2.03458	6.1297
2.0362	6.41163
2.03782	6.37711
2.03944	6.1071
2.04106	6.13088
2.04269	5.93579
2.04431	5.9902
2.04593	6.00217
2.04755	5.9574
2.04917	6.07344
2.05079	6.31017
2.05241	6.69961
2.05403	6.83576
2.05565	6.78301
2.05727	6.29732
2.05889	6.12477
2.06051	6.09438
2.06214	6.02242
2.06376	6.19691
2.06538	6.34313
2.067	6.29404
2.06862	6.16248
2.07024	6.49526
2.07186	6.49468
2.07348	6.6002
2.0751	6.76004
2.07672	6.60293
2.07834	6.65222
2.07996	6.38153
2.08158	6.35033
2.0832	6.21813
2.08482	6.50585
2.08645	6.87244
2.08807	7.03061
2.08969	7.41576
2.09131	7.37171
2.09293	7.46487
2.09455	7.30618
2.09617	6.9822
2.09779	7.16615
2.09941	7.46851
2.10103	7.37586
2.10265	7.21658
2.10427	6.9428
2.10589	6.62154
2.10751	6.59875
2.10913	6.51112
2.11075	6.00203
2.11237	5.94973
2.11399	6.03419
2.11561	6.09371
2.11723	5.99391
2.11885	5.91517
2.12047	5.78516
2.12209	5.7859
2.12371	6.34622
2.12533	6.25474
2.12695	6.63917
2.12857	6.96609
2.13019	6.67599
2.13181	6.48294
2.13343	6.49953
2.13505	6.84583
2.13667	6.97618
2.13829	6.51143
2.13991	6.21584
2.14153	5.82232
2.14315	6.22279
2.14477	6.57782
2.14639	7.14112
2.14801	7.70595
2.14963	7.29885
2.15125	6.99841
2.15287	6.29923
2.15449	6.00914
2.15611	6.47423
2.15773	6.97923
2.15935	7.31615
2.16097	7.2443
2.16259	6.80641
2.16421	6.83173
2.16583	7.00193
2.16745	7.22038
2.16907	7.13799
2.17069	6.74126
2.17231	6.36977
2.17393	6.66881
2.17555	6.65336
2.17717	6.97358
2.17879	7.08544
2.18041	7.1213
2.18203	7.2306
2.18365	7.27999
2.18527	7.29258
2.18689	7.35882
2.1885	7.27961
2.19012	6.86442
2.19174	6.70395
2.19336	6.593
2.19498	6.61677
2.1966	6.56117
2.19822	6.43609
2.19984	6.26852
2.20146	6.99735
2.20308	7.44529
2.2047	7.11588
2.20632	7.1394
2.20794	6.92597
2.20956	7.06363
2.21118	7.12365
2.21279	6.9137
2.21441	6.89109
2.21603	6.84055
2.21765	7.08585
2.21927	7.26768
2.22089	7.2411
2.22251	7.00159
2.22413	7.22927
2.22575	6.8567
2.22737	6.98097
2.22899	7.3218
2.2306	7.18259
2.23222	7.35018
2.23384	7.32078
2.23546	7.33548
2.23708	7.33719
2.2387	7.62684
2.24032	7.40641
2.24194	7.48021
2.24356	7.14649
2.24517	6.8314
2.24679	6.68667
2.24841	6.7851
2.25003	7.10389
2.25165	7.43309
2.25327	7.74946
2.25489	7.68346
2.25651	7.8415
2.25813	7.86423
2.25974	7.70235
2.26136	7.81978
2.26298	7.83194
2.2646	7.78402
2.26622	7.76965
2.26784	7.57372
2.26946	7.60982
2.27107	7.50363
2.27269	7.03735
2.27431	7.08305
2.27593	7.58826
2.27755	7.4986
2.27917	7.93097
2.28078	7.87848
2.2824	7.49266
2.28402	7.53822
2.28564	7.042
2.28726	7.28498
2.28888	7.3988
2.2905	7.36736
2.29211	7.43059
2.29373	7.15696
2.29535	7.23292
2.29697	7.28854
2.29859	7.61352
2.3002	7.57127
2.30182	7.51276
2.30344	7.54912
2.30506	7.39509
2.30668	7.50009
2.3083	7.39937
2.30991	7.04843
2.31153	7.02511
2.31315	7.73063
2.31477	8.37276
2.31639	8.81707
2.318	8.48336
2.31962	8.12866
2.32124	7.80016
2.32286	7.63782
2.32448	7.58326
2.32609	7.15673
2.32771	7.22325
2.32933	7.23566
2.33095	7.57275
2.33257	8.01299
2.33418	7.81506
2.3358	7.83013
2.33742	7.5136
2.33904	7.50042
2.34065	7.60435
2.34227	7.74056
2.34389	7.90467
2.34551	7.82414
2.34713	7.40255
2.34874	7.39474
2.35036	7.166
2.35198	6.94813
2.3536	7.11263
2.35521	7.68077
2.35683	8.37005
2.35845	8.87526
2.36007	8.97949
2.36168	8.40171
2.3633	7.94847
2.36492	7.97422
2.36654	7.78513
2.36815	8.03583
2.36977	8.23106
2.37139	8.1318
2.37301	8.32205
2.37462	8.39085
2.37624	8.61209
2.37786	9.02286
2.37947	8.62945
2.38109	8.30446
2.38271	7.94129
2.38433	7.92004
2.38594	7.9756
2.38756	8.25042
2.38918	8.23771
2.3908	7.85946
2.39241	7.43313
2.39403	6.99286
2.39565	7.31728
2.39726	8.1587
2.39888	8.12914
2.4005	8.51055
2.40212	8.37964
2.40373	8.24354
2.40535	8.76938
2.40697	8.85936
2.40858	8.60052
2.4102	8.40065
2.41182	7.90752
2.41343	7.71522
2.41505	7.57
2.41667	7.77551
2.41828	7.94007
2.4199	7.81515
2.42152	8.03354
2.42313	8.13357
2.42475	8.63627
2.42637	8.871
2.42799	8.67021
2.4296	8.5158
2.43122	8.73248
2.43284	8.83537
2.43445	9.00058
2.43607	9.18379
2.43769	9.11543
2.4393	8.87051
2.44092	8.50028
2.44253	8.21889
2.44415	8.06554
2.44577	8.35241
2.44738	8.63944
2.449	8.41268
2.45062	8.37597
2.45223	8.35067
2.45385	8.33424
2.45547	7.95666
2.45708	7.82124
2.4587	7.65103
2.46032	7.95935
2.46193	8.38347
2.46355	8.38982
2.46516	8.16524
2.46678	8.28443
2.4684	8.18074
2.47001	8.50534
2.47163	8.45204
2.47325	8.4853
2.47486	8.62272
2.47648	8.72458
2.47809	8.91132
2.47971	9.09171
2.48133	8.97385
2.48294	9.38934
2.48456	9.26649
2.48617	9.3164
2.48779	8.98715
2.48941	8.94917
2.49102	8.86751
2.49264	9.10278
2.49425	9.53999
2.49587	9.15599
2.49749	9.27333
2.4991	9.29624
2.50072	9.23611
2.50233	9.71869
2.50395	9.39472
2.50557	9.18314
2.50718	9.04442
2.5088	8.88597
2.51041	8.92966
2.51203	9.16516
2.51364	9.22226
2.51526	9.43342
2.51687	9.77034
2.51849	9.67967
2.52011	9.76435
2.52172	9.28765
2.52334	8.95952
2.52495	8.89533
2.52657	9.31958
2.52818	9.92933
2.5298	10.2313
2.53141	10.2313
2.53303	9.93003
2.53465	9.80018
2.53626	9.85246
2.53788	9.67972
2.53949	9.70012
2.54111	9.7284
2.54272	9.83179
2.54434	10.0082
2.54595	10.2931
2.54757	10.2816
2.54918	10.4407
2.5508	10.2514
2.55241	9.87387
2.55403	9.9031
2.55564	9.79869
2.55726	10.1129
2.55887	9.91898
2.56049	10.443
2.5621	10.5984
2.56372	10.4331
2.56533	10.376
2.56695	10.0985
2.56856	10.2859
2.57018	10.6573
2.57179	10.8547
2.57341	10.8089
2.57502	10.6946
2.57664	10.3931
2.57825	10.5242
2.57987	10.3848
2.58148	10.239
2.5831	10.4444
2.58471	10.862
2.58633	11.0549
2.58794	11.21
2.58956	11.1437
2.59117	10.5235
2.59279	10.2609
2.5944	10.539
2.59602	10.626
2.59763	11.1815
2.59925	11.1181
2.60086	10.4523
2.60247	10.5866
2.60409	10.5948
2.6057	10.9412
2.60732	11.2629
2.60893	11.0351
2.61055	11.1349
2.61216	11.0959
2.61378	10.9796
2.61539	10.7681
2.61701	10.6118
2.61862	10.5133
2.62023	10.7889
2.62185	11.0751
2.62346	11.1109
2.62508	11.0933
2.62669	10.6172
2.62831	10.6066
2.62992	10.9477
2.63153	11.1853
2.63315	11.1153
2.63476	11.0055
2.63638	10.5768
2.63799	10.5794
2.6396	10.6024
2.64122	10.7826
2.64283	10.9491
2.64445	10.7328
2.64606	10.6869
2.64767	10.7635
2.64929	10.887
2.6509	10.8024
2.65252	10.7855
2.65413	10.97
2.65574	11.367
2.65736	11.6194
2.65897	11.7164
2.66059	11.6598
2.6622	11.5229
2.66381	11.4797
2.66543	11.6144
2.66704	11.5804
2.66865	11.795
2.67027	11.78
2.67188	12.0105
2.67349	12.0131
2.67511	11.8537
2.67672	11.6116
2.67834	11.5125
2.67995	11.6049
2.68156	11.8053
2.68318	12.4673
2.68479	12.4557
2.6864	12.5577
2.68802	12.7862
2.68963	12.3689
2.69124	12.3667
2.69286	12.2491
2.69447	12.0996
2.69608	12.1917
2.6977	11.8083
2.69931	11.6376
2.70092	11.3762
2.70254	11.6394
2.70415	11.8584
2.70576	11.8346
2.70738	12.18
2.70899	11.7934
2.7106	11.9082
2.71222	11.8657
2.71383	11.8293
2.71544	11.9566
2.71705	12.2148
2.71867	12.3395
2.72028	12.3093
2.72189	11.8949
2.72351	12.0384
2.72512	12.0497
2.72673	11.8578
2.72835	11.9448
2.72996	11.8673
2.73157	11.9271
2.73318	11.9933
2.7348	12.2653
2.73641	12.6449
2.73802	12.6575
2.73964	13.064
2.74125	13.1951
2.74286	12.9483
2.74447	12.4889
2.74609	12.7649
2.7477	12.6908
2.74931	12.7574
2.75092	12.5924
2.75254	12.4377
2.75415	12.5288
2.75576	12.431
2.75737	12.3201
2.75899	12.2296
2.7606	11.9596
2.76221	11.9152
2.76382	12.072
2.76544	12.051
2.76705	12.2939
2.76866	12.6838
2.77027	12.7429
2.77189	12.8747
2.7735	13.2265
2.77511	13.4174
2.77672	12.5977
2.77833	12.4298
2.77995	12.1379
2.78156	12.469
2.78317	12.8396
2.78478	12.7703
2.7864	12.4062
2.78801	12.2686
2.78962	12.6463
2.79123	13.0904
2.79284	13.2733
2.79446	13.4743
2.79607	13.3094
2.79768	13.3164
2.79929	13.598
2.8009	13.0716
2.80251	12.7152
2.80413	12.8449
2.80574	12.9381
2.80735	13.3825
2.80896	13.285
2.81057	13.0029
2.81219	13.0555
2.8138	13.0439
2.81541	13.432
2.81702	13.6236
2.81863	13.4426
2.82024	13.5635
2.82186	13.2489
2.82347	12.8815
2.82508	13.3723
2.82669	13.4787
2.8283	13.8147
2.82991	14.2203
2.83152	14.3341
2.83314	14.3092
2.83475	14.3372
2.83636	13.9954
2.83797	13.9904
2.83958	13.8136
2.84119	13.6507
2.8428	13.4857
2.84442	13.0461
2.84603	13.1918
2.84764	13.1797
2.84925	13.3499
2.85086	13.2466
2.85247	12.9619
2.85408	13.2248
2.85569	13.2053
2.85731	13.6665
2.85892	13.9516
2.86053	14.0275
2.86214	13.8595
2.86375	13.532
2.86536	13.0981
2.86697	12.8103
2.86858	12.8691
2.87019	12.8183
2.8718	13.1364
2.87342	13.9575
2.87503	14.2112
2.87664	14.8987
2.87825	14.7494
2.87986	14.3604
2.88147	13.918
2.88308	13.3591
2.88469	13.6793
2.8863	14.2774
2.88791	14.5096
2.88952	14.6131
2.89113	14.7602
2.89274	14.5206
2.89435	14.4865
2.89597	14.3768
2.89758	14.1713
2.89919	14.2876
2.9008	14.2289
2.90241	13.97
2.90402	14.0977
2.90563	14.0381
2.90724	14.1875
2.90885	14.5015
2.91046	14.2947
2.91207	14.0997
2.91368	13.7698
2.91529	13.8618
2.9169	14.1836
2.91851	14.5194
2.92012	14.5074
2.92173	14.3641
2.92334	14.0052
2.92495	13.888
2.92656	13.9128
2.92817	13.9774
2.92978	13.7285
2.93139	13.603
2.933	13.7349
2.93461	13.9066
2.93622	13.9654
2.93783	14.203
2.93944	13.9259
2.94105	14.0383
2.94266	14.1006
2.94427	14.1787
2.94588	14.5148
2.94749	14.844
2.9491	15.1751
2.95071	15.1105
2.95232	14.9253
2.95393	14.6507
2.95554	14.5452
2.95715	14.6498
2.95876	14.3479
2.96037	14.5563
2.96198	14.7127
2.96359	15.2984
2.9652	15.9746
2.96681	15.8349
2.96842	15.5339
2.97003	15.3504
2.97164	15.2962
2.97324	15.2505
2.97485	15.2915
2.97646	15.7228
2.97807	15.4926
2.97968	15.6708
2.98129	15.3785
2.9829	15.3487
2.98451	14.9758
2.98612	15.1396
2.98773	15.1416
2.98934	15.2556
2.99095	15.4751
2.99256	15.3027
2.99416	15.489
2.99577	15.3557
2.99738	15.1785
2.99899	15.2746
3.0006	15.5346
3.00221	15.9314
3.00382	15.936
3.00543	15.9961
3.00704	15.8753
3.00865	15.7643
3.01025	15.4731
3.01186	15.3828
3.01347	15.7336
3.01508	16.1645
3.01669	16.6908
3.0183	17.1322
3.01991	17.1023
3.02152	17.0495
3.02313	16.8236
3.02473	16.5069
3.02634	16.6845
3.02795	16.5788
3.02956	16.532
3.03117	16.6299
3.03278	16.7627
3.03439	16.4184
3.03599	16.1384
3.0376	16.0751
3.03921	15.9799
3.04082	16.2508
3.04243	16.6083
3.04404	16.6328
3.04564	16.9987
3.04725	16.9706
3.04886	16.8103
3.05047	16.9135
3.05208	16.8199
3.05369	16.8476
3.05529	16.7913
3.0569	16.8592
3.05851	17.0008
3.06012	16.5942
3.06173	16.6013
3.06333	16.6459
3.06494	16.6352
3.06655	17.1392
3.06816	17.418
3.06977	17.3826
3.07137	17.4056
3.07298	17.3776
3.07459	17.5708
3.0762	17.7204
3.07781	17.9056
3.07941	18.4621
3.08102	18.4027
3.08263	18.4586
3.08424	18.5171
3.08585	18.7162
3.08745	19.3644
3.08906	19.7529
3.09067	19.7557
3.09228	19.9582
3.09388	19.9044
3.09549	20.0187
3.0971	20.0802
3.09871	20.5713
3.10031	20.9251
3.10192	21.2526
3.10353	21.5306
3.10514	21.2886
3.10674	21.3941
3.10835	21.7899
3.10996	22.2019
3.11157	22.8187
3.11317	23.4826
3.11478	23.8436
3.11639	24.3008
3.11799	24.8038
3.1196	25.0333
3.12121	25.4663
3.12282	25.8741
3.12442	26.6357
3.12603	27.8053
3.12764	28.9374
3.12924	30.0922
3.13085	31.4663
3.13246	32.4258
3.13407	33.4753
3.13567	34.7626
3.13728	36.2849
3.13889	38.055
3.14049	40.2025
3.1421	42.251
3.14371	44.2046
3.14531	46.5714
3.14692	48.4729
3.14853	50.0523
3.15013	51.4641
3.15174	52.4961
3.15335	54.0098
3.15495	55.3753
3.15656	56.3502
3.15817	56.8692
3.15977	56.7892
3.16138	56.7743
3.16299	56.9847
3.16459	56.8319
3.1662	56.8714
3.16781	56.1055
3.16941	54.8788
3.17102	53.41
3.17263	52.0574
3.17423	50.0952
3.17584	48.3964
3.17744	46.4146
3.17905	44.363
3.18066	42.7606
3.18226	41.4434
3.18387	40.1675
3.18548	38.7209
3.18708	37.1619
3.18869	36.0035
3.19029	34.8699
3.1919	33.735
3.19351	32.2282
3.19511	30.7366
3.19672	29.4824
3.19832	28.2148
3.19993	27.4979
3.20154	26.2948
3.20314	25.285
3.20475	24.4591
3.20635	23.531
3.20796	22.7858
3.20957	22.2018
3.21117	22.0364
3.21278	21.7931
3.21438	21.2825
3.21599	20.9836
3.21759	20.6105
3.2192	20.3312
3.22081	20.5959
3.22241	20.6488
3.22402	20.6213
3.22562	20.1127
3.22723	19.8042
3.22883	19.5161
3.23044	19.1362
3.23204	18.6831
3.23365	18.2029
3.23526	17.6226
3.23686	17.5366
3.23847	17.3279
3.24007	17.1035
3.24168	17.16
3.24328	17.2518
3.24489	17.1826
3.24649	16.7364
3.2481	16.6921
3.2497	16.5086
3.25131	16.4527
3.25291	16.3829
3.25452	16.0823
3.25612	15.8184
3.25773	15.3596
3.25933	15.347
3.26094	14.7029
3.26254	14.602
3.26415	14.9826
3.26575	15.2501
3.26736	15.8467
3.26896	15.6648
3.27057	15.1943
3.27217	14.9167
3.27378	14.3148
3.27538	14.2781
3.27699	14.2972
3.27859	14.411
3.2802	14.4528
3.2818	14.4173
3.2834	14.1459
3.28501	13.6641
3.28661	13.5922
3.28822	13.2295
3.28982	13.6032
3.29143	13.821
3.29303	13.8104
3.29464	14.0074
3.29624	13.7713
3.29785	13.6094
3.29945	13.7436
3.30105	13.5172
3.30266	13.3249
3.30426	13.4312
3.30587	13.3028
3.30747	13.3
3.30907	13.0318
3.31068	13.0695
3.31228	13.1269
3.31389	13.3624
3.31549	13.3088
3.3171	13.1702
3.3187	13.3602
3.3203	13.7532
3.32191	13.6047
3.32351	13.5305
3.32512	12.8959
3.32672	12.3432
3.32832	12.4584
3.32993	12.128
3.33153	12.17
3.33313	12.4876
3.33474	12.909
3.33634	13.0569
3.33795	12.9657
3.33955	13.0334
3.34115	12.687
3.34276	12.5705
3.34436	12.3956
3.34596	12.0372
3.34757	12.3032
3.34917	12.8475
3.35077	12.9487
3.35238	13.3023
3.35398	12.7419
3.35558	12.3238
3.35719	12.1363
3.35879	11.6926
3.36039	11.9048
3.362	12.0683
3.3636	12.2035
3.3652	12.1513
3.36681	12.2155
3.36841	11.9853
3.37001	11.8866
3.37162	11.9606
3.37322	11.8258
3.37482	11.8893
3.37643	12.0686
3.37803	12.1509
3.37963	12.4401
3.38124	12.4802
3.38284	12.3626
3.38444	12.1767
3.38604	12.1382
3.38765	12.209
3.38925	12.5254
3.39085	12.6492
3.39246	12.6323
3.39406	12.3537
3.39566	12.0109
3.39726	11.6837
3.39887	11.5992
3.40047	11.95
3.40207	11.851
3.40367	11.8828
3.40528	11.9413
3.40688	11.6602
3.40848	11.6212
3.41008	11.6953
3.41169	11.3382
3.41329	11.393
3.41489	11.3828
3.41649	11.1554
3.4181	10.9541
3.4197	10.782
3.4213	10.9123
3.4229	11.1042
3.42451	11.313
3.42611	11.3958
3.42771	11.2541
3.42931	11.4568
3.43091	11.3587
3.43252	11.5823
3.43412	11.7025
3.43572	11.2849
3.43732	11.2587
3.43893	10.9652
3.44053	10.7211
3.44213	10.7583
3.44373	10.8844
3.44533	10.931
3.44693	10.899
3.44854	11.0484
3.45014	11.0115
3.45174	11.0507
3.45334	10.989
3.45494	10.8494
3.45655	10.8729
3.45815	10.8808
3.45975	10.7461
3.46135	11.079
3.46295	10.9953
3.46455	10.8436
3.46615	11.0099
3.46776	10.8665
3.46936	10.7728
3.47096	11.1241
3.47256	11.0269
3.47416	10.7871
3.47576	10.8065
3.47736	11.0378
3.47897	10.995
3.48057	11.027
3.48217	10.8873
3.48377	10.9359
3.48537	10.9305
3.48697	11.0334
3.48857	10.9076
3.49017	10.7944
3.49178	10.6857
3.49338	10.4664
3.49498	10.567
3.49658	10.6491
3.49818	10.8233
3.49978	11.3152
3.50138	11.5159
3.50298	11.428
3.50458	11.0984
3.50618	10.9397
3.50778	10.9305
3.50939	10.9156
3.51099	10.7239
3.51259	10.6439
3.51419	10.2484
3.51579	10.0344
3.51739	9.95468
3.51899	10.1005
3.52059	10.4285
3.52219	10.7006
3.52379	10.3579
3.52539	10.305
3.52699	10.2331
3.52859	10.0133
3.53019	10.287
3.53179	10.4765
3.53339	10.5097
3.53499	10.6683
3.53659	10.2491
3.53819	9.9969
3.5398	9.98158
3.5414	9.89467
3.543	10.0677
3.5446	10.3647
3.5462	10.3806
3.5478	10.5848
3.5494	10.5545
3.551	10.5541
3.5526	10.7518
3.5542	10.45
3.5558	10.5186
3.5574	9.93032
3.559	9.91542
3.5606	9.58497
3.5622	9.6556
3.5638	9.80989
3.5654	10.0692
3.567	10.1206
3.56859	10.1575
3.57019	10.0322
3.57179	9.84819
3.57339	9.65402
3.57499	9.71415
3.57659	9.80284
3.57819	9.83533
3.57979	9.74726
3.58139	9.53407
3.58299	9.36792
3.58459	9.42728
3.58619	9.48342
3.58779	9.76966
3.58939	10.2531
3.59099	10.6352
3.59259	10.5792
3.59419	10.434
3.59579	10.1055
3.59739	10.045
3.59898	9.96771
3.60058	10.1455
3.60218	10.4557
3.60378	10.2317
3.60538	10.1181
3.60698	10.0409
3.60858	9.80867
3.61018	10.1871
3.61178	10.0049
3.61338	10.0723
3.61497	10.0703
3.61657	9.79611
3.61817	9.71891
3.61977	9.80887
3.62137	9.85603
3.62297	9.74793
3.62457	9.89917
3.62617	10.0205
3.62776	9.78551
3.62936	9.88531
3.63096	9.64291
3.63256	9.68323
3.63416	9.51706
3.63576	9.24211
3.63736	9.06545
3.63895	9.08376
3.64055	9.20688
3.64215	9.30096
3.64375	9.34957
3.64535	9.6599
3.64695	9.60226
3.64854	9.72557
3.65014	9.78857
3.65174	9.73608
3.65334	9.59304
3.65494	9.32151
3.65654	9.26135
3.65813	9.18636
3.65973	8.99154
3.66133	9.29817
3.66293	9.60854
3.66453	9.62677
3.66612	9.71057
3.66772	9.68914
3.66932	9.11105
3.67092	8.96365
3.67252	9.09626
3.67411	9.1684
3.67571	9.722
3.67731	10.0528
3.67891	9.82088
3.6805	9.74181
3.6821	9.29004
3.6837	9.1894
3.6853	8.95727
3.68689	9.02969
3.68849	9.26704
3.69009	9.45226
3.69169	9.47051
3.69329	9.25775
3.69488	9.35556
3.69648	9.20866
3.69808	9.61603
3.69967	9.75202
3.70127	9.68827
3.70287	9.39065
3.70447	9.12386
3.70606	9.1114
3.70766	9.01776
3.70926	9.09106
3.71086	9.19564
3.71245	9.22279
3.71405	8.93232
3.71565	8.67552
3.71724	8.44844
3.71884	8.59328
3.72044	8.8961
3.72203	9.03306
3.72363	9.01742
3.72523	9.01416
3.72683	9.16204
3.72842	9.32462
3.73002	9.22679
3.73162	9.3195
3.73321	9.26386
3.73481	9.30324
3.73641	9.78102
3.738	9.58419
3.7396	9.51039
3.7412	9.65817
3.74279	9.54965
3.74439	9.48308
3.74598	9.23264
3.74758	9.04066
3.74918	8.44009
3.75077	8.3512
3.75237	8.43888
3.75397	8.7817
3.75556	8.99168
3.75716	8.95445
3.75876	8.78285
3.76035	8.56024
3.76195	8.44153
3.76354	8.55027
3.76514	8.74908
3.76674	9.00667
3.76833	8.88553
3.76993	8.75381
3.77152	8.45899
3.77312	8.26279
3.77472	8.3549
3.77631	8.47739
3.77791	8.55302
3.7795	8.76946
3.7811	8.77704
3.7827	9.07289
3.78429	8.92562
3.78589	8.95601
3.78748	9.02255
3.78908	8.74224
3.79067	8.6576
3.79227	8.43659
3.79387	8.32472
3.79546	8.5982
3.79706	8.61353
3.79865	8.74147
3.80025	8.5451
3.80184	8.72064
3.80344	9.07439
3.80503	9.15363
3.80663	9.06563
3.80822	9.07175
3.80982	8.67386
3.81142	8.78068
3.81301	8.8142
3.81461	8.77539
3.8162	8.82913
3.8178	8.73795
3.81939	8.82143
3.82099	8.58802
3.82258	8.52957
3.82418	8.53146
3.82577	8.81784
3.82737	9.13883
3.82896	9.07047
3.83056	8.97103
3.83215	8.89478
3.83375	9.10866
3.83534	9.1432
3.83693	9.10413
3.83853	9.08647
3.84012	8.73517
3.84172	8.42823
3.84331	8.45665
3.84491	8.39855
3.8465	8.48945
3.8481	8.22798
3.84969	8.20815
3.85129	8.26971
3.85288	8.1078
3.85448	8.48987
3.85607	8.6699
3.85766	8.79736
3.85926	8.85569
3.86085	8.73402
3.86245	8.99003
3.86404	8.68261
3.86564	8.63401
3.86723	8.43102
3.86882	8.12357
3.87042	8.31799
3.87201	8.73408
3.87361	8.7898
3.8752	8.76363
3.87679	8.71747
3.87839	8.56092
3.87998	8.77086
3.88158	8.95304
3.88317	9.23317
3.88476	8.87186
3.88636	8.84298
3.88795	8.85637
3.88954	8.51278
3.89114	8.38382
3.89273	8.03006
3.89433	8.16505
3.89592	8.46598
3.89751	8.62873
3.89911	8.64433
3.9007	8.55248
3.90229	8.47729
3.90389	8.2566
3.90548	8.415
3.90707	8.48477
3.90867	8.45219
3.91026	8.26527
3.91185	8.05881
3.91345	8.46844
3.91504	8.65577
3.91663	8.89783
3.91823	9.05216
3.91982	8.8112
3.92141	8.64724
3.92301	8.43926
3.9246	8.34306
3.92619	8.49241
3.92779	8.32963
3.92938	8.28521
3.93097	7.78916
3.93256	7.51653
3.93416	7.51234
3.93575	7.64178
3.93734	7.52828
3.93894	7.66362
3.94053	7.79772
3.94212	8.00748
3.94371	8.46201
3.94531	8.54911
3.9469	8.3853
3.94849	8.16546
3.95008	8.31359
3.95168	8.34525
3.95327	8.38332
3.95486	8.19727
3.95645	7.95096
3.95805	8.03882
3.95964	7.96031
3.96123	7.91092
3.96282	7.91976
3.96442	7.92992
3.96601	7.92273
3.9676	8.08918
3.96919	8.17397
3.97078	8.18263
3.97238	8.0835
3.97397	8.11742
3.97556	8.13896
3.97715	8.04837
3.97874	8.37131
3.98034	8.35733
3.98193	8.46927
3.98352	8.36324
3.98511	8.30835
3.9867	8.00384
3.9883	7.86679
3.98989	7.53714
3.99148	7.67745
3.99307	7.59273
3.99466	7.51398
3.99625	7.57846
3.99785	7.52694
3.99944	7.60866
4.00103	7.98957
4.00262	8.00618
4.00421	7.88261
4.0058	7.83204
4.00739	7.65084
4.00899	7.6693
4.01058	7.67718
4.01217	7.69227
4.01376	7.81365
4.01535	7.94951
4.01694	8.3418
4.01853	8.66761
4.02012	8.16685
4.02172	8.21595
4.02331	8.11165
4.0249	7.90385
4.02649	7.90634
4.02808	7.67261
4.02967	7.70733
4.03126	7.64208
4.03285	7.47079
4.03444	7.68779
4.03603	7.59135
4.03763	7.86053
4.03922	8.06897
4.04081	8.11065
4.0424	8.2605
4.04399	8.09151
4.04558	7.93822
4.04717	7.82991
4.04876	8.00882
4.05035	8.07952
4.05194	8.16682
4.05353	8.28411
4.05512	8.12281
4.05671	8.18564
4.0583	8.04004
4.05989	7.86222
4.06148	8.1418
4.06307	8.2034
4.06466	8.20461
4.06625	8.49185
4.06784	8.59913
4.06943	8.62598
4.07102	9.06065
4.07261	8.93749
4.0742	8.62118
4.07579	8.3474
4.07738	7.72313
4.07897	7.38756
4.08056	7.41797
4.08215	7.33399
4.08374	7.52086
4.08533	7.96694
4.08692	7.79375
4.08851	7.79802
4.0901	7.6427
4.09169	7.56816
4.09328	7.82687
4.09487	7.99032
4.09646	7.97778
4.09805	8.16088
4.09964	7.88334
4.10123	7.78168
4.10282	8.11535
4.10441	8.07459
4.106	7.93646
4.10759	8.02216
4.10918	7.85056
4.11077	8.05991
4.11236	8.23006
4.11395	8.32803
4.11553	8.26571
4.11712	8.41894
4.11871	8.16906
4.1203	8.0075
4.12189	7.85891
4.12348	7.64386
4.12507	7.7201
4.12666	7.79849
4.12825	7.98025
4.12984	8.15217
4.13142	8.13439
4.13301	8.17436
4.1346	8.07211
4.13619	8.24578
4.13778	8.26419
4.13937	8.10291
4.14096	8.03878
4.14255	7.79825
4.14413	7.64887
4.14572	7.93926
4.14731	8.11448
4.1489	8.43633
4.15049	8.4091
4.15208	8.13925
4.15367	8.03824
4.15525	8.18241
4.15684	8.3323
4.15843	8.33283
4.16002	8.20735
4.16161	8.05687
4.16319	7.86025
4.16478	8.08709
4.16637	8.22741
4.16796	8.68078
4.16955	8.76382
4.17114	8.78885
4.17272	8.90923
4.17431	8.51977
4.1759	8.32134
4.17749	8.32935
4.17908	8.65739
4.18066	8.33422
4.18225	8.33983
4.18384	8.134
4.18543	7.84726
4.18701	7.72593
4.1886	7.43471
4.19019	7.77189
4.19178	7.86174
4.19336	8.15263
4.19495	8.23991
4.19654	8.10837
4.19813	8.18133
4.19971	8.30828
4.2013	8.44286
4.20289	8.57946
4.20448	8.7123
4.20606	8.35084
4.20765	8.08874
4.20924	8.05923
4.21083	7.55736
4.21241	7.38575
4.214	7.36103
4.21559	7.45027
4.21717	7.4726
4.21876	8.01647
4.22035	8.22848
4.22194	8.28905
4.22352	8.303
4.22511	8.42758
4.2267	8.29574
4.22828	8.51274
4.22987	8.45895
4.23146	8.3043
4.23304	8.36389
4.23463	8.36429
4.23622	8.50504
4.2378	8.33488
4.23939	8.29727
4.24098	8.30531
4.24256	8.0802
[truncated: 1,779 more rows]

## Sheet: 112 GPa
k	I
1.02148	2.77076
1.02312	3.18427
1.02476	3.92202
1.0264	4.03138
1.02804	4.54993
1.02968	3.32577
1.03132	2.56605
1.03296	1.7551
1.0346	0.75192
1.03624	1.03502
1.03789	1.06113
1.03953	1.48619
1.04117	1.21716
1.04281	1.53832
1.04445	3.23963
1.04609	4.07663
1.04773	2.42923
1.04937	0.573622
1.05101	-0.992636
1.05265	-1.54172
1.05429	-2.19662
1.05593	0.276834
1.05757	1.82725
1.05921	3.35526
1.06086	3.0136
1.0625	1.82749
1.06414	2.29355
1.06578	1.99262
1.06742	2.56069
1.06906	2.23715
1.0707	2.62172
1.07234	1.90176
1.07398	0.741461
1.07562	0.37369
1.07726	-0.527429
1.0789	-0.721115
1.08054	0.328753
1.08218	0.927638
1.08382	1.03766
1.08546	0.267744
1.0871	0.729476
1.08874	-0.0730146
1.09039	-0.200977
1.09203	-1.52403
1.09367	-0.630738
1.09531	-1.33396
1.09695	-0.988666
1.09859	-0.452419
1.10023	-0.300997
1.10187	0.742641
1.10351	0.222241
1.10515	1.35812
1.10679	2.96827
1.10843	3.16948
1.11007	3.62601
1.11171	4.24809
1.11335	4.16474
1.11499	2.17266
1.11663	0.0494944
1.11827	-2.05886
1.11991	-1.28861
1.12155	0.529429
1.12319	1.96523
1.12483	1.35766
1.12647	0.979638
1.12811	0.614165
1.12975	0.00997866
1.13139	-0.815799
1.13303	-2.07932
1.13467	-1.52589
1.13631	-0.840458
1.13795	-0.351124
1.1396	-0.14161
1.14124	0.920055
1.14288	1.92388
1.14452	1.21444
1.14616	0.905013
1.1478	1.01401
1.14944	0.0196051
1.15108	0.630614
1.15272	1.90916
1.15436	3.21621
1.156	4.07654
1.15764	2.96038
1.15928	2.55784
1.16092	3.29433
1.16256	3.30815
1.1642	2.00736
1.16584	2.00813
1.16748	2.63545
1.16912	2.28047
1.17076	2.36176
1.1724	0.799318
1.17404	-0.038794
1.17568	0.639821
1.17732	0.642922
1.17896	1.85438
1.1806	1.89674
1.18224	2.19381
1.18388	1.65525
1.18552	2.68925
1.18716	2.62801
1.1888	2.68771
1.19044	2.9577
1.19208	4.0059
1.19372	3.39597
1.19536	2.8722
1.197	0.628538
1.19864	-0.023742
1.20028	0.179716
1.20192	0.110435
1.20356	1.5171
1.2052	2.43219
1.20684	1.99224
1.20847	1.74728
1.21011	0.751966
1.21175	1.27892
1.21339	2.22782
1.21503	1.89948
1.21667	2.47448
1.21831	2.15507
1.21995	1.4801
1.22159	1.41335
1.22323	1.0182
1.22487	2.22521
1.22651	2.64331
1.22815	2.43174
1.22979	2.56638
1.23143	0.549105
1.23307	0.454554
1.23471	-0.365881
1.23635	-0.0902084
1.23799	-0.260181
1.23963	0.838531
1.24127	0.256373
1.24291	0.740652
1.24455	0.716785
1.24619	1.7189
1.24783	3.85273
1.24947	3.23963
1.25111	4.62196
1.25275	3.59245
1.25439	3.51438
1.25602	2.29459
1.25766	1.28067
1.2593	1.32267
1.26094	1.50424
1.26258	2.33201
1.26422	3.08236
1.26586	2.86518
1.2675	3.31519
1.26914	3.73429
1.27078	5.07152
1.27242	5.29321
1.27406	4.16346
1.2757	1.83177
1.27734	-0.0970092
1.27898	-0.495904
1.28062	0.573703
1.28226	1.66791
1.28389	2.85295
1.28553	3.27303
1.28717	3.58873
1.28881	3.39736
1.29045	2.37275
1.29209	1.92534
1.29373	1.80081
1.29537	2.35536
1.29701	3.07071
1.29865	1.83612
1.30029	2.1232
1.30193	2.67126
1.30357	3.59215
1.30521	4.29979
1.30684	4.02041
1.30848	3.86507
1.31012	3.98569
1.31176	3.64009
1.3134	4.16752
1.31504	3.82601
1.31668	3.63485
1.31832	3.08923
1.31996	2.33395
1.3216	2.5711
1.32324	2.86279
1.32487	3.12362
1.32651	2.6258
1.32815	2.5124
1.32979	2.56551
1.33143	3.056
1.33307	3.39632
1.33471	3.50581
1.33635	2.95067
1.33799	2.43378
1.33963	2.17987
1.34127	1.972
1.3429	2.95615
1.34454	2.82429
1.34618	2.57925
1.34782	3.45003
1.34946	2.96619
1.3511	4.26766
1.35274	3.5116
1.35438	2.72903
1.35602	3.10814
1.35765	1.79071
1.35929	2.50556
1.36093	3.71384
1.36257	3.29639
1.36421	3.6955
1.36585	2.80687
1.36749	2.70793
1.36913	2.82691
1.37076	3.07723
1.3724	4.15445
1.37404	3.84089
1.37568	4.11167
1.37732	2.71352
1.37896	2.57417
1.3806	3.00737
1.38224	2.73497
1.38387	2.46736
1.38551	1.4819
1.38715	1.6801
1.38879	1.71371
1.39043	2.81877
1.39207	1.79448
1.39371	2.17217
1.39534	2.11153
1.39698	1.86232
1.39862	2.95651
1.40026	2.5306
1.4019	2.4713
1.40354	2.81628
1.40518	2.91234
1.40681	3.81204
1.40845	3.34964
1.41009	3.74136
1.41173	3.31322
1.41337	2.8342
1.41501	1.96823
1.41665	2.55787
1.41828	3.68933
1.41992	4.28302
1.42156	4.33984
1.4232	3.53885
1.42484	2.90361
1.42648	2.75652
1.42811	3.24871
1.42975	3.64751
1.43139	3.92664
1.43303	3.35636
1.43467	2.37428
1.43631	1.73266
1.43794	1.96708
1.43958	3.3251
1.44122	5.32264
1.44286	4.6824
1.4445	4.70774
1.44614	3.62262
1.44777	3.32035
1.44941	3.65367
1.45105	4.39759
1.45269	5.53044
1.45433	5.30728
1.45596	4.97059
1.4576	3.34868
1.45924	2.78298
1.46088	2.4146
1.46252	1.64053
1.46416	0.607318
1.46579	1.39617
1.46743	1.55282
1.46907	1.90628
1.47071	2.86595
1.47235	3.29364
1.47398	4.52947
1.47562	5.10473
1.47726	5.81874
1.4789	4.68158
1.48054	4.66912
1.48217	4.21759
1.48381	4.24887
1.48545	3.81656
1.48709	2.94578
1.48873	2.67909
1.49036	2.30721
1.492	4.0156
1.49364	4.24346
1.49528	4.28706
1.49692	3.93244
1.49855	3.58281
1.50019	4.07276
1.50183	4.69949
1.50347	4.0979
1.5051	3.80991
1.50674	4.09631
1.50838	3.71846
1.51002	3.8148
1.51166	3.31972
1.51329	3.04013
1.51493	3.93531
1.51657	4.65468
1.51821	3.79357
1.51984	3.07603
1.52148	3.58356
1.52312	3.33407
1.52476	4.49431
1.52639	4.49718
1.52803	5.31312
1.52967	6.34317
1.53131	5.98581
1.53295	5.52183
1.53458	4.70241
1.53622	4.28707
1.53786	3.51117
1.5395	3.08264
1.54113	3.31248
1.54277	3.85425
1.54441	5.25875
1.54605	4.94158
1.54768	4.50056
1.54932	4.1498
1.55096	3.35162
1.5526	3.53327
1.55423	3.23078
1.55587	3.07328
1.55751	2.86891
1.55914	2.82941
1.56078	2.53849
1.56242	2.81599
1.56406	3.25155
1.56569	3.76992
1.56733	3.5741
1.56897	3.56248
1.57061	4.20396
1.57224	3.80807
1.57388	3.77924
1.57552	3.21628
1.57716	3.14168
1.57879	2.68887
1.58043	3.06402
1.58207	3.13903
1.5837	3.43953
1.58534	3.91194
1.58698	3.16445
1.58862	3.39428
1.59025	3.87684
1.59189	3.65874
1.59353	3.54778
1.59516	3.64146
1.5968	3.30988
1.59844	3.79792
1.60008	4.16483
1.60171	4.03496
1.60335	3.81494
1.60499	3.81678
1.60662	4.25844
1.60826	4.13949
1.6099	4.67773
1.61153	5.25796
1.61317	4.4556
1.61481	3.54954
1.61645	1.98176
1.61808	1.54833
1.61972	1.2954
1.62136	2.31423
1.62299	3.91002
1.62463	5.1043
1.62627	5.84312
1.6279	4.8992
1.62954	3.98903
1.63118	3.61156
1.63281	3.88076
1.63445	4.24521
1.63609	4.97247
1.63772	5.28182
1.63936	4.25395
1.641	4.89614
1.64264	4.56234
1.64427	4.38189
1.64591	4.47962
1.64755	4.03371
1.64918	4.0659
1.65082	3.75203
1.65246	3.17301
1.65409	3.31457
1.65573	2.88749
1.65737	4.1781
1.659	4.0731
1.66064	3.24471
1.66228	3.55608
1.66391	4.26821
1.66555	4.72534
1.66718	5.57532
1.66882	4.42214
1.67046	4.65495
1.67209	4.55143
1.67373	4.83509
1.67537	4.47571
1.677	4.54894
1.67864	4.17782
1.68028	4.33367
1.68191	4.61779
1.68355	4.16197
1.68519	3.70074
1.68682	3.5656
1.68846	3.51101
1.69009	4.33194
1.69173	5.76122
1.69337	5.94536
1.695	5.95145
1.69664	6.09179
1.69828	5.29354
1.69991	5.14762
1.70155	4.21425
1.70319	3.87471
1.70482	4.25498
1.70646	4.67312
1.70809	5.06349
1.70973	4.95343
1.71137	4.32876
1.713	5.13338
1.71464	4.6812
1.71627	5.14156
1.71791	5.53237
1.71955	5.28741
1.72118	6.38451
1.72282	6.22592
1.72445	6.08111
1.72609	5.42372
1.72773	5.37798
1.72936	5.46804
1.731	5.2429
1.73263	5.17621
1.73427	4.60084
1.73591	5.18549
1.73754	5.41765
1.73918	5.11802
1.74081	5.54062
1.74245	4.93705
1.74409	4.53133
1.74572	4.37731
1.74736	4.29834
1.74899	3.78547
1.75063	4.07261
1.75227	4.19912
1.7539	4.59818
1.75554	4.88453
1.75717	4.42288
1.75881	4.35119
1.76044	3.7306
1.76208	4.55208
1.76372	4.93066
1.76535	4.91196
1.76699	5.25383
1.76862	4.21344
1.77026	3.66113
1.77189	3.33073
1.77353	4.50314
1.77517	5.49909
1.7768	5.0671
1.77844	4.83833
1.78007	4.76976
1.78171	4.76866
1.78334	5.98562
1.78498	6.22174
1.78661	6.01206
1.78825	5.82447
1.78989	4.71326
1.79152	3.72158
1.79316	3.72977
1.79479	4.42625
1.79643	5.11865
1.79806	5.81267
1.7997	5.39873
1.80133	4.56622
1.80297	4.02643
1.8046	3.44792
1.80624	3.98323
1.80787	4.68226
1.80951	5.27113
1.81115	5.61853
1.81278	5.44398
1.81442	4.99608
1.81605	4.61623
1.81769	4.1623
1.81932	4.32364
1.82096	4.35739
1.82259	4.88963
1.82423	4.47927
1.82586	4.3135
1.8275	4.30702
1.82913	4.62622
1.83077	4.97845
1.8324	5.24247
1.83404	5.87774
1.83567	5.60491
1.83731	5.75872
1.83894	5.83032
1.84058	5.33834
1.84221	5.03366
1.84385	4.56011
1.84548	4.16771
1.84712	4.73025
1.84875	5.17995
1.85039	5.69953
1.85202	5.67339
1.85366	5.06873
1.85529	4.86938
1.85693	4.64483
1.85856	4.43043
1.8602	4.42197
1.86183	4.41589
1.86347	4.77106
1.8651	4.79473
1.86674	5.60644
1.86837	5.46701
1.87001	6.34226
1.87164	5.99174
1.87328	5.67048
1.87491	5.24422
1.87654	4.19029
1.87818	4.53082
1.87981	5.34588
1.88145	5.75454
1.88308	5.82054
1.88472	5.77025
1.88635	5.89195
1.88799	6.03147
1.88962	5.73185
1.89126	5.49001
1.89289	5.15127
1.89453	5.44009
1.89616	4.72646
1.89779	4.48635
1.89943	4.37385
1.90106	4.17854
1.9027	4.5422
1.90433	3.95777
1.90597	3.57636
1.9076	3.95015
1.90924	4.02
1.91087	3.93529
1.9125	4.65381
1.91414	4.63004
1.91577	5.32668
1.91741	5.5534
1.91904	5.92998
1.92068	6.01999
1.92231	6.11381
1.92394	5.88503
1.92558	5.691
1.92721	5.48812
1.92885	5.09209
1.93048	5.36254
1.93212	5.23645
1.93375	5.32896
1.93538	4.88816
1.93702	4.95033
1.93865	5.28104
1.94029	5.20588
1.94192	5.55045
1.94355	5.43089
1.94519	5.48026
1.94682	5.52019
1.94846	4.99007
1.95009	4.46655
1.95172	5.14712
1.95336	5.08169
1.95499	5.26169
1.95663	4.92151
1.95826	4.30864
1.95989	4.1096
1.96153	4.59541
1.96316	5.23233
1.9648	5.52804
1.96643	5.68436
1.96806	5.95617
1.9697	5.81993
1.97133	6.1204
1.97296	5.49977
1.9746	5.51267
1.97623	4.23825
1.97787	3.53751
1.9795	3.93966
1.98113	4.63052
1.98277	5.70003
1.9844	6.01954
1.98603	5.29355
1.98767	4.66806
1.9893	3.8705
1.99093	4.09329
1.99257	5.17133
1.9942	5.40535
1.99584	5.93183
1.99747	5.74385
1.9991	5.77301
2.00074	5.69558
2.00237	4.88137
2.004	4.75751
2.00564	4.65615
2.00727	4.54002
2.0089	4.74982
2.01054	4.49869
2.01217	5.29722
2.0138	6.04157
2.01544	6.52659
2.01707	6.68439
2.0187	6.2377
2.02034	5.62871
2.02197	5.3677
2.0236	5.32412
2.02524	5.39374
2.02687	5.04712
2.0285	5.49496
2.03014	5.19418
2.03177	5.37861
2.0334	5.76513
2.03504	6.10057
2.03667	6.39803
2.0383	6.04364
2.03994	5.45237
2.04157	4.99697
2.0432	4.53163
2.04483	4.82887
2.04647	5.27679
2.0481	5.84421
2.04973	6.2299
2.05137	6.01678
2.053	5.71179
2.05463	5.4099
2.05627	5.57606
2.0579	6.2524
2.05953	6.28689
2.06116	6.5675
2.0628	6.36912
2.06443	5.70493
2.06606	5.15905
2.0677	5.3915
2.06933	4.83423
2.07096	4.40129
2.07259	4.40318
2.07423	3.97932
2.07586	4.16127
2.07749	4.50699
2.07912	5.00569
2.08076	5.4657
2.08239	5.72545
2.08402	5.86867
2.08566	5.99555
2.08729	6.45068
2.08892	6.43727
2.09055	5.47187
2.09219	5.14757
2.09382	5.23981
2.09545	6.06479
2.09708	7.22936
2.09872	6.92297
2.10035	7.22999
2.10198	7.08175
2.10361	6.12125
2.10525	6.4284
2.10688	5.51261
2.10851	5.13863
2.11014	5.10951
2.11178	5.64132
2.11341	5.43117
2.11504	5.90241
2.11667	6.11939
2.1183	5.70192
2.11994	6.39322
2.12157	5.588
2.1232	5.54387
2.12483	5.72523
2.12647	5.78445
2.1281	6.43198
2.12973	5.90828
2.13136	6.41
2.13299	6.19306
2.13463	5.79869
2.13626	6.37168
2.13789	6.25756
2.13952	6.11238
2.14116	5.92642
2.14279	5.35874
2.14442	6.1688
2.14605	6.49602
2.14768	6.62768
2.14932	5.91858
2.15095	6.44891
2.15258	6.91814
2.15421	7.33514
2.15584	8.00922
2.15747	7.71725
2.15911	7.12804
2.16074	6.34762
2.16237	5.86877
2.164	6.09902
2.16563	6.44814
2.16727	6.78228
2.1689	5.80762
2.17053	5.71146
2.17216	4.70916
2.17379	5.02998
2.17542	5.49505
2.17706	5.4954
2.17869	5.25995
2.18032	5.54793
2.18195	6.03307
2.18358	6.68605
2.18521	6.23499
2.18685	6.11808
2.18848	5.92794
2.19011	6.01689
2.19174	5.89466
2.19337	5.90604
2.195	5.60772
2.19663	5.47395
2.19827	5.4657
2.1999	5.69606
2.20153	5.61002
2.20316	5.45995
2.20479	5.90743
2.20642	5.82214
2.20805	5.49852
2.20969	6.11113
2.21132	5.72389
2.21295	6.461
2.21458	6.1897
2.21621	5.26974
2.21784	4.99506
2.21947	4.62339
2.2211	5.22637
2.22274	5.71006
2.22437	6.23472
2.226	6.71686
2.22763	7.06816
2.22926	6.38092
2.23089	6.35729
2.23252	5.7078
2.23415	5.3241
2.23578	5.34685
2.23742	5.37949
2.23905	5.64888
2.24068	5.58659
2.24231	5.98729
2.24394	5.97692
2.24557	5.94346
2.2472	5.29233
2.24883	5.05382
2.25046	4.58524
2.25209	5.11661
2.25372	5.86218
2.25536	6.55398
2.25699	6.92815
2.25862	6.96248
2.26025	7.07433
2.26188	6.94979
2.26351	6.46571
2.26514	6.17018
2.26677	5.77197
2.2684	5.4674
2.27003	6.05338
2.27166	6.08094
2.27329	6.45883
2.27492	7.2714
2.27655	7.37066
2.27818	7.12967
2.27982	7.22674
2.28145	6.71428
2.28308	6.21715
2.28471	6.09929
2.28634	5.58452
2.28797	6.12853
2.2896	6.86142
2.29123	6.92716
2.29286	6.91292
2.29449	6.81871
2.29612	7.12003
2.29775	6.74578
2.29938	7.19075
2.30101	6.82888
2.30264	6.58612
2.30427	6.67318
2.3059	6.5011
2.30753	6.15241
2.30916	5.81396
2.31079	5.64154
2.31242	6.24846
2.31405	6.67456
2.31568	7.13395
2.31731	7.61405
2.31894	7.38711
2.32057	7.62506
2.3222	7.29513
2.32383	7.22797
2.32546	7.06326
2.32709	7.21586
2.32872	7.34988
2.33035	7.21922
2.33198	7.25904
2.33361	7.08061
2.33524	6.89394
2.33687	6.93033
2.3385	6.90332
2.34013	7.23818
2.34176	6.58361
2.34339	6.14969
2.34502	5.89673
2.34665	5.52012
2.34828	6.4841
2.34991	6.22865
2.35154	6.40837
2.35317	6.60112
2.3548	6.41284
2.35643	7.54073
2.35806	7.78484
2.35969	7.79426
2.36132	7.55653
2.36295	6.96635
2.36458	7.33101
2.36621	7.27399
2.36784	7.75085
2.36947	7.77039
2.37109	7.45737
2.37272	7.73079
2.37435	6.85424
2.37598	6.84053
2.37761	6.1916
2.37924	5.76972
2.38087	6.96228
2.3825	7.60597
2.38413	8.41442
2.38576	7.88494
2.38739	7.44714
2.38902	8.01435
2.39065	8.81113
2.39228	9.0904
2.39391	8.10716
2.39553	6.7882
2.39716	5.7611
2.39879	5.37902
2.40042	5.14285
2.40205	5.32311
2.40368	5.88152
2.40531	6.8932
2.40694	7.84492
2.40857	8.68324
2.4102	8.79263
2.41183	8.21578
2.41345	7.95357
2.41508	7.11528
2.41671	6.42018
2.41834	6.6034
2.41997	6.93061
2.4216	7.32434
2.42323	7.63285
2.42486	8.09721
2.42649	8.32723
2.42811	8.09203
2.42974	8.27176
2.43137	8.42083
2.433	7.61215
2.43463	6.83272
2.43626	7.14435
2.43789	7.28067
2.43952	8.0543
2.44114	8.62449
2.44277	8.81459
2.4444	8.6367
2.44603	8.25713
2.44766	7.57836
2.44929	6.76935
2.45092	7.10963
2.45254	7.50874
2.45417	8.24404
2.4558	8.83863
2.45743	9.47168
2.45906	9.56413
2.46069	8.67417
2.46231	8.01105
2.46394	7.24021
2.46557	6.73403
2.4672	6.68148
2.46883	6.58875
2.47046	7.64916
2.47208	8.34173
2.47371	9.04123
2.47534	9.0112
2.47697	8.10681
2.4786	7.34611
2.48023	6.79099
2.48185	7.48417
2.48348	8.24699
2.48511	8.52134
2.48674	8.22679
2.48837	7.66394
2.48999	6.9175
2.49162	6.78527
2.49325	6.75177
2.49488	7.0332
2.49651	8.01746
2.49813	8.3626
2.49976	9.06013
2.50139	8.66973
2.50302	8.38218
2.50465	8.04596
2.50627	7.85954
2.5079	8.13194
2.50953	8.24651
2.51116	8.59708
2.51278	8.30699
2.51441	8.41397
2.51604	8.95863
2.51767	9.45072
2.5193	9.39179
2.52092	9.73317
2.52255	9.49317
2.52418	9.16372
2.52581	9.20926
2.52743	8.36467
2.52906	8.2496
2.53069	8.38555
2.53232	8.4713
2.53394	9.14865
2.53557	9.56575
2.5372	9.87328
2.53883	10.0368
2.54045	9.84979
2.54208	9.08487
2.54371	8.47752
2.54533	7.99132
2.54696	7.70556
2.54859	7.1941
2.55022	8.02146
2.55184	8.36884
2.55347	9.06456
2.5551	9.60002
2.55673	9.42158
2.55835	9.15968
2.55998	8.43051
2.56161	8.11182
2.56323	7.95668
2.56486	8.15583
2.56649	8.30217
2.56812	8.78755
2.56974	8.1064
2.57137	7.97532
2.573	8.16328
2.57462	8.35823
2.57625	9.04974
2.57788	9.32186
2.5795	9.34279
2.58113	9.3863
2.58276	9.20099
2.58438	9.29813
2.58601	9.01847
2.58764	9.41075
2.58927	9.87802
2.59089	10.2986
2.59252	10.1037
2.59415	10.091
2.59577	9.64615
2.5974	9.79941
2.59903	10.3789
2.60065	10.2584
2.60228	10.394
2.60391	9.89901
2.60553	9.22149
2.60716	9.05059
2.60879	8.64832
2.61041	8.53408
2.61204	8.26928
2.61366	8.41325
2.61529	9.32334
2.61692	9.73615
2.61854	10.181
2.62017	9.74467
2.6218	8.77558
2.62342	8.58102
2.62505	8.91555
2.62668	9.46025
2.6283	9.83746
2.62993	9.5297
2.63155	9.18094
2.63318	8.89011
2.63481	8.72621
2.63643	9.37448
2.63806	9.68521
2.63969	9.69927
2.64131	10.001
2.64294	9.61401
2.64456	9.15615
2.64619	9.08763
2.64782	9.2732
2.64944	9.99199
2.65107	10.6932
2.65269	10.8231
2.65432	10.9521
2.65595	10.2884
2.65757	10.3529
2.6592	10.2353
2.66082	9.99213
2.66245	10.7601
2.66407	10.8337
2.6657	10.8198
2.66733	10.839
2.66895	10.4984
2.67058	10.3115
2.6722	9.71027
2.67383	9.57176
2.67545	9.73096
2.67708	9.9654
2.67871	10.9031
2.68033	11.1964
2.68196	11.5342
2.68358	10.9183
2.68521	10.3597
2.68683	10.0013
2.68846	10.0154
2.69008	10.3045
2.69171	10.4138
2.69333	10.7506
2.69496	11.2192
2.69659	11.3302
2.69821	11.3172
2.69984	11.7074
2.70146	11.4342
2.70309	11.3843
2.70471	11.5662
2.70634	11.6923
2.70796	12.2559
2.70959	11.9224
2.71121	12.1224
2.71284	12.0361
2.71446	11.8918
2.71609	11.7912
2.71771	11.2858
2.71934	11.0819
2.72096	10.653
2.72259	10.6281
2.72421	11.398
2.72584	10.9474
2.72746	10.6636
2.72909	10.6237
2.73071	10.9448
2.73234	11.5664
2.73396	11.7573
2.73559	12.0163
2.73721	11.8197
2.73884	11.561
2.74046	11.5146
2.74209	10.9976
2.74371	10.9037
2.74534	10.9511
2.74696	10.9656
2.74859	10.8801
2.75021	10.4357
2.75184	10.0458
2.75346	10.4201
2.75508	11.2928
2.75671	12.155
2.75833	12.7761
2.75996	12.7252
2.76158	12.4025
2.76321	12.6014
2.76483	12.0443
2.76646	11.6197
2.76808	11.7557
2.7697	11.5241
2.77133	11.6842
2.77295	11.3374
2.77458	11.117
2.7762	10.904
2.77783	11.1527
2.77945	11.3925
2.78107	11.6175
2.7827	11.9572
2.78432	11.8584
2.78595	11.8794
2.78757	11.3949
2.78919	11.4768
2.79082	11.2382
2.79244	11.602
2.79407	11.942
2.79569	11.7588
2.79732	11.6405
2.79894	11.6179
2.80056	11.96
2.80219	12.2066
2.80381	12.2548
2.80543	12.2535
2.80706	11.5082
2.80868	10.8671
2.81031	11.0845
2.81193	11.5434
2.81355	12.2859
2.81518	12.2508
2.8168	11.8434
2.81842	11.2906
2.82005	11.5277
2.82167	11.6196
2.8233	11.5984
2.82492	11.904
2.82654	11.8528
2.82817	11.443
2.82979	12.0235
2.83141	12.0449
2.83304	12.3168
2.83466	12.6897
2.83628	12.3512
2.83791	12.6082
2.83953	12.9776
2.84115	13.3632
2.84278	13.2777
2.8444	12.9056
2.84602	12.5554
2.84765	12.094
2.84927	12.3587
2.85089	11.8704
2.85252	12.1303
2.85414	12.2628
2.85576	12.2369
2.85739	12.3211
2.85901	12.2589
2.86063	12.4449
2.86226	13.0906
2.86388	13.4939
2.8655	13.1447
2.86712	12.6382
2.86875	12.9464
2.87037	12.918
2.87199	13.1886
2.87362	13.7655
2.87524	13.13
2.87686	13.099
2.87849	13.5937
2.88011	13.8683
2.88173	13.4118
2.88335	13.1501
2.88498	13.4376
2.8866	13.9783
2.88822	14.5434
2.88984	14.8174
2.89147	14.0057
2.89309	13.6388
2.89471	13.5509
2.89633	14.1854
2.89796	14.9759
2.89958	15.2249
2.9012	14.9913
2.90282	13.7493
2.90445	13.3571
2.90607	13.1851
2.90769	13.4197
2.90931	13.759
2.91094	13.2248
2.91256	13.0844
2.91418	12.9477
2.9158	12.9101
2.91743	13.4827
2.91905	13.6305
2.92067	13.5248
2.92229	13.261
2.92391	13.6279
2.92554	14.0989
2.92716	14.1288
2.92878	14.5991
2.9304	15.259
2.93203	15.2049
2.93365	15.3124
2.93527	14.8309
2.93689	13.9322
2.93851	13.4934
2.94014	13.2259
2.94176	13.1749
2.94338	13.8526
2.945	13.9823
2.94662	14.6609
2.94824	14.9226
2.94987	15.0436
2.95149	14.7435
2.95311	14.4045
2.95473	14.0087
2.95635	14.2189
2.95797	14.3844
2.9596	14.2794
2.96122	14.6449
2.96284	14.5053
2.96446	15.1606
2.96608	15.354
2.9677	15.5613
2.96933	15.7942
2.97095	15.628
2.97257	16.0561
2.97419	15.3871
2.97581	14.5786
2.97743	14.3124
2.97905	14.4818
2.98068	14.8034
2.9823	15.0885
2.98392	14.9377
2.98554	14.4497
2.98716	14.2336
2.98878	14.4275
2.9904	14.0367
2.99202	13.7801
2.99365	13.8358
2.99527	14.0381
2.99689	14.5175
2.99851	14.5347
3.00013	14.774
3.00175	14.9689
3.00337	15.1907
3.00499	15.5577
3.00661	15.892
3.00823	16.2533
3.00986	16.2239
3.01148	15.7561
3.0131	15.1281
3.01472	14.6233
3.01634	14.6901
3.01796	15.016
3.01958	14.8498
3.0212	14.8537
3.02282	14.9466
3.02444	15.0233
3.02606	15.8929
3.02768	16.0586
3.0293	15.946
3.03093	15.9536
3.03255	15.3828
3.03417	14.6462
3.03579	14.7479
3.03741	14.1839
3.03903	14.6489
3.04065	14.938
3.04227	15.6048
3.04389	15.7387
3.04551	15.3629
3.04713	15.1896
3.04875	14.7331
3.05037	14.4886
3.05199	14.6222
3.05361	15.1757
3.05523	15.9643
3.05685	16.7206
3.05847	16.5908
3.06009	16.0087
3.06171	15.9911
3.06333	15.9691
3.06495	15.2309
3.06657	15.4855
3.06819	14.8286
3.06981	14.4839
3.07143	14.7472
3.07305	14.7522
3.07467	15.7956
3.07629	16.4373
3.07791	16.7889
3.07953	16.7708
3.08115	16.1068
3.08277	15.5581
3.08439	15.208
3.08601	14.733
3.08763	14.6582
3.08925	14.6041
3.09087	14.8621
3.09249	15.1814
3.09411	15.2586
3.09573	15.5971
3.09735	15.5352
3.09897	15.2277
3.10059	15.3062
3.10221	15.5125
3.10383	16.1781
3.10544	16.4856
3.10706	16.699
3.10868	16.917
3.1103	17.7268
3.11192	18.1159
3.11354	17.9939
3.11516	17.294
3.11678	17.0172
3.1184	17.4502
3.12002	18.068
3.12164	18.4012
3.12326	18.318
3.12488	18.2338
3.1265	18.9031
3.12811	19.7576
3.12973	20.4984
3.13135	20.7291
3.13297	20.9885
3.13459	21.9331
3.13621	22.1533
3.13783	23.3206
3.13945	23.9957
3.14107	24.429
3.14269	25.4286
3.1443	26.4069
3.14592	28.1401
3.14754	28.8237
3.14916	29.9677
3.15078	30.6492
3.1524	30.3957
3.15402	30.8966
3.15563	31.2948
3.15725	32.0398
3.15887	32.6568
3.16049	33.0096
3.16211	33.0702
3.16373	32.3284
3.16535	32.2005
3.16696	31.6539
3.16858	30.6557
3.1702	30.1041
3.17182	29.0343
3.17344	28.6752
3.17506	28.0117
3.17667	27.1191
3.17829	26.6768
3.17991	25.3536
3.18153	25.0452
3.18315	24.3981
3.18477	23.6347
3.18638	23.1026
3.188	22.0124
3.18962	21.0741
3.19124	20.1275
3.19286	19.5412
3.19447	19.2831
3.19609	18.8987
3.19771	18.0878
3.19933	17.7768
3.20095	17.4705
3.20256	17.4298
3.20418	17.4686
3.2058	16.9323
3.20742	16.4173
3.20904	16.2347
3.21065	16.2118
3.21227	16.0195
3.21389	15.8708
3.21551	15.3643
3.21712	15.1069
3.21874	14.917
3.22036	14.5266
3.22198	14.726
3.22359	14.3102
3.22521	13.9058
3.22683	13.8574
3.22845	13.8338
3.23006	14.2551
3.23168	13.9268
3.2333	13.5851
3.23492	12.4427
3.23653	12.0379
3.23815	11.9996
3.23977	12.3255
3.24139	13.0509
3.243	13.8453
3.24462	14.0752
3.24624	13.9927
3.24786	13.1985
3.24947	12.6079
3.25109	12.2861
3.25271	12.1538
3.25432	12.6446
3.25594	12.7955
3.25756	12.3003
3.25917	12.0973
3.26079	11.8556
3.26241	11.6082
3.26403	11.8912
3.26564	11.9612
3.26726	11.7933
3.26888	12.3233
3.27049	12.3835
3.27211	12.8264
3.27373	12.9548
3.27534	12.721
3.27696	12.2536
3.27858	12.1489
3.28019	11.7312
3.28181	11.4031
3.28343	11.6285
3.28504	11.8419
3.28666	11.9154
3.28828	12.6065
3.28989	13.1174
3.29151	13.2075
3.29312	13.3792
3.29474	13.0547
3.29636	12.7038
3.29797	12.2033
3.29959	12.2214
3.30121	12.3633
3.30282	12.5799
3.30444	12.5722
3.30606	12.1559
3.30767	12.308
3.30929	12.6919
3.3109	12.4861
3.31252	13.0107
3.31414	12.6578
3.31575	12.3279
3.31737	12.4567
3.31898	12.578
3.3206	12.6919
3.32222	12.303
3.32383	12.1812
3.32545	12.0012
3.32706	12.1941
3.32868	12.2475
3.3303	12.0307
3.33191	11.5359
3.33353	11.251
3.33514	10.8824
3.33676	10.9956
3.33837	11.0376
3.33999	11.3073
3.34161	11.1655
3.34322	11.1349
3.34484	10.9894
3.34645	11.0887
3.34807	11.1853
3.34968	11.1759
3.3513	11.3212
3.35291	11.9381
3.35453	11.817
3.35614	11.7258
3.35776	11.4827
3.35938	11.0548
3.36099	11.4247
3.36261	11.5775
3.36422	11.0928
3.36584	10.9183
3.36745	10.9163
3.36907	11.2415
3.37068	11.4944
3.3723	11.5883
3.37391	11.2409
3.37553	11.5219
3.37714	11.7522
3.37876	11.4297
3.38037	11.2005
3.38199	10.9954
3.3836	10.1825
3.38522	10.5711
3.38683	10.1088
3.38845	10.2054
3.39006	10.7991
3.39168	11.1945
3.39329	11.3624
3.39491	11.5215
3.39652	11.6145
3.39813	11.5155
3.39975	11.604
3.40136	11.298
3.40298	11.0017
3.40459	11.2746
3.40621	11.2521
3.40782	11.1407
3.40944	11.562
3.41105	11.2693
3.41267	11.3931
3.41428	11.6502
3.41589	11.0952
3.41751	10.6512
3.41912	10.404
3.42074	10.2583
3.42235	10.5299
3.42397	11.0082
3.42558	11.0001
3.42719	11.0846
3.42881	10.9423
3.43042	10.6469
3.43204	11.3336
3.43365	10.8463
3.43526	10.7765
3.43688	10.7646
3.43849	10.5003
3.44011	11.0387
3.44172	11.3287
3.44333	11.1861
3.44495	10.9353
3.44656	10.3717
3.44818	9.35801
3.44979	9.10376
3.4514	9.06236
3.45302	9.17086
3.45463	9.28063
3.45624	9.41465
3.45786	9.29029
3.45947	9.16957
3.46108	9.4953
3.4627	9.73485
3.46431	9.69102
3.46593	9.73229
3.46754	9.76704
3.46915	10.0591
3.47077	10.2535
3.47238	10.3438
3.47399	10.1789
3.47561	9.92626
3.47722	10.3639
3.47883	9.99699
3.48045	10.3752
3.48206	10.5127
3.48367	10.4737
3.48528	10.1123
3.4869	9.57681
3.48851	9.1411
3.49012	8.61408
3.49174	8.49287
3.49335	8.57888
3.49496	8.95895
3.49658	9.26016
3.49819	9.61947
3.4998	9.81382
3.50141	9.33042
3.50303	9.21745
3.50464	9.25599
3.50625	9.72047
3.50787	10.0075
3.50948	10.2588
3.51109	10.0686
3.5127	10.2456
3.51432	9.95758
3.51593	10.0478
3.51754	9.90492
3.51915	9.62822
3.52077	9.65539
3.52238	9.35058
3.52399	9.29065
3.5256	9.50929
3.52722	9.89003
3.52883	9.83933
3.53044	10.1799
3.53205	9.85925
3.53367	9.42597
3.53528	9.50611
3.53689	9.4551
3.5385	9.39806
3.54012	9.92292
3.54173	10.2474
3.54334	10.0079
3.54495	9.5586
3.54656	9.48709
3.54818	9.53573
3.54979	10.0555
3.5514	9.92048
3.55301	9.89197
3.55462	9.374
3.55624	9.36074
3.55785	9.46178
3.55946	9.55544
3.56107	9.66759
3.56268	9.56223
3.56429	8.99154
3.56591	8.77799
3.56752	8.9368
3.56913	9.07707
3.57074	9.42496
3.57235	9.70957
3.57396	9.70005
3.57558	9.69622
3.57719	9.48145
3.5788	9.1285
3.58041	9.44527
3.58202	9.46237
3.58363	9.37864
3.58524	9.79374
3.58686	9.82354
3.58847	9.6096
3.59008	9.62003
3.59169	9.12452
3.5933	8.6871
3.59491	8.6926
3.59652	9.0046
3.59813	9.29013
3.59975	9.37806
3.60136	9.15433
3.60297	8.81388
3.60458	8.89389
3.60619	9.13908
3.6078	9.08307
3.60941	9.08673
3.61102	8.70443
3.61263	8.90457
3.61424	8.48869
3.61586	8.88824
3.61747	8.75976
3.61908	8.38262
3.62069	8.68869
3.6223	8.63879
3.62391	8.75821
3.62552	8.93527
3.62713	8.85102
3.62874	9.25617
3.63035	9.16999
3.63196	8.82046
3.63357	8.44023
3.63518	8.53491
3.63679	8.67829
3.6384	8.85735
3.64001	9.08907
3.64162	8.93404
3.64323	9.34723
3.64484	9.50968
3.64646	9.40902
3.64807	9.0705
3.64968	8.77319
3.65129	8.53375
3.6529	8.38277
3.65451	8.4819
3.65612	8.72403
3.65773	9.31055
3.65934	9.33017
3.66095	9.19186
3.66256	8.79217
3.66417	8.8274
3.66578	9.38775
3.66739	10.156
3.669	10.4475
3.67061	9.88603
3.67222	9.36031
3.67382	8.73866
3.67543	8.61051
3.67704	8.22954
3.67865	8.22361
3.68026	8.50164
3.68187	8.89394
3.68348	9.41897
3.68509	9.66318
3.6867	9.35394
3.68831	8.90449
3.68992	8.9984
3.69153	9.28708
3.69314	9.40487
3.69475	9.44832
3.69636	8.7261
3.69797	7.86675
3.69958	7.58789
3.70119	7.606
3.7028	8.15827
3.7044	7.95282
3.70601	7.82698
3.70762	7.81665
3.70923	7.90904
3.71084	8.42094
3.71245	8.76218
3.71406	9.25139
3.71567	8.85057
3.71728	8.28108
3.71889	7.52451
3.72049	7.15877
3.7221	7.19965
3.72371	7.2691
3.72532	7.46625
3.72693	7.73794
3.72854	7.7425
3.73015	8.35972
3.73176	8.92916
3.73336	9.09751
3.73497	8.82046
3.73658	8.40484
3.73819	7.98439
3.7398	7.79068
3.74141	7.91055
3.74302	8.36185
3.74462	8.74033
3.74623	8.79315
3.74784	8.63945
3.74945	8.01742
3.75106	7.99832
3.75267	8.03569
3.75427	8.60741
3.75588	8.64114
3.75749	8.08589
3.7591	8.03163
3.76071	7.94011
3.76232	8.48467
3.76392	8.86647
3.76553	9.24723
3.76714	9.3041
3.76875	9.07358
3.77036	8.65292
3.77196	7.9191
3.77357	7.37494
3.77518	7.25587
3.77679	7.49385
3.77839	7.27584
3.78	7.17018
3.78161	6.92376
3.78322	6.70854
3.78483	7.37286
3.78643	7.58772
3.78804	7.57751
3.78965	7.79925
3.79126	8.4802
3.79286	8.537
3.79447	8.5125
3.79608	8.28331
3.79769	7.65933
3.79929	7.70593
3.8009	8.02508
3.80251	7.95849
3.80411	7.98739
3.80572	8.0241
3.80733	7.57776
3.80894	7.7816
3.81054	7.79344
3.81215	8.20952
3.81376	8.22804
3.81536	7.79831
3.81697	7.74739
3.81858	7.61363
3.82019	7.67026
3.82179	8.10499
3.8234	8.07639
3.82501	8.20091
3.82661	8.2055
3.82822	8.17237
3.82983	7.84247
3.83143	8.15359
3.83304	8.30216
3.83465	8.18865
3.83625	8.08959
3.83786	8.21105
3.83947	8.19976
3.84107	8.27911
3.84268	8.46209
3.84429	8.53586
3.84589	8.68532
3.8475	8.43031
3.84911	8.15201
3.85071	8.26023
3.85232	8.16081
3.85393	7.95815
3.85553	7.80761
3.85714	7.55658
3.85874	7.60324
3.86035	7.62621
3.86196	7.56367
3.86356	7.69663
3.86517	7.90008
3.86678	7.88001
3.86838	7.89979
3.86999	7.98188
3.87159	8.06531
3.8732	7.8032
3.87481	7.57071
3.87641	7.49054
3.87802	7.40603
3.87962	7.32742
3.88123	6.82776
3.88283	6.42784
3.88444	6.46677
3.88605	6.77912
3.88765	7.65859
3.88926	8.56649
3.89086	8.32524
3.89247	8.18867
3.89407	7.68553
3.89568	7.62781
3.89728	7.47933
3.89889	7.86497
3.9005	8.20515
3.9021	7.93977
3.90371	7.54143
3.90531	7.46492
3.90692	7.51456
3.90852	7.60548
3.91013	7.97886
3.91173	7.92968
3.91334	8.11731
3.91494	8.18695
3.91655	8.23468
3.91815	8.10735
3.91976	7.60859
3.92136	7.73499
3.92297	7.10476
3.92457	6.85787
3.92618	7.09472
3.92778	7.53941
3.92939	7.87605
3.93099	8.60724
3.9326	8.33109
3.9342	8.46862
3.93581	8.14158
3.93741	7.49548
3.93902	7.35045
3.94062	7.19862
3.94223	7.41709
3.94383	7.78211
3.94543	8.06799
3.94704	7.8528
3.94864	7.51734
3.95025	7.53203
3.95185	7.59377
3.95346	7.69324
3.95506	7.91175
3.95667	7.83769
3.95827	7.67762
3.95987	7.64298
3.96148	7.50544
3.96308	7.96581
3.96469	8.2697
3.96629	8.56631
3.96789	8.44265
3.9695	8.4003
3.9711	7.97436
3.97271	7.51791
3.97431	7.51656
3.97591	7.41744
3.97752	7.73789
3.97912	8.18767
3.98073	8.16159
3.98233	8.51461
3.98393	8.49025
3.98554	8.35608
3.98714	8.65545
3.98874	8.31241
3.99035	8.05811
3.99195	8.15693
3.99356	8.16925
3.99516	7.96611
3.99676	8.11814
3.99837	8.17845
3.99997	8.48852
4.00157	8.90006
4.00318	8.438
4.00478	8.60774
4.00638	8.23277
4.00799	8.14738
4.00959	8.20024
4.01119	7.71103
4.0128	8.4136
4.0144	8.56907
4.016	8.45598
4.01761	7.92581
4.01921	7.25891
4.02081	7.18271
4.02241	7.4345
4.02402	8.01541
4.02562	7.95065
4.02722	7.74973
4.02883	7.57377
4.03043	7.21297
4.03203	7.34503
4.03363	7.44229
4.03524	7.29561
4.03684	7.85105
4.03844	8.06017
4.04004	8.20366
4.04165	8.0661
4.04325	7.93956
4.04485	8.20228
4.04645	8.00677
4.04806	7.74701
4.04966	7.6444
4.05126	7.21119
4.05286	6.8974
4.05447	6.83504
4.05607	6.99085
4.05767	6.91199
4.05927	7.0069
4.06088	7.22151
4.06248	7.15314
4.06408	7.50208
4.06568	8.11984
4.06728	8.2665
4.06889	8.13662
4.07049	8.2116
4.07209	7.34093
4.07369	6.67929
4.07529	6.42852
4.0769	6.0766
4.0785	6.27284
4.0801	6.47164
4.0817	6.7363
4.0833	6.76168
4.0849	7.37524
4.08651	7.81899
4.08811	8.15202
4.08971	8.16886
4.09131	8.1207
4.09291	7.47218
4.09451	7.37597
4.09612	7.23782
4.09772	7.2162
4.09932	7.74515
4.10092	7.88257
4.10252	7.68339
4.10412	7.47012
4.10572	7.37742
4.10732	7.1643
4.10893	6.96517
4.11053	6.87491
4.11213	6.88885
4.11373	6.58734
4.11533	6.64559
4.11693	7.00653
4.11853	7.72679
4.12013	7.83677
4.12173	7.42136
4.12334	7.01591
4.12494	6.79068
4.12654	6.65843
4.12814	6.99505
4.12974	7.2943
4.13134	7.32696
4.13294	7.36735
4.13454	7.66527
4.13614	7.62492
4.13774	8.30719
4.13934	8.22204
4.14094	7.73154
4.14254	7.49411
4.14414	6.99238
4.14574	7.20371
4.14734	7.03302
4.14895	7.17954
4.15055	7.50274
4.15215	7.41325
4.15375	8.12695
4.15535	8.42818
4.15695	8.24183
4.15855	7.92812
4.16015	7.2499
4.16175	6.96736
4.16335	7.15127
4.16495	7.20638
4.16655	7.33164
4.16815	7.79647
4.16975	7.76295
4.17135	8.24713
4.17295	7.68649
4.17455	7.22369
4.17615	7.19013
4.17775	6.78168
4.17935	6.8598
4.18095	6.92221
4.18255	6.93273
4.18414	7.15391
4.18574	7.35091
4.18734	7.21554
4.18894	7.27561
4.19054	7.81854
4.19214	7.26795
4.19374	7.10648
4.19534	6.74977
4.19694	6.32428
4.19854	6.38384
4.20014	6.57199
4.20174	6.76454
4.20334	6.99964
4.20494	7.13921
4.20654	7.58355
4.20813	7.56168
4.20973	7.51058
4.21133	6.98795
4.21293	7.19246
4.21453	7.30614
4.21613	7.41721
4.21773	7.56392
4.21933	7.5774
4.22093	7.84769
4.22253	8.36459
4.22412	8.1882
4.22572	8.12409
4.22732	7.50544
4.22892	7.35732
4.23052	7.69152
4.23212	7.77561
4.23372	7.87916
4.23531	7.83304
4.23691	7.48443
4.23851	6.70181
4.24011	6.68777
4.24171	6.48977
4.24331	6.26231
4.2449	6.88057
4.2465	7.08638
4.2481	7.58348
4.2497	7.92115
4.2513	8.13198
4.2529	7.60066
4.25449	7.19773
4.25609	7.13733
4.25769	7.00232
4.25929	7.1948
4.26089	7.5867
4.26248	7.79874
4.26408	7.66326
4.26568	7.46444
[truncated: 1,751 more rows]

## Sheet: 126 GPa
k	I
1.02203	8.68225
1.02366	14.8043
1.02529	9.71469
1.02692	1.18961
1.02854	-6.21179
1.03017	-8.29381
1.0318	-4.75997
1.03343	-2.10239
1.03506	1.92083
1.03669	-2.2331
1.03832	-1.70396
1.03994	-1.49039
1.04157	1.69132
1.0432	2.37074
1.04483	2.31786
1.04646	2.34811
1.04809	2.53057
1.04972	0.745259
1.05134	-0.455585
1.05297	-2.65321
1.0546	-0.956937
1.05623	-0.843126
1.05786	-1.02574
1.05949	-1.99404
1.06112	-1.36701
1.06274	-0.959785
1.06437	-0.905365
1.066	-2.66708
1.06763	-2.24822
1.06926	0.145952
1.07089	-0.422409
1.07251	1.91224
1.07414	2.13474
1.07577	2.80608
1.0774	1.48729
1.07903	-0.260203
1.08066	0.700922
1.08228	0.137711
1.08391	1.27377
1.08554	0.891475
1.08717	2.30698
1.0888	2.67943
1.09043	2.91751
1.09205	2.14584
1.09368	1.91609
1.09531	0.95546
1.09694	1.25023
1.09857	2.30386
1.1002	2.43828
1.10182	0.9994
1.10345	0.241626
1.10508	0.672145
1.10671	1.3412
1.10834	2.53801
1.10997	1.50147
1.11159	0.384738
1.11322	-0.601037
1.11485	-1.61746
1.11648	-1.3693
1.11811	-0.232653
1.11973	-0.418262
1.12136	-0.627732
1.12299	-1.32316
1.12462	-1.54815
1.12625	-1.03761
1.12788	0.309006
1.1295	0.147658
1.13113	0.203855
1.13276	-0.375825
1.13439	-0.724806
1.13602	-0.288794
1.13764	0.103215
1.13927	-0.556945
1.1409	-1.24261
1.14253	-1.81466
1.14416	-0.749255
1.14578	-0.0818607
1.14741	-0.353892
1.14904	-0.709961
1.15067	-1.41217
1.1523	-0.327479
1.15392	0.962735
1.15555	0.780929
1.15718	0.907174
1.15881	1.50942
1.16044	2.13031
1.16206	2.66112
1.16369	2.08256
1.16532	2.41297
1.16695	2.13335
1.16857	1.40699
1.1702	0.63239
1.17183	-0.113889
1.17346	-0.182992
1.17509	-0.801848
1.17671	-0.943132
1.17834	0.233977
1.17997	1.08512
1.1816	2.44981
1.18323	2.50246
1.18485	2.4897
1.18648	2.41824
1.18811	2.04641
1.18974	0.94979
1.19136	0.519026
1.19299	-0.846575
1.19462	-0.69139
1.19625	-0.586318
1.19788	1.04972
1.1995	0.23228
1.20113	0.662324
1.20276	0.922938
1.20439	0.521494
1.20601	2.18796
1.20764	3.03367
1.20927	3.01082
1.2109	2.69872
1.21252	1.24715
1.21415	1.0736
1.21578	1.35825
1.21741	2.23043
1.21903	2.4891
1.22066	2.19349
1.22229	1.69446
1.22392	1.769
1.22554	0.530874
1.22717	1.4149
1.2288	1.53191
1.23043	1.91915
1.23206	2.5086
1.23368	0.94957
1.23531	0.332434
1.23694	0.138969
1.23856	1.32038
1.24019	1.64654
1.24182	1.63941
1.24345	1.679
1.24507	2.23981
1.2467	2.13904
1.24833	2.49836
1.24996	2.04462
1.25158	2.05377
1.25321	2.36728
1.25484	2.3118
1.25647	2.26447
1.25809	2.76228
1.25972	3.18911
1.26135	2.75167
1.26298	1.68196
1.2646	1.9414
1.26623	1.40098
1.26786	2.09761
1.26949	2.38353
1.27111	2.7069
1.27274	2.08907
1.27437	1.39835
1.27599	0.706134
1.27762	1.16788
1.27925	2.14213
1.28088	1.72799
1.2825	0.897127
1.28413	1.16978
1.28576	1.51098
1.28738	2.83753
1.28901	2.40967
1.29064	2.01208
1.29227	2.46997
1.29389	2.52843
1.29552	3.18361
1.29715	2.88453
1.29877	2.3818
1.3004	1.83759
1.30203	1.61194
1.30366	1.66748
1.30528	2.44654
1.30691	3.10076
1.30854	3.78152
1.31016	3.72024
1.31179	3.4326
1.31342	3.21666
1.31504	2.90832
1.31667	3.32347
1.3183	2.43308
1.31993	1.95309
1.32155	1.61795
1.32318	1.15514
1.32481	2.36911
1.32643	3.47268
1.32806	4.0313
1.32969	4.39829
1.33131	4.41958
1.33294	3.98181
1.33457	3.19394
1.33619	2.50903
1.33782	1.75419
1.33945	1.49605
1.34108	2.34481
1.3427	2.49887
1.34433	2.73481
1.34596	2.34596
1.34758	2.05736
1.34921	2.37466
1.35084	3.63189
1.35246	3.57936
1.35409	3.18381
1.35572	2.52517
1.35734	2.20756
1.35897	2.92089
1.3606	3.10279
1.36222	3.51808
1.36385	3.62374
1.36548	3.11294
1.3671	3.15024
1.36873	3.06093
1.37036	3.63193
1.37198	4.20112
1.37361	3.91032
1.37524	3.09316
1.37686	2.61787
1.37849	2.29838
1.38012	2.36335
1.38174	2.81718
1.38337	2.54141
1.385	2.41116
1.38662	2.02566
1.38825	1.92413
1.38987	2.76983
1.3915	3.03089
1.39313	3.5304
1.39475	3.95006
1.39638	3.65957
1.39801	3.38634
1.39963	3.4194
1.40126	3.11648
1.40289	3.5758
1.40451	3.29283
1.40614	2.85302
1.40777	3.36573
1.40939	3.54036
1.41102	3.58073
1.41264	3.28737
1.41427	3.71319
1.4159	4.21124
1.41752	4.19053
1.41915	3.67035
1.42078	3.85996
1.4224	3.87187
1.42403	4.04185
1.42565	4.50228
1.42728	4.52509
1.42891	4.66034
1.43053	4.74376
1.43216	4.32914
1.43379	4.00025
1.43541	3.65543
1.43704	3.17746
1.43866	2.31248
1.44029	2.41132
1.44192	2.08328
1.44354	2.8381
1.44517	3.50409
1.4468	3.44343
1.44842	2.66062
1.45005	3.0383
1.45167	2.4555
1.4533	2.34072
1.45493	2.45393
1.45655	1.58099
1.45818	2.4294
1.4598	3.37278
1.46143	3.65902
1.46306	3.74943
1.46468	3.37716
1.46631	2.76109
1.46793	2.90706
1.46956	2.93392
1.47119	2.71323
1.47281	3.18614
1.47444	2.89251
1.47606	3.19407
1.47769	3.60288
1.47931	4.00043
1.48094	4.2537
1.48257	4.87449
1.48419	4.47104
1.48582	3.77426
1.48744	3.52273
1.48907	3.27523
1.4907	3.71019
1.49232	3.66412
1.49395	3.55078
1.49557	3.94678
1.4972	3.82535
1.49882	4.6287
1.50045	4.38089
1.50208	4.2619
1.5037	4.43278
1.50533	3.75567
1.50695	3.32708
1.50858	2.32383
1.5102	2.3522
1.51183	2.50223
1.51345	3.38127
1.51508	3.61529
1.51671	3.85903
1.51833	3.41056
1.51996	3.50406
1.52158	3.96976
1.52321	4.47844
1.52483	4.17342
1.52646	3.57333
1.52808	3.43684
1.52971	2.63737
1.53134	3.10651
1.53296	3.30698
1.53459	3.62217
1.53621	4.477
1.53784	4.62898
1.53946	4.75907
1.54109	4.82525
1.54271	4.72396
1.54434	4.14019
1.54596	4.19938
1.54759	4.3322
1.54922	4.34797
1.55084	3.69864
1.55247	2.7428
1.55409	2.33021
1.55572	2.73248
1.55734	3.45073
1.55897	3.84259
1.56059	4.15013
1.56222	4.03469
1.56384	4.35927
1.56547	4.07788
1.56709	3.72008
1.56872	3.84345
1.57034	3.86525
1.57197	4.01312
1.57359	4.71164
1.57522	4.15617
1.57684	4.15798
1.57847	3.68753
1.58009	3.59417
1.58172	3.56482
1.58334	3.47348
1.58497	3.70007
1.58659	4.11339
1.58822	3.87707
1.58984	4.5613
1.59147	4.54966
1.59309	4.51013
1.59472	4.15711
1.59634	3.99167
1.59797	4.24019
1.59959	4.34425
1.60122	4.83463
1.60284	4.31443
1.60447	4.09089
1.60609	3.82194
1.60772	3.73881
1.60934	4.01684
1.61097	3.80912
1.61259	3.98139
1.61422	3.91119
1.61584	4.01269
1.61747	4.50818
1.61909	4.01746
1.62072	4.27496
1.62234	3.96922
1.62397	4.4658
1.62559	4.48008
1.62722	4.06516
1.62884	4.28619
1.63047	4.30791
1.63209	4.55552
1.63372	4.74165
1.63534	4.38889
1.63697	4.29784
1.63859	4.54462
1.64021	4.24158
1.64184	4.06574
1.64346	3.85958
1.64509	3.50949
1.64671	3.75906
1.64834	3.70691
1.64996	3.7287
1.65159	3.62397
1.65321	3.93404
1.65484	3.62462
1.65646	3.6515
1.65808	4.07937
1.65971	4.26619
1.66133	4.56469
1.66296	4.11934
1.66458	3.53331
1.66621	2.27948
1.66783	2.74625
1.66946	2.83036
1.67108	3.01101
1.6727	3.48821
1.67433	3.37806
1.67595	3.52379
1.67758	3.47686
1.6792	3.40779
1.68083	3.81585
1.68245	4.20284
1.68407	4.72781
1.6857	4.83326
1.68732	4.80653
1.68895	4.66404
1.69057	3.95161
1.6922	4.08636
1.69382	4.12371
1.69544	4.91886
1.69707	4.93199
1.69869	5.29833
1.70032	4.87443
1.70194	4.24247
1.70356	3.33235
1.70519	3.21267
1.70681	3.42521
1.70844	3.86518
1.71006	3.73376
1.71169	3.53735
1.71331	3.21291
1.71493	3.50839
1.71656	3.80253
1.71818	3.97392
1.71981	4.13575
1.72143	3.60563
1.72305	3.42813
1.72468	3.48943
1.7263	4.10145
1.72792	4.44261
1.72955	4.56943
1.73117	5.10624
1.7328	5.17876
1.73442	4.86224
1.73604	5.165
1.73767	4.41557
1.73929	4.35604
1.74092	4.28374
1.74254	4.05042
1.74416	4.70851
1.74579	4.85748
1.74741	4.26699
1.74903	3.99167
1.75066	3.43654
1.75228	2.84788
1.75391	2.7269
1.75553	2.75957
1.75715	3.97804
1.75878	4.70909
1.7604	4.5622
1.76202	4.23846
1.76365	4.42209
1.76527	4.0741
1.76689	5.2199
1.76852	5.10498
1.77014	4.92348
1.77176	5.04216
1.77339	4.12836
1.77501	4.13572
1.77664	4.46202
1.77826	4.53788
1.77988	4.24247
1.78151	3.89307
1.78313	3.15405
1.78475	3.48857
1.78638	4.19164
1.788	4.61131
1.78962	4.71764
1.79125	4.96652
1.79287	4.94464
1.79449	5.24174
1.79612	5.77088
1.79774	5.77462
1.79936	5.62032
1.80099	5.32573
1.80261	4.58127
1.80423	4.41213
1.80586	4.35019
1.80748	4.57781
1.8091	4.77272
1.81073	4.94327
1.81235	4.37216
1.81397	4.18822
1.81559	4.28625
1.81722	4.61484
1.81884	4.49882
1.82046	4.43824
1.82209	4.13116
1.82371	4.31375
1.82533	4.54651
1.82696	4.47363
1.82858	4.16609
1.8302	4.59417
1.83183	4.02896
1.83345	4.51936
1.83507	4.25952
1.83669	4.59022
1.83832	4.52544
1.83994	4.59887
1.84156	4.58952
1.84319	4.70629
1.84481	4.34643
1.84643	3.96685
1.84805	4.30961
1.84968	3.60785
1.8513	4.19019
1.85292	4.35083
1.85455	4.81185
1.85617	5.13076
1.85779	5.29454
1.85941	5.12427
1.86104	4.94358
1.86266	5.10322
1.86428	4.68995
1.8659	4.63764
1.86753	4.39849
1.86915	4.84478
1.87077	5.09666
1.8724	5.00056
1.87402	4.64837
1.87564	4.49578
1.87726	4.8464
1.87889	5.19143
1.88051	5.30076
1.88213	4.99187
1.88375	5.17096
1.88538	4.67374
1.887	5.4084
1.88862	5.67097
1.89024	5.14847
1.89187	4.92661
1.89349	4.8413
1.89511	4.75115
1.89673	5.24111
1.89836	5.33882
1.89998	5.02076
1.9016	5.50035
1.90322	5.39814
1.90484	5.29873
1.90647	4.79783
1.90809	4.45421
1.90971	4.0822
1.91133	3.99122
1.91296	4.0808
1.91458	4.28432
1.9162	4.89226
1.91782	5.18898
1.91944	5.29784
1.92107	5.59372
1.92269	5.59221
1.92431	5.34457
1.92593	5.24435
1.92756	4.96081
1.92918	5.17597
1.9308	5.73184
1.93242	5.82839
1.93404	5.87208
1.93567	4.96868
1.93729	5.32717
1.93891	4.84446
1.94053	5.19501
1.94215	5.54718
1.94378	5.08885
1.9454	5.18816
1.94702	4.97432
1.94864	5.00937
1.95026	5.70865
1.95189	6.26419
1.95351	6.30143
1.95513	5.88058
1.95675	5.59174
1.95837	4.89747
1.95999	4.51207
1.96162	4.41938
1.96324	3.90329
1.96486	4.48649
1.96648	5.424
1.9681	5.72646
1.96972	6.01469
1.97135	5.8684
1.97297	5.74364
1.97459	5.52351
1.97621	5.59986
1.97783	5.61694
1.97945	5.37089
1.98108	5.11798
1.9827	5.228
1.98432	5.5501
1.98594	5.89155
1.98756	5.95351
1.98918	5.22653
1.99081	4.87317
1.99243	4.79045
1.99405	4.81137
1.99567	5.13523
1.99729	5.07006
1.99891	5.21679
2.00053	5.88145
2.00216	5.93053
2.00378	5.62724
2.0054	5.68328
2.00702	5.48014
2.00864	5.50169
2.01026	5.6693
2.01188	5.10184
2.0135	4.94206
2.01513	5.12322
2.01675	5.20904
2.01837	5.3662
2.01999	5.00585
2.02161	5.46611
2.02323	5.07897
2.02485	5.44549
2.02647	5.80878
2.0281	4.94931
2.02972	5.02518
2.03134	4.63636
2.03296	4.69573
2.03458	5.25951
2.0362	5.51
2.03782	5.35237
2.03944	5.69942
2.04106	5.53745
2.04269	5.49916
2.04431	5.84908
2.04593	6.05818
2.04755	5.56916
2.04917	5.66929
2.05079	5.17414
2.05241	5.13397
2.05403	5.62042
2.05565	5.47771
2.05727	5.79404
2.05889	5.90846
2.06051	5.56866
2.06214	5.76867
2.06376	6.02585
2.06538	5.72821
2.067	5.70011
2.06862	5.43871
2.07024	4.73635
2.07186	4.91724
2.07348	4.52672
2.0751	4.61532
2.07672	4.88374
2.07834	4.76427
2.07996	5.01671
2.08158	5.28769
2.0832	5.2229
2.08482	5.40565
2.08645	5.88428
2.08807	5.81275
2.08969	5.95145
2.09131	5.48562
2.09293	4.61487
2.09455	4.58441
2.09617	4.81596
2.09779	4.91193
2.09941	5.12129
2.10103	5.11972
2.10265	5.41903
2.10427	5.34561
2.10589	5.66611
2.10751	5.60145
2.10913	5.0495
2.11075	5.53976
2.11237	5.77565
2.11399	5.73792
2.11561	5.78964
2.11723	5.29948
2.11885	5.60896
2.12047	6.00519
2.12209	6.45293
2.12371	6.40931
2.12533	5.14543
2.12695	5.21677
2.12857	4.9618
2.13019	5.40455
2.13181	6.35653
2.13343	6.34395
2.13505	6.33377
2.13667	5.89903
2.13829	5.66997
2.13991	5.61431
2.14153	6.03455
2.14315	5.50262
2.14477	5.38795
2.14639	5.01108
2.14801	4.67102
2.14963	5.02454
2.15125	4.68332
2.15287	4.89412
2.15449	4.74199
2.15611	5.42505
2.15773	5.46063
2.15935	5.59086
2.16097	5.3929
2.16259	5.31419
2.16421	5.61374
2.16583	5.57576
2.16745	5.62261
2.16907	5.99033
2.17069	5.96556
2.17231	6.0841
2.17393	6.06415
2.17555	5.80041
2.17717	5.7578
2.17879	5.96516
2.18041	5.98075
2.18203	5.55023
2.18365	5.39586
2.18527	5.2575
2.18689	5.04284
2.1885	5.29661
2.19012	5.74209
2.19174	5.96019
2.19336	6.49935
2.19498	6.36614
2.1966	6.11884
2.19822	6.10053
2.19984	6.09271
2.20146	5.94429
2.20308	5.94082
2.2047	5.97114
2.20632	5.88798
2.20794	5.97364
2.20956	6.13046
2.21118	5.90937
2.21279	5.8993
2.21441	5.76926
2.21603	5.835
2.21765	5.37248
2.21927	5.32141
2.22089	5.33637
2.22251	5.13364
2.22413	6.15074
2.22575	6.71154
2.22737	6.65432
2.22899	6.53971
2.2306	5.86905
2.23222	5.77063
2.23384	5.61321
2.23546	5.51404
2.23708	5.18058
2.2387	5.17933
2.24032	5.5182
2.24194	5.62671
2.24356	5.75983
2.24517	6.13909
2.24679	5.72192
2.24841	5.61341
2.25003	5.5116
2.25165	5.49113
2.25327	6.32702
2.25489	6.20975
2.25651	6.08956
2.25813	6.2072
2.25974	5.87401
2.26136	6.29445
2.26298	6.32163
2.2646	6.1437
2.26622	6.32754
2.26784	6.40683
2.26946	6.24544
2.27107	6.01266
2.27269	5.41923
2.27431	5.3858
2.27593	5.52848
2.27755	5.96571
2.27917	5.72408
2.28078	5.60263
2.2824	5.49257
2.28402	5.40875
2.28564	5.57015
2.28726	5.624
2.28888	5.63719
2.2905	5.61084
2.29211	5.76349
2.29373	5.65901
2.29535	5.46246
2.29697	5.60229
2.29859	5.66972
2.3002	5.2447
2.30182	5.15094
2.30344	4.91642
2.30506	5.08814
2.30668	5.79734
2.3083	5.98783
2.30991	6.58028
2.31153	6.83459
2.31315	6.6041
2.31477	6.13331
2.31639	5.82439
2.318	5.52617
2.31962	5.85793
2.32124	6.36489
2.32286	6.6539
2.32448	6.80207
2.32609	6.74684
2.32771	6.41686
2.32933	6.31425
2.33095	6.29328
2.33257	6.40992
2.33418	6.78321
2.3358	7.05822
2.33742	6.98875
2.33904	6.81744
2.34065	6.47072
2.34227	6.25154
2.34389	6.2564
2.34551	6.10353
2.34713	6.16875
2.34874	6.42511
2.35036	6.4868
2.35198	6.80984
2.3536	6.98447
2.35521	7.09966
2.35683	7.12054
2.35845	7.11372
2.36007	6.66153
2.36168	6.58604
2.3633	6.32841
2.36492	5.9267
2.36654	6.2704
2.36815	6.57433
2.36977	7.19497
2.37139	7.42429
2.37301	7.56043
2.37462	7.09034
2.37624	7.1123
2.37786	7.34028
2.37947	7.58474
2.38109	7.42632
2.38271	7.03573
2.38433	6.43432
2.38594	6.29328
2.38756	6.43334
2.38918	6.39448
2.3908	6.52788
2.39241	6.97371
2.39403	6.53318
2.39565	6.67885
2.39726	7.151
2.39888	7.16138
2.4005	7.05499
2.40212	6.75919
2.40373	6.69774
2.40535	6.42086
2.40697	6.72822
2.40858	6.83895
2.4102	6.49819
2.41182	6.48046
2.41343	6.44785
2.41505	6.75515
2.41667	7.25842
2.41828	7.54538
2.4199	7.82101
2.42152	7.68067
2.42313	7.15397
2.42475	6.98803
2.42637	6.88637
2.42799	6.86174
2.4296	6.83136
2.43122	7.02999
2.43284	6.9373
2.43445	7.10485
2.43607	7.02144
2.43769	6.75949
2.4393	6.57016
2.44092	6.75827
2.44253	6.74389
2.44415	7.02492
2.44577	7.09531
2.44738	7.43654
2.449	7.94618
2.45062	7.66271
2.45223	7.87243
2.45385	7.85228
2.45547	7.97183
2.45708	8.07808
2.4587	7.65259
2.46032	7.4938
2.46193	7.72012
2.46355	7.97421
2.46516	8.22421
2.46678	8.07551
2.4684	8.08491
2.47001	8.28672
2.47163	8.24987
2.47325	8.00876
2.47486	7.52748
2.47648	7.0574
2.47809	6.99169
2.47971	7.12243
2.48133	7.87501
2.48294	7.78457
2.48456	7.94533
2.48617	7.79737
2.48779	7.54449
2.48941	7.85209
2.49102	7.59628
2.49264	7.20179
2.49425	6.74112
2.49587	6.96327
2.49749	7.43161
2.4991	7.80739
2.50072	7.63962
2.50233	7.77087
2.50395	7.78737
2.50557	7.82637
2.50718	8.0228
2.5088	7.99935
2.51041	8.14728
2.51203	8.59693
2.51364	8.73256
2.51526	9.20606
2.51687	9.00024
2.51849	8.60882
2.52011	8.4393
2.52172	8.04876
2.52334	8.0264
2.52495	8.44228
2.52657	8.88367
2.52818	9.25198
2.5298	9.17698
2.53141	8.75112
2.53303	8.67846
2.53465	8.42658
2.53626	8.70513
2.53788	8.45278
2.53949	8.1959
2.54111	8.08609
2.54272	7.82228
2.54434	8.1615
2.54595	8.41402
2.54757	8.5278
2.54918	8.44482
2.5508	8.12209
2.55241	8.27653
2.55403	7.90374
2.55564	8.23105
2.55726	8.3147
2.55887	8.09752
2.56049	8.30461
2.5621	8.13517
2.56372	8.33301
2.56533	8.09647
2.56695	8.01664
2.56856	7.9474
2.57018	8.18843
2.57179	8.76351
2.57341	8.57799
2.57502	8.25384
2.57664	7.82377
2.57825	7.80023
2.57987	7.90503
2.58148	8.40598
2.5831	8.52335
2.58471	8.71189
2.58633	8.78655
2.58794	8.67658
2.58956	8.74147
2.59117	8.35451
2.59279	8.66324
2.5944	8.84087
2.59602	8.64043
2.59763	8.63647
2.59925	8.57913
2.60086	8.38215
2.60247	8.38002
2.60409	8.3291
2.6057	8.45685
2.60732	8.79384
2.60893	8.49649
2.61055	8.47055
2.61216	8.79606
2.61378	8.89167
2.61539	9.12148
2.61701	9.6369
2.61862	9.77925
2.62023	9.32825
2.62185	8.62555
2.62346	8.04332
2.62508	8.1361
2.62669	8.46379
2.62831	8.63626
2.62992	8.66596
2.63153	8.98846
2.63315	9.33377
2.63476	10.186
2.63638	10.4585
2.63799	10.3021
2.6396	10.1901
2.64122	10.0495
2.64283	9.46398
2.64445	8.71328
2.64606	8.1427
2.64767	8.40833
2.64929	9.31795
2.6509	9.88669
2.65252	10.128
2.65413	10.0484
2.65574	9.61996
2.65736	9.38966
2.65897	9.18091
2.66059	9.54024
2.6622	9.93963
2.66381	10.2321
2.66543	10.6951
2.66704	10.3801
2.66865	9.93013
2.67027	9.65365
2.67188	9.65042
2.67349	9.48241
2.67511	9.72255
2.67672	10.018
2.67834	10.2386
2.67995	10.1567
2.68156	10.2191
2.68318	9.72919
2.68479	9.68991
2.6864	10.0674
2.68802	10.2699
2.68963	10.7067
2.69124	10.9026
2.69286	10.9982
2.69447	10.6499
2.69608	10.1814
2.6977	10.5279
2.69931	10.7486
2.70092	10.8607
2.70254	10.6633
2.70415	10.3193
2.70576	9.9188
2.70738	9.83857
2.70899	9.88854
2.7106	9.69104
2.71222	9.89705
2.71383	9.82371
2.71544	10.004
2.71705	10.3582
2.71867	10.3558
2.72028	10.7913
2.72189	10.9002
2.72351	10.6584
2.72512	10.4412
2.72673	10.1727
2.72835	10.3653
2.72996	10.6818
2.73157	10.5156
2.73318	10.7507
2.7348	11.0559
2.73641	10.9173
2.73802	11.4294
2.73964	11.3668
2.74125	11.357
2.74286	11.5135
2.74447	11.164
2.74609	10.9326
2.7477	10.5699
2.74931	10.2896
2.75092	10.4335
2.75254	10.7407
2.75415	10.7928
2.75576	11.0127
2.75737	10.6936
2.75899	10.5566
2.7606	10.2076
2.76221	10.076
2.76382	10.0369
2.76544	10.094
2.76705	10.6946
2.76866	11.2561
2.77027	11.3929
2.77189	10.8812
2.7735	11.0122
2.77511	10.9914
2.77672	10.4678
2.77833	10.4555
2.77995	10.387
2.78156	10.9304
2.78317	11.6151
2.78478	11.8574
2.7864	11.3524
2.78801	10.8435
2.78962	10.3335
2.79123	9.9232
2.79284	10.1082
2.79446	10.7087
2.79607	11.162
2.79768	11.7855
2.79929	12.0934
2.8009	12.0189
2.80251	11.5849
2.80413	10.9423
2.80574	10.6121
2.80735	10.5621
2.80896	10.8011
2.81057	11.3031
2.81219	11.5324
2.8138	11.4641
2.81541	11.4395
2.81702	11.2721
2.81863	11.3564
2.82024	11.3585
2.82186	11.2131
2.82347	11.216
2.82508	11.5424
2.82669	11.3008
2.8283	11.2661
2.82991	11.1523
2.83152	11.1725
2.83314	11.6186
2.83475	11.6238
2.83636	11.4297
2.83797	11.3298
2.83958	11.5805
2.84119	11.516
2.8428	11.8956
2.84442	11.8082
2.84603	11.6229
2.84764	11.2702
2.84925	11.3092
2.85086	10.9534
2.85247	11.4473
2.85408	11.775
2.85569	12.0935
2.85731	12.5677
2.85892	12.4492
2.86053	11.8583
2.86214	11.8403
2.86375	11.4133
2.86536	11.6501
2.86697	11.9639
2.86858	12.0012
2.87019	12.1328
2.8718	11.9539
2.87342	12.0674
2.87503	12.2609
2.87664	11.9365
2.87825	11.8896
2.87986	11.8467
2.88147	11.7524
2.88308	11.9187
2.88469	11.9241
2.8863	12.0282
2.88791	11.8925
2.88952	11.8724
2.89113	11.8841
2.89274	11.9431
2.89435	12.1036
2.89597	12.4167
2.89758	12.5789
2.89919	12.3592
2.9008	12.4867
2.90241	12.2959
2.90402	12.4449
2.90563	12.2108
2.90724	12.1344
2.90885	12.0397
2.91046	12.1835
2.91207	12.3649
2.91368	12.7159
2.91529	12.6431
2.9169	12.4909
2.91851	12.595
2.92012	12.2631
2.92173	12.5085
2.92334	12.8271
2.92495	13.1103
2.92656	13.0357
2.92817	13.0409
2.92978	12.565
2.93139	12.2185
2.933	12.2845
2.93461	12.7046
2.93622	12.854
2.93783	13.2395
2.93944	13.3388
2.94105	13.0201
2.94266	12.9389
2.94427	12.4522
2.94588	12.3792
2.94749	12.4132
2.9491	12.5181
2.95071	12.8654
2.95232	12.9866
2.95393	13.0708
2.95554	13.4436
2.95715	13.3375
2.95876	13.5797
2.96037	13.6108
2.96198	13.5095
2.96359	13.384
2.9652	13.3304
2.96681	13.2462
2.96842	13.0997
2.97003	12.8586
2.97164	12.8122
2.97324	13.1217
2.97485	13.6192
2.97646	13.9359
2.97807	13.9974
2.97968	13.7779
2.98129	13.5488
2.9829	13.594
2.98451	13.6972
2.98612	13.7933
2.98773	13.6957
2.98934	13.2476
2.99095	13.0104
2.99256	13.2006
2.99416	13.2221
2.99577	13.497
2.99738	13.4429
2.99899	13.1921
3.0006	13.2336
3.00221	13.3667
3.00382	13.5339
3.00543	13.5692
3.00704	13.6481
3.00865	13.5976
3.01025	13.7974
3.01186	14.0144
3.01347	13.8592
3.01508	13.8747
3.01669	13.6275
3.0183	13.6852
3.01991	13.4916
3.02152	13.3889
3.02313	13.4538
3.02473	13.4565
3.02634	13.466
3.02795	13.5208
3.02956	13.4039
3.03117	13.2915
3.03278	13.3985
3.03439	13.539
3.03599	14.1053
3.0376	13.7983
3.03921	13.9525
3.04082	14.2099
3.04243	14.0952
3.04404	14.2184
3.04564	14.0601
3.04725	13.7266
3.04886	13.4453
3.05047	13.617
3.05208	14.0145
3.05369	13.7567
3.05529	13.8021
3.0569	14.0702
3.05851	13.7777
3.06012	14.109
3.06173	14.0084
3.06333	13.7343
3.06494	13.6463
3.06655	13.6784
3.06816	13.8626
3.06977	14.2458
3.07137	14.2706
3.07298	13.8497
3.07459	13.4942
3.0762	13.6337
3.07781	13.9806
3.07941	14.2515
3.08102	14.6526
3.08263	14.5186
3.08424	14.3676
3.08585	14.4546
3.08745	14.0048
3.08906	14.0079
3.09067	13.8637
3.09228	13.9051
3.09388	14.0527
3.09549	14.0718
3.0971	14.2378
3.09871	14.2292
3.10031	14.0514
3.10192	14.0625
3.10353	13.962
3.10514	14.3953
3.10674	14.3828
3.10835	14.7795
3.10996	14.6398
3.11157	14.3922
3.11317	14.42
3.11478	14.3165
3.11639	14.6336
3.11799	14.7593
3.1196	15.2386
3.12121	15.8859
3.12282	16.2672
3.12442	16.8742
3.12603	17.2118
3.12764	17.3851
3.12924	17.2505
3.13085	17.2652
3.13246	17.3025
3.13407	17.3073
3.13567	17.7581
3.13728	18.2268
3.13889	18.539
3.14049	19.0835
3.1421	19.5345
3.14371	20.0637
3.14531	20.7796
3.14692	21.1946
3.14853	21.6157
3.15013	22.2987
3.15174	22.6811
3.15335	23.2211
3.15495	23.348
3.15656	23.4915
3.15817	23.9081
3.15977	24.0245
3.16138	24.265
3.16299	24.1213
3.16459	24.594
3.1662	24.8366
3.16781	24.744
3.16941	24.4208
3.17102	24.1238
3.17263	23.8597
3.17423	23.991
3.17584	23.5615
3.17744	23.2518
3.17905	22.8733
3.18066	22.6631
3.18226	21.9221
3.18387	21.1136
3.18548	20.3425
3.18708	19.861
3.18869	19.4335
3.19029	19.065
3.1919	18.7029
3.19351	17.9347
3.19511	17.5092
3.19672	16.7357
3.19832	16.143
3.19993	15.6772
3.20154	15.4833
3.20314	15.2913
3.20475	15.1659
3.20635	14.9641
3.20796	14.8539
3.20957	14.4945
3.21117	14.2542
3.21278	14.0614
3.21438	13.9718
3.21599	13.7311
3.21759	13.7097
3.2192	13.7333
3.22081	13.5028
3.22241	13.4744
3.22402	13.3173
3.22562	13.0811
3.22723	12.8454
3.22883	12.859
3.23044	12.8091
3.23204	12.5845
3.23365	12.7991
3.23526	12.6122
3.23686	12.7798
3.23847	12.9893
3.24007	13.0627
3.24168	13.096
3.24328	12.8025
3.24489	12.691
3.24649	12.0416
3.2481	11.7085
3.2497	11.8929
3.25131	11.7155
3.25291	11.7787
3.25452	11.8577
3.25612	12.1372
3.25773	12.3196
3.25933	12.4602
3.26094	12.4182
3.26254	12.0366
3.26415	11.7053
3.26575	11.5464
3.26736	11.6121
3.26896	11.4098
3.27057	11.5748
3.27217	11.7139
3.27378	11.5951
3.27538	11.6856
3.27699	11.747
3.27859	11.6161
3.2802	11.7786
3.2818	11.6652
3.2834	11.7479
3.28501	11.4313
3.28661	11.3432
3.28822	11.2092
3.28982	10.8437
3.29143	11.1776
3.29303	11.1856
3.29464	10.8266
3.29624	10.7529
3.29785	10.5513
3.29945	10.6761
3.30105	10.8121
3.30266	11.1466
3.30426	11.1506
3.30587	10.8349
3.30747	11.0285
3.30907	10.8226
3.31068	10.8365
3.31228	11.344
3.31389	11.2627
3.31549	11.4883
3.3171	11.4158
3.3187	11.3926
3.3203	11.1731
3.32191	10.779
3.32351	10.6258
3.32512	10.3912
3.32672	10.2873
3.32832	10.4201
3.32993	10.6146
3.33153	10.8267
3.33313	11.0369
3.33474	11.1223
3.33634	10.8603
3.33795	10.7684
3.33955	10.7653
3.34115	10.8127
3.34276	11.0435
3.34436	10.8616
3.34596	11.1048
3.34757	11.2303
3.34917	11.2989
3.35077	11.4668
3.35238	11.0374
3.35398	10.7149
3.35558	10.588
3.35719	10.346
3.35879	10.2493
3.36039	10.3247
3.362	10.3966
3.3636	10.131
3.3652	10.5359
3.36681	10.0403
3.36841	10.2679
3.37001	10.4262
3.37162	10.3809
3.37322	10.678
3.37482	10.787
3.37643	10.6627
3.37803	10.9758
3.37963	11.096
3.38124	11.216
3.38284	11.454
3.38444	11.3528
3.38604	10.9278
3.38765	10.7935
3.38925	10.3357
3.39085	10.3283
3.39246	10.3042
3.39406	10.1463
3.39566	10.485
3.39726	10.7376
3.39887	10.8755
3.40047	10.4782
3.40207	10.1247
3.40367	9.85372
3.40528	9.82051
3.40688	10.0984
3.40848	10.3267
3.41008	10.2292
3.41169	10.2247
3.41329	10.0631
3.41489	10.1795
3.41649	10.3463
3.4181	10.3712
3.4197	10.5188
3.4213	10.6018
3.4229	10.1807
3.42451	10.0212
3.42611	10.0835
3.42771	10.1599
3.42931	10.1017
3.43091	10.3922
3.43252	10.2964
3.43412	9.81084
3.43572	10.0261
3.43732	10.1456
3.43893	9.88132
3.44053	10.12
3.44213	10.1053
3.44373	10.0009
3.44533	10.518
3.44693	10.4597
3.44854	10.3125
3.45014	10.2009
3.45174	9.76278
3.45334	9.91946
3.45494	10.1235
3.45655	10.1899
3.45815	10.3172
3.45975	10.0456
3.46135	9.94321
3.46295	9.69071
3.46455	9.592
3.46615	9.65383
3.46776	9.40187
3.46936	9.32169
3.47096	9.0521
3.47256	9.06347
3.47416	9.06123
3.47576	9.10352
3.47736	9.35998
3.47897	9.2022
3.48057	9.24664
3.48217	9.44264
3.48377	9.55037
3.48537	9.70642
3.48697	9.97349
3.48857	10.0462
3.49017	10.0985
3.49178	10.2173
3.49338	10.2434
3.49498	10.1131
3.49658	9.99879
3.49818	9.92224
3.49978	9.99639
3.50138	9.61251
3.50298	9.56653
3.50458	9.48984
3.50618	9.55979
3.50778	9.69846
3.50939	9.81988
3.51099	9.6008
3.51259	9.49838
3.51419	9.15179
3.51579	9.21331
3.51739	9.15976
3.51899	9.4951
3.52059	9.49866
3.52219	9.62417
3.52379	9.51598
3.52539	9.36119
3.52699	9.19788
3.52859	8.86697
3.53019	8.86711
3.53179	8.80842
3.53339	8.56109
3.53499	9.15382
3.53659	9.46047
3.53819	9.63185
3.5398	9.86915
3.5414	9.65005
3.543	9.45202
3.5446	9.28732
3.5462	9.43616
3.5478	9.66213
3.5494	9.62894
3.551	9.57697
3.5526	9.29878
3.5542	9.09517
3.5558	8.86624
3.5574	8.54173
3.559	8.37857
3.5606	8.42849
3.5622	8.51637
3.5638	8.93561
3.5654	9.21666
3.567	9.35305
3.56859	8.96809
3.57019	8.6716
3.57179	8.70838
3.57339	8.53109
3.57499	8.96041
3.57659	9.3375
3.57819	9.14241
3.57979	9.27087
3.58139	9.43653
3.58299	9.29279
3.58459	8.99741
3.58619	8.49008
3.58779	8.38196
3.58939	8.31812
3.59099	8.40727
3.59259	8.2953
3.59419	8.42478
3.59579	8.67661
3.59739	8.86021
3.59898	8.86272
3.60058	8.42376
3.60218	8.23308
3.60378	8.13473
3.60538	8.09562
3.60698	8.37363
3.60858	8.14611
3.61018	8.29712
3.61178	8.41138
3.61338	8.88281
3.61497	9.14684
3.61657	9.28104
3.61817	9.45928
3.61977	9.40374
3.62137	9.1007
3.62297	8.8295
3.62457	8.6054
3.62617	8.44016
3.62776	8.25049
3.62936	8.30099
3.63096	8.29311
3.63256	8.26336
3.63416	8.6531
3.63576	8.86261
3.63736	8.67664
3.63895	8.91762
3.64055	8.6297
3.64215	8.60937
3.64375	8.79041
3.64535	8.62094
3.64695	8.78827
3.64854	8.79625
3.65014	8.74037
3.65174	8.59461
3.65334	8.6873
3.65494	8.55739
3.65654	8.68031
3.65813	8.64675
3.65973	8.8243
3.66133	8.70841
3.66293	8.66909
3.66453	8.37603
3.66612	8.26251
3.66772	8.43166
3.66932	8.48468
3.67092	8.67061
3.67252	8.60149
3.67411	8.23199
3.67571	8.03516
3.67731	7.95882
3.67891	8.08595
3.6805	8.21816
3.6821	8.16182
3.6837	8.09732
3.6853	8.52294
3.68689	8.56072
3.68849	8.77243
3.69009	8.87769
3.69169	8.86215
3.69329	8.64047
3.69488	8.64061
3.69648	8.17644
3.69808	7.86512
3.69967	7.79137
3.70127	7.58924
3.70287	7.79877
3.70447	7.97455
3.70606	8.30945
3.70766	8.49203
3.70926	8.47232
3.71086	8.43974
3.71245	8.47558
3.71405	8.46739
3.71565	8.34188
3.71724	8.5312
3.71884	8.34045
3.72044	8.34212
3.72203	8.20456
3.72363	8.03692
3.72523	8.21782
3.72683	8.00039
3.72842	8.20734
3.73002	8.06329
3.73162	8.07267
3.73321	8.40432
3.73481	8.44317
3.73641	8.7889
3.738	8.57962
3.7396	8.20776
3.7412	8.0865
3.74279	7.99757
3.74439	7.7657
3.74598	8.26374
3.74758	8.23716
3.74918	8.02075
3.75077	8.19901
3.75237	8.2646
3.75397	8.15299
3.75556	8.1037
3.75716	7.75709
3.75876	7.65714
3.76035	7.65075
3.76195	7.60912
3.76354	7.53056
3.76514	7.79021
3.76674	7.86647
3.76833	7.84538
3.76993	7.80107
3.77152	7.62149
3.77312	7.78733
3.77472	7.926
3.77631	8.31042
3.77791	8.37716
3.7795	8.07786
3.7811	7.88443
3.7827	7.61943
3.78429	7.63558
3.78589	7.55461
3.78748	7.55163
3.78908	7.77616
3.79067	7.73637
3.79227	7.44366
3.79387	7.64548
3.79546	7.20693
3.79706	7.29902
3.79865	7.38314
3.80025	7.28318
3.80184	7.47981
3.80344	7.60248
3.80503	7.96976
3.80663	7.99898
3.80822	7.98946
3.80982	8.09957
3.81142	7.75247
3.81301	7.66801
3.81461	7.54741
3.8162	7.48052
3.8178	7.64219
3.81939	7.92873
3.82099	7.86519
3.82258	7.60799
3.82418	8.00767
3.82577	7.96045
3.82737	8.05104
3.82896	7.91729
3.83056	7.54286
3.83215	7.57844
3.83375	7.46669
3.83534	7.35252
3.83693	7.47712
3.83853	7.32679
3.84012	7.34984
3.84172	7.87907
3.84331	8.01143
3.84491	7.91333
3.8465	7.77881
3.8481	7.30329
3.84969	7.13315
3.85129	7.21138
3.85288	7.73707
3.85448	7.96217
3.85607	7.99476
3.85766	7.57526
3.85926	7.3751
3.86085	7.71572
3.86245	7.79193
3.86404	7.93277
3.86564	7.57953
3.86723	7.23668
3.86882	6.75297
3.87042	6.76682
3.87201	6.96421
3.87361	6.92668
3.8752	7.31595
3.87679	7.22823
3.87839	7.66673
3.87998	7.83904
3.88158	7.39359
3.88317	7.64925
3.88476	7.67833
3.88636	7.81838
3.88795	8.06529
3.88954	7.83454
3.89114	7.80061
3.89273	7.85892
3.89433	7.7132
3.89592	7.46824
3.89751	7.15248
3.89911	7.01447
3.9007	7.02441
3.90229	7.2282
3.90389	7.20979
3.90548	7.58535
3.90707	7.5365
3.90867	7.95452
3.91026	7.97275
3.91185	7.77986
3.91345	7.68012
3.91504	7.3976
3.91663	7.4179
3.91823	7.37795
3.91982	7.55156
3.92141	7.73643
3.92301	7.9782
3.9246	7.94255
3.92619	7.7934
3.92779	7.84444
3.92938	7.849
3.93097	7.6966
3.93256	7.46516
3.93416	7.52946
3.93575	7.37094
3.93734	7.2104
3.93894	7.41025
3.94053	7.71351
3.94212	7.84721
3.94371	7.83104
3.94531	7.68641
3.9469	7.27417
3.94849	7.35767
3.95008	7.28731
3.95168	7.16625
3.95327	7.41234
3.95486	7.14014
3.95645	7.33982
3.95805	7.29545
3.95964	7.13898
3.96123	6.93854
3.96282	7.06326
3.96442	7.26878
3.96601	7.61803
3.9676	7.81843
3.96919	7.6825
3.97078	7.65398
3.97238	7.41614
3.97397	7.11148
3.97556	6.75305
3.97715	6.6739
3.97874	6.72441
3.98034	6.82668
3.98193	6.95341
3.98352	7.00791
3.98511	7.16939
3.9867	7.10852
3.9883	7.00697
3.98989	7.38298
3.99148	7.11434
3.99307	7.66859
3.99466	7.4737
3.99625	7.3627
3.99785	7.5072
3.99944	7.31881
4.00103	7.29874
4.00262	7.22779
4.00421	7.13434
4.0058	7.25125
4.00739	7.33334
4.00899	7.08689
4.01058	6.9255
4.01217	6.87168
4.01376	7.11026
4.01535	7.25751
4.01694	7.36998
4.01853	7.35199
4.02012	7.11582
4.02172	6.9069
4.02331	6.64623
4.0249	6.41359
4.02649	6.49469
4.02808	6.82562
4.02967	6.96913
4.03126	7.11678
4.03285	7.07285
4.03444	7.10944
4.03603	7.13643
4.03763	7.25031
4.03922	7.27378
4.04081	7.3708
4.0424	7.48444
4.04399	7.49856
4.04558	7.50294
4.04717	7.31001
4.04876	6.97471
4.05035	6.64626
4.05194	6.47188
4.05353	6.62104
4.05512	6.86816
4.05671	7.33688
4.0583	7.31321
4.05989	7.26791
4.06148	7.06966
4.06307	7.07892
4.06466	7.26956
4.06625	7.27659
4.06784	7.60501
4.06943	7.44097
4.07102	7.5032
4.07261	7.32865
4.0742	7.4296
4.07579	7.29252
4.07738	7.20379
4.07897	7.12694
4.08056	6.85496
4.08215	7.02581
4.08374	6.97753
4.08533	7.02467
4.08692	7.19862
4.08851	7.50979
4.0901	7.49977
4.09169	7.68884
4.09328	7.50316
4.09487	7.12663
4.09646	6.93407
4.09805	6.60396
4.09964	6.5442
4.10123	6.57784
4.10282	6.88113
4.10441	6.97126
4.106	7.23778
4.10759	7.19506
4.10918	7.34846
4.11077	7.28101
4.11236	7.30536
4.11395	7.27518
4.11553	7.10768
4.11712	7.01274
4.11871	6.80877
4.1203	6.79689
4.12189	6.88553
4.12348	6.82299
4.12507	7.13019
4.12666	7.22192
4.12825	7.11938
4.12984	7.24993
4.13142	7.18191
4.13301	6.96317
4.1346	7.04085
4.13619	6.63902
4.13778	6.35875
4.13937	6.56476
4.14096	6.64281
4.14255	6.97341
4.14413	7.13545
4.14572	6.95563
4.14731	7.09232
4.1489	6.93276
4.15049	6.94144
4.15208	6.88211
4.15367	6.77509
4.15525	6.7895
4.15684	6.80983
4.15843	6.8263
4.16002	6.53509
4.16161	6.33914
4.16319	5.92627
4.16478	5.7414
4.16637	6.02171
4.16796	6.10914
4.16955	6.53641
4.17114	6.80036
4.17272	7.02212
4.17431	7.01848
4.1759	6.91929
4.17749	6.92157
4.17908	6.78322
4.18066	6.74952
4.18225	6.71456
4.18384	6.86514
4.18543	6.79809
4.18701	6.74294
4.1886	6.96488
4.19019	7.06815
4.19178	7.11397
4.19336	7.25495
4.19495	7.26434
4.19654	7.24979
4.19813	7.0334
4.19971	6.97404
4.2013	7.20328
4.20289	7.31263
4.20448	7.4249
4.20606	7.3521
4.20765	7.30196
4.20924	7.09921
4.21083	7.05244
4.21241	7.0464
4.214	6.78212
4.21559	6.99232
4.21717	7.20144
4.21876	7.03175
4.22035	7.25094
4.22194	7.06795
4.22352	6.89786
4.22511	6.95012
4.2267	7.04789
4.22828	7.21246
4.22987	7.07239
4.23146	7.28234
4.23304	7.11957
4.23463	7.0532
4.23622	6.94923
4.2378	7.01295
4.23939	7.1663
4.24098	7.46691
4.24256	7.45286
[truncated: 1,779 more rows]

## Sheet: 160 GPa
k	I
1.02203	4.2491
1.02366	9.99333
1.02529	4.4593
1.02692	-2.54005
1.02854	-4.87961
1.03017	-4.7726
1.0318	0.275598
1.03343	-0.0961767
1.03506	2.10453
1.03669	0.53803
1.03832	-0.859348
1.03994	0.323462
1.04157	-0.228993
1.0432	2.11579
1.04483	1.87392
1.04646	1.92962
1.04809	1.21221
1.04972	0.417194
1.05134	0.826586
1.05297	-0.150366
1.0546	0.272511
1.05623	-0.748993
1.05786	-0.326893
1.05949	-0.503991
1.06112	0.182681
1.06274	-0.186286
1.06437	-0.0560185
1.066	-1.97097
1.06763	-0.377192
1.06926	-0.734901
1.07089	0.702158
1.07251	0.13547
1.07414	0.073892
1.07577	-0.917904
1.0774	-1.42925
1.07903	-2.15203
1.08066	-1.21325
1.08228	-0.694344
1.08391	-0.0645771
1.08554	0.251999
1.08717	0.762254
1.0888	2.75867
1.09043	2.61119
1.09205	0.799774
1.09368	0.156759
1.09531	0.0917846
1.09694	0.576014
1.09857	0.0718073
1.1002	-0.727501
1.10182	0.262284
1.10345	0.191252
1.10508	-0.139199
1.10671	-1.41837
1.10834	-2.87226
1.10997	-4.12831
1.11159	-3.27266
1.11322	-1.35802
1.11485	0.111113
1.11648	0.168395
1.11811	-0.573848
1.11973	-0.201258
1.12136	-0.542481
1.12299	0.000244691
1.12462	0.641809
1.12625	0.782682
1.12788	0.170211
1.1295	-0.546206
1.13113	0.40265
1.13276	1.66317
1.13439	2.08329
1.13602	1.03417
1.13764	-0.564411
1.13927	-1.07589
1.1409	-1.09237
1.14253	-0.449629
1.14416	-0.662773
1.14578	-1.8001
1.14741	-2.38446
1.14904	-1.83475
1.15067	-1.44711
1.1523	-0.712812
1.15392	-0.492813
1.15555	-0.0793504
1.15718	0.597004
1.15881	1.134
1.16044	0.98128
1.16206	0.0152059
1.16369	-1.31716
1.16532	-1.80706
1.16695	-1.77394
1.16857	-0.958655
1.1702	-0.423185
1.17183	0.770299
1.17346	2.14405
1.17509	3.26306
1.17671	3.98214
1.17834	3.50698
1.17997	2.2438
1.1816	1.88634
1.18323	0.669716
1.18485	1.47466
1.18648	2.29632
1.18811	2.0738
1.18974	2.28106
1.19136	1.58744
1.19299	1.15947
1.19462	0.970504
1.19625	1.76939
1.19788	2.21978
1.1995	3.30654
1.20113	2.52554
1.20276	1.38546
1.20439	0.64138
1.20601	1.35916
1.20764	2.71041
1.20927	2.88868
1.2109	2.21869
1.21252	0.623785
1.21415	1.744
1.21578	2.75017
1.21741	4.416
1.21903	4.20321
1.22066	4.09221
1.22229	2.92654
1.22392	2.73763
1.22554	1.95529
1.22717	3.13401
1.2288	4.31675
1.23043	4.90014
1.23206	4.50988
1.23368	4.25095
1.23531	3.51854
1.23694	2.77305
1.23856	2.09814
1.24019	1.67456
1.24182	2.11839
1.24345	3.2657
1.24507	3.14555
1.2467	3.1859
1.24833	2.82248
1.24996	2.8093
1.25158	3.39821
1.25321	4.19191
1.25484	4.21703
1.25647	3.95255
1.25809	3.76666
1.25972	4.01646
1.26135	4.54927
1.26298	4.85836
1.2646	5.06046
1.26623	5.02587
1.26786	4.7913
1.26949	4.88724
1.27111	4.44666
1.27274	4.46742
1.27437	3.71847
1.27599	4.10559
1.27762	4.63645
1.27925	4.80526
1.28088	4.56502
1.2825	3.55964
1.28413	2.83548
1.28576	3.27921
1.28738	3.18045
1.28901	3.60913
1.29064	3.591
1.29227	4.52678
1.29389	4.75438
1.29552	4.61613
1.29715	4.86875
1.29877	4.86834
1.3004	5.39175
1.30203	4.86731
1.30366	3.74475
1.30528	3.94654
1.30691	4.16497
1.30854	5.04741
1.31016	5.28766
1.31179	4.91854
1.31342	5.01707
1.31504	3.24918
1.31667	3.6285
1.3183	3.59989
1.31993	3.57461
1.32155	3.18137
1.32318	2.26706
1.32481	2.41292
1.32643	2.64782
1.32806	3.37544
1.32969	3.54658
1.33131	3.93324
1.33294	4.39866
1.33457	5.43671
1.33619	6.28255
1.33782	6.32726
1.33945	6.16931
1.34108	5.56491
1.3427	5.31768
1.34433	4.63445
1.34596	4.60281
1.34758	5.31613
1.34921	5.97957
1.35084	5.99931
1.35246	5.07844
1.35409	4.74435
1.35572	4.77998
1.35734	5.24118
1.35897	5.5827
1.3606	5.6603
1.36222	5.7273
1.36385	4.91219
1.36548	4.27706
1.3671	3.87576
1.36873	4.05868
1.37036	4.96176
1.37198	5.33793
1.37361	5.27293
1.37524	5.07968
1.37686	4.77795
1.37849	4.96044
1.38012	5.81126
1.38174	6.0667
1.38337	6.335
1.385	6.09659
1.38662	5.67251
1.38825	5.33618
1.38987	5.33979
1.3915	5.2901
1.39313	5.27635
1.39475	5.5552
1.39638	5.67286
1.39801	5.91247
1.39963	5.45499
1.40126	4.75392
1.40289	4.56904
1.40451	4.22435
1.40614	5.24107
1.40777	6.12554
1.40939	6.46171
1.41102	6.94161
1.41264	6.28024
1.41427	5.80062
1.4159	5.68993
1.41752	5.6254
1.41915	4.82546
1.42078	5.13198
1.4224	4.94072
1.42403	5.18095
1.42565	5.57129
1.42728	4.54437
1.42891	4.72608
1.43053	3.90056
1.43216	3.95451
1.43379	4.87984
1.43541	5.00062
1.43704	5.58009
1.43866	4.67317
1.44029	4.27182
1.44192	4.65453
1.44354	5.94851
1.44517	7.00734
1.4468	7.27849
1.44842	7.09046
1.45005	6.39095
1.45167	5.98324
1.4533	5.56643
1.45493	5.56013
1.45655	5.98922
1.45818	6.84153
1.4598	6.85979
1.46143	6.68642
1.46306	5.72187
1.46468	5.45313
1.46631	6.09797
1.46793	6.30674
1.46956	6.3397
1.47119	6.32911
1.47281	5.75822
1.47444	5.36951
1.47606	4.95511
1.47769	4.30316
1.47931	4.36586
1.48094	4.13124
1.48257	4.9099
1.48419	5.19245
1.48582	4.71973
1.48744	4.16279
1.48907	4.33164
1.4907	5.06325
1.49232	6.25463
1.49395	6.1018
1.49557	5.96061
1.4972	6.10035
1.49882	6.79706
1.50045	7.50385
1.50208	7.38379
1.5037	6.39932
1.50533	5.13508
1.50695	5.34821
1.50858	5.24635
1.5102	6.13912
1.51183	6.44672
1.51345	5.49839
1.51508	5.47569
1.51671	5.14642
1.51833	5.58441
1.51996	5.77315
1.52158	6.22187
1.52321	5.66915
1.52483	5.69373
1.52646	5.89906
1.52808	5.28577
1.52971	5.45521
1.53134	5.49317
1.53296	5.61631
1.53459	5.84675
1.53621	5.50687
1.53784	5.10166
1.53946	6.00793
1.54109	6.51302
1.54271	6.46902
1.54434	5.78625
1.54596	5.29654
1.54759	5.88736
1.54922	6.34458
1.55084	5.85373
1.55247	5.3851
1.55409	4.90429
1.55572	5.65169
1.55734	6.35534
1.55897	6.21255
1.56059	6.05187
1.56222	5.32275
1.56384	5.6835
1.56547	5.79096
1.56709	5.90755
1.56872	6.17007
1.57034	6.36037
1.57197	5.9347
1.57359	5.62584
1.57522	5.41065
1.57684	5.38697
1.57847	5.76508
1.58009	6.40735
1.58172	6.68185
1.58334	7.38859
1.58497	7.16952
1.58659	6.80171
1.58822	6.62733
1.58984	6.51296
1.59147	6.43999
1.59309	6.45772
1.59472	6.97033
1.59634	7.00453
1.59797	7.74675
1.59959	7.9548
1.60122	7.86976
1.60284	7.38372
1.60447	6.81227
1.60609	6.7862
1.60772	6.73953
1.60934	6.59849
1.61097	7.08201
1.61259	6.73173
1.61422	6.10272
1.61584	5.98792
1.61747	5.63622
1.61909	6.09798
1.62072	6.64249
1.62234	6.49642
1.62397	6.61233
1.62559	7.0644
1.62722	6.76023
1.62884	7.04388
1.63047	6.74221
1.63209	6.80628
1.63372	7.47259
1.63534	7.2697
1.63697	7.39205
1.63859	7.17065
1.64021	7.10906
1.64184	6.82422
1.64346	7.06752
1.64509	7.54601
1.64671	7.66545
1.64834	7.82757
1.64996	7.46513
1.65159	6.87064
1.65321	7.23119
1.65484	7.43774
1.65646	7.31148
1.65808	6.9851
1.65971	6.53773
1.66133	6.77271
1.66296	6.52218
1.66458	6.64228
1.66621	6.12986
1.66783	5.9238
1.66946	5.76277
1.67108	6.50128
1.6727	7.03911
1.67433	7.79016
1.67595	7.61762
1.67758	7.46583
1.6792	7.65744
1.68083	7.34121
1.68245	7.28691
1.68407	6.772
1.6857	6.40094
1.68732	6.10175
1.68895	6.39676
1.69057	7.04375
1.6922	7.50192
1.69382	7.94418
1.69544	7.74083
1.69707	7.26034
1.69869	6.74806
1.70032	6.3545
1.70194	6.39051
1.70356	6.7612
1.70519	6.95709
1.70681	6.77663
1.70844	6.49792
1.71006	6.72196
1.71169	7.31441
1.71331	7.40875
1.71493	7.33848
1.71656	6.94027
1.71818	6.71218
1.71981	6.94438
1.72143	7.2593
1.72305	7.0433
1.72468	6.58093
1.7263	6.6431
1.72792	6.21051
1.72955	7.28727
1.73117	7.33618
1.7328	7.07678
1.73442	6.68364
1.73604	6.49345
1.73767	6.92521
1.73929	7.39837
1.74092	7.46729
1.74254	7.06821
1.74416	6.8762
1.74579	6.48785
1.74741	7.36176
1.74903	6.98308
1.75066	7.05517
1.75228	7.20337
1.75391	6.41973
1.75553	6.58325
1.75715	6.23874
1.75878	5.90031
1.7604	6.07489
1.76202	6.48452
1.76365	7.06138
1.76527	7.41953
1.76689	7.4648
1.76852	7.03338
1.77014	6.3517
1.77176	6.45992
1.77339	6.30935
1.77501	6.83907
1.77664	6.70357
1.77826	6.55199
1.77988	6.91184
1.78151	7.42961
1.78313	7.4936
1.78475	7.01933
1.78638	5.95085
1.788	5.95468
1.78962	6.12506
1.79125	7.10239
1.79287	7.84524
1.79449	7.86387
1.79612	7.77013
1.79774	7.3565
1.79936	7.1748
1.80099	7.05806
1.80261	7.03617
1.80423	7.03926
1.80586	6.95122
1.80748	6.67888
1.8091	6.47743
1.81073	5.9717
1.81235	5.73462
1.81397	6.23702
1.81559	6.44174
1.81722	7.17049
1.81884	7.53187
1.82046	7.04193
1.82209	6.79803
1.82371	6.00649
1.82533	6.00383
1.82696	6.56333
1.82858	7.12769
1.8302	7.46223
1.83183	7.9958
1.83345	8.04559
1.83507	8.07427
1.83669	8.63294
1.83832	8.17917
1.83994	8.32219
1.84156	8.20644
1.84319	7.74345
1.84481	7.68906
1.84643	7.64821
1.84805	7.75777
1.84968	8.03748
1.8513	8.03355
1.85292	7.48709
1.85455	7.57027
1.85617	7.52467
1.85779	8.03142
1.85941	8.17032
1.86104	8.09368
1.86266	7.64278
1.86428	7.27387
1.8659	7.23893
1.86753	6.90749
1.86915	7.00864
1.87077	7.2684
1.8724	7.50978
1.87402	7.77203
1.87564	7.76133
1.87726	7.61553
1.87889	7.97827
1.88051	8.10807
1.88213	8.15553
1.88375	7.88011
1.88538	7.57657
1.887	7.38685
1.88862	7.38864
1.89024	7.645
1.89187	7.59772
1.89349	7.17949
1.89511	7.12716
1.89673	7.00949
1.89836	7.5258
1.89998	8.42328
1.9016	8.72047
1.90322	8.69622
1.90484	8.1749
1.90647	7.87475
1.90809	7.37639
1.90971	6.89661
1.91133	6.25539
1.91296	5.99374
1.91458	5.95713
1.9162	6.63738
1.91782	7.34791
1.91944	7.77259
1.92107	8.05766
1.92269	7.85865
1.92431	7.63367
1.92593	7.92567
1.92756	8.20548
1.92918	8.33987
1.9308	7.69091
1.93242	7.48528
1.93404	7.30306
1.93567	7.42259
1.93729	7.65592
1.93891	7.61311
1.94053	7.35364
1.94215	7.15997
1.94378	6.29894
1.9454	6.54625
1.94702	7.19323
1.94864	7.6283
1.95026	8.03838
1.95189	8.24321
1.95351	8.2069
1.95513	8.51501
1.95675	8.36814
1.95837	7.71037
1.95999	7.4366
1.96162	6.9894
1.96324	7.05652
1.96486	8.01193
1.96648	8.34949
1.9681	8.73645
1.96972	8.69276
1.97135	8.63886
1.97297	8.22504
1.97459	8.46231
1.97621	8.37549
1.97783	8.55198
1.97945	8.57532
1.98108	8.49994
1.9827	8.66913
1.98432	8.99875
1.98594	8.95989
1.98756	8.96586
1.98918	9.19549
1.99081	9.014
1.99243	8.97849
1.99405	8.24388
1.99567	8.095
1.99729	7.54796
1.99891	7.6253
2.00053	7.77028
2.00216	7.95909
2.00378	8.37465
2.0054	8.4683
2.00702	8.40229
2.00864	8.62605
2.01026	8.6591
2.01188	8.46546
2.0135	8.67097
2.01513	8.27849
2.01675	7.98284
2.01837	7.99569
2.01999	7.67566
2.02161	8.0337
2.02323	7.82225
2.02485	8.5957
2.02647	8.48353
2.0281	8.39935
2.02972	8.84971
2.03134	8.62966
2.03296	8.87406
2.03458	8.40211
2.0362	8.06329
2.03782	7.71085
2.03944	7.62636
2.04106	7.36646
2.04269	7.52998
2.04431	7.89937
2.04593	8.20824
2.04755	8.12281
2.04917	7.46481
2.05079	7.25532
2.05241	7.67626
2.05403	7.99854
2.05565	8.16916
2.05727	7.88328
2.05889	7.14736
2.06051	7.06725
2.06214	7.23505
2.06376	7.21472
2.06538	7.61449
2.067	7.95835
2.06862	8.21007
2.07024	8.41976
2.07186	7.80719
2.07348	7.51632
2.0751	7.10504
2.07672	6.76881
2.07834	7.05944
2.07996	7.47131
2.08158	7.64688
2.0832	8.25444
2.08482	8.13313
2.08645	8.22246
2.08807	8.45979
2.08969	8.43099
2.09131	8.15764
2.09293	7.75742
2.09455	7.86276
2.09617	7.86048
2.09779	8.01571
2.09941	8.0662
2.10103	8.0011
2.10265	8.13799
2.10427	8.47473
2.10589	8.84292
2.10751	8.98583
2.10913	8.96834
2.11075	8.84235
2.11237	8.67863
2.11399	8.73277
2.11561	8.36796
2.11723	8.10082
2.11885	7.57198
2.12047	7.29147
2.12209	7.6305
2.12371	7.99375
2.12533	8.21579
2.12695	8.21284
2.12857	8.61525
2.13019	8.64433
2.13181	8.83553
2.13343	8.9843
2.13505	8.56915
2.13667	8.60404
2.13829	8.62433
2.13991	8.41831
2.14153	8.66311
2.14315	8.6346
2.14477	8.46985
2.14639	8.6615
2.14801	8.17029
2.14963	7.89534
2.15125	7.62614
2.15287	7.89173
2.15449	8.23555
2.15611	8.23523
2.15773	8.3891
2.15935	8.32229
2.16097	8.81117
2.16259	9.04529
2.16421	9.06559
2.16583	8.80555
2.16745	8.79422
2.16907	8.21177
2.17069	8.1362
2.17231	7.43921
2.17393	7.4431
2.17555	7.60926
2.17717	7.75321
2.17879	8.22451
2.18041	8.00764
2.18203	7.56376
2.18365	7.51445
2.18527	7.26727
2.18689	7.60737
2.1885	7.84843
2.19012	8.13593
2.19174	8.00544
2.19336	8.13191
2.19498	8.22118
2.1966	8.04906
2.19822	8.12604
2.19984	8.27203
2.20146	8.61836
2.20308	8.82884
2.2047	8.89937
2.20632	9.00665
2.20794	8.80642
2.20956	9.1214
2.21118	8.83765
2.21279	9.08431
2.21441	9.05149
2.21603	9.03853
2.21765	9.02949
2.21927	8.81343
2.22089	8.53254
2.22251	8.36591
2.22413	8.36718
2.22575	8.75941
2.22737	8.83279
2.22899	9.2279
2.2306	9.59212
2.23222	9.40545
2.23384	9.75063
2.23546	9.36796
2.23708	8.97415
2.2387	8.79467
2.24032	8.35354
2.24194	8.173
2.24356	8.19095
2.24517	8.72236
2.24679	8.8154
2.24841	8.77951
2.25003	9.17421
2.25165	9.36812
2.25327	9.83825
2.25489	9.64829
2.25651	9.62557
2.25813	9.17953
2.25974	8.76062
2.26136	8.6542
2.26298	8.7844
2.2646	9.32482
2.26622	9.60349
2.26784	10.0368
2.26946	10.1824
2.27107	10.1812
2.27269	10.3498
2.27431	9.63718
2.27593	9.63152
2.27755	9.58016
2.27917	9.70724
2.28078	9.90904
2.2824	9.92774
2.28402	9.92112
2.28564	9.96607
2.28726	9.77553
2.28888	9.72815
2.2905	10.0052
2.29211	10.2042
2.29373	9.98659
2.29535	9.60633
2.29697	9.33389
2.29859	9.13309
2.3002	9.19743
2.30182	9.04697
2.30344	9.04009
2.30506	8.88774
2.30668	9.05234
2.3083	9.62266
2.30991	9.4774
2.31153	9.60554
2.31315	9.66529
2.31477	9.5353
2.31639	9.86981
2.318	10.2299
2.31962	9.89755
2.32124	9.73973
2.32286	9.3777
2.32448	9.24449
2.32609	9.25337
2.32771	9.0147
2.32933	8.9404
2.33095	8.77277
2.33257	8.81352
2.33418	8.99896
2.3358	9.12617
2.33742	9.21826
2.33904	9.30971
2.34065	9.79875
2.34227	10.2458
2.34389	10.3376
2.34551	10.3384
2.34713	10.0545
2.34874	9.97186
2.35036	9.70679
2.35198	9.67208
2.3536	9.40567
2.35521	8.87364
2.35683	9.21882
2.35845	9.66486
2.36007	10.1168
2.36168	10.0541
2.3633	10.1033
2.36492	10.1954
2.36654	10.2006
2.36815	10.0878
2.36977	9.97847
2.37139	9.59916
2.37301	9.56236
2.37462	9.33012
2.37624	9.47082
2.37786	9.78219
2.37947	10.3366
2.38109	10.6547
2.38271	10.8069
2.38433	10.6088
2.38594	9.95668
2.38756	10.2125
2.38918	10.1979
2.3908	10.0372
2.39241	10.2612
2.39403	10.2367
2.39565	10.6464
2.39726	10.682
2.39888	11.2059
2.4005	11.15
2.40212	10.2432
2.40373	10.0364
2.40535	9.79486
2.40697	9.46989
2.40858	10.4915
2.4102	10.8217
2.41182	11.2074
2.41343	11.2577
2.41505	10.7756
2.41667	9.92381
2.41828	9.69125
2.4199	9.87137
2.42152	10.0223
2.42313	10.7118
2.42475	11.0887
2.42637	10.8756
2.42799	10.4812
2.4296	10.0649
2.43122	10.2054
2.43284	10.4629
2.43445	10.212
2.43607	10.3584
2.43769	10.0761
2.4393	10.2316
2.44092	10.2018
2.44253	10.1869
2.44415	9.73183
2.44577	9.31969
2.44738	9.50769
2.449	9.9221
2.45062	10.1258
2.45223	10.3393
2.45385	9.98382
2.45547	10.2697
2.45708	10.4949
2.4587	11.0027
2.46032	11.4057
2.46193	10.8502
2.46355	10.4473
2.46516	9.94463
2.46678	9.73685
2.4684	9.98003
2.47001	10.1404
2.47163	10.337
2.47325	10.1796
2.47486	10.4368
2.47648	10.6705
2.47809	10.7675
2.47971	10.946
2.48133	10.604
2.48294	10.4894
2.48456	10.5852
2.48617	10.5672
2.48779	10.1492
2.48941	9.8688
2.49102	9.95777
2.49264	10.3022
2.49425	10.7189
2.49587	10.8208
2.49749	11.0148
2.4991	11.1344
2.50072	10.9998
2.50233	10.5702
2.50395	10.1841
2.50557	10.5813
2.50718	10.603
2.5088	10.708
2.51041	10.6245
2.51203	10.147
2.51364	10.0465
2.51526	10.1142
2.51687	10.3686
2.51849	10.4278
2.52011	10.6412
2.52172	10.7035
2.52334	10.8259
2.52495	11.0674
2.52657	11.3171
2.52818	11.109
2.5298	11.1489
2.53141	10.9487
2.53303	10.6307
2.53465	10.5878
2.53626	10.3813
2.53788	10.5174
2.53949	10.5979
2.54111	10.63
2.54272	10.8796
2.54434	10.8644
2.54595	11.1371
2.54757	11.3951
2.54918	11.1367
2.5508	11.1499
2.55241	10.8059
2.55403	10.5272
2.55564	10.8075
2.55726	10.6238
2.55887	11.0711
2.56049	11.1034
2.5621	11.5264
2.56372	11.6432
2.56533	11.181
2.56695	11.2409
2.56856	11.1356
2.57018	11.8191
2.57179	11.9906
2.57341	11.7859
2.57502	11.5937
2.57664	11.1277
2.57825	10.7553
2.57987	10.603
2.58148	10.6974
2.5831	11.0046
2.58471	11.3961
2.58633	11.6019
2.58794	11.4883
2.58956	11.5184
2.59117	11.5406
2.59279	11.3951
2.5944	11.0901
2.59602	11.3808
2.59763	11.5454
2.59925	12.1483
2.60086	12.444
2.60247	12.2071
2.60409	11.9075
2.6057	11.7805
2.60732	12.1223
2.60893	12.2169
2.61055	12.1753
2.61216	12.1028
2.61378	11.7932
2.61539	11.4574
2.61701	11.146
2.61862	11.272
2.62023	11.3525
2.62185	11.9587
2.62346	11.9356
2.62508	11.9711
2.62669	11.983
2.62831	12.1256
2.62992	12.3171
2.63153	12.2291
2.63315	12.141
2.63476	11.5226
2.63638	11.5684
2.63799	11.5702
2.6396	11.8087
2.64122	11.8873
2.64283	12.0354
2.64445	11.9911
2.64606	12.1561
2.64767	11.6056
2.64929	11.6957
2.6509	12.0701
2.65252	11.9908
2.65413	11.855
2.65574	12.0781
2.65736	12.2157
2.65897	12.945
2.66059	13.2152
2.6622	13.5175
2.66381	13.7186
2.66543	13.6007
2.66704	13.5098
2.66865	13.0084
2.67027	12.6883
2.67188	12.3165
2.67349	12.0364
2.67511	12.0011
2.67672	12.0799
2.67834	12.4846
2.67995	12.8952
2.68156	12.9272
2.68318	12.5342
2.68479	12.4676
2.6864	12.4952
2.68802	12.0414
2.68963	12.3111
2.69124	12.4193
2.69286	12.3734
2.69447	12.3386
2.69608	12.2473
2.6977	12.6855
2.69931	12.708
2.70092	12.5214
2.70254	13.0875
2.70415	13.0652
2.70576	13.4096
2.70738	13.4315
2.70899	13.4392
2.7106	13.1707
2.71222	12.5977
2.71383	12.5556
2.71544	12.2336
2.71705	12.392
2.71867	12.991
2.72028	13.1749
2.72189	13.2086
2.72351	12.7955
2.72512	12.5663
2.72673	12.2131
2.72835	12.0339
2.72996	12.0318
2.73157	12.3658
2.73318	12.6468
2.7348	12.9961
2.73641	13.0135
2.73802	12.6021
2.73964	12.0283
2.74125	11.5813
2.74286	11.6459
2.74447	12.5239
2.74609	13.0323
2.7477	13.3383
2.74931	13.2912
2.75092	13.405
2.75254	13.3007
2.75415	13.1373
2.75576	12.8307
2.75737	12.7625
2.75899	12.9001
2.7606	13.3648
2.76221	13.6743
2.76382	13.988
2.76544	14.1097
2.76705	13.717
2.76866	13.4078
2.77027	13.517
2.77189	13.126
2.7735	13.0034
2.77511	13.0927
2.77672	13.2889
2.77833	13.6958
2.77995	14.0449
2.78156	13.6521
2.78317	13.565
2.78478	13.5736
2.7864	13.6108
2.78801	13.8818
2.78962	13.9519
2.79123	13.6784
2.79284	13.2886
2.79446	12.9989
2.79607	12.5697
2.79768	12.4451
2.79929	12.9928
2.8009	13.1526
2.80251	13.5559
2.80413	13.7811
2.80574	13.99
2.80735	13.964
2.80896	13.7204
2.81057	13.4637
2.81219	13.609
2.8138	13.8794
2.81541	13.8952
2.81702	14.0981
2.81863	13.8156
2.82024	13.4484
2.82186	13.6802
2.82347	13.8255
2.82508	14.2027
2.82669	14.6673
2.8283	14.3702
2.82991	14.2526
2.83152	14.0785
2.83314	13.7918
2.83475	13.7379
2.83636	13.4116
2.83797	13.437
2.83958	13.113
2.84119	13.0849
2.8428	13.2373
2.84442	13.2676
2.84603	13.2857
2.84764	13.3219
2.84925	13.239
2.85086	13.7482
2.85247	14.1625
2.85408	14.1644
2.85569	14.1216
2.85731	14.215
2.85892	14.0359
2.86053	14.0173
2.86214	14.3435
2.86375	14.4065
2.86536	14.5324
2.86697	14.1996
2.86858	13.8233
2.87019	13.451
2.8718	13.6994
2.87342	14.2085
2.87503	14.5149
2.87664	14.7294
2.87825	14.3742
2.87986	13.9986
2.88147	13.7924
2.88308	13.8799
2.88469	13.9568
2.8863	14.1474
2.88791	13.8812
2.88952	14.1908
2.89113	14.2045
2.89274	14.1163
2.89435	14.0963
2.89597	13.916
2.89758	14.1601
2.89919	14.2977
2.9008	14.4472
2.90241	14.47
2.90402	14.4865
2.90563	14.5063
2.90724	14.4173
2.90885	14.4421
2.91046	14.3697
2.91207	14.1109
2.91368	13.9186
2.91529	13.8844
2.9169	14.2177
2.91851	14.7713
2.92012	14.9009
2.92173	14.8507
2.92334	14.7758
2.92495	14.9719
2.92656	15.2534
2.92817	15.6517
2.92978	15.348
2.93139	15.1677
2.933	14.8639
2.93461	14.418
2.93622	14.6278
2.93783	14.6825
2.93944	14.6496
2.94105	14.754
2.94266	14.9043
2.94427	14.9199
2.94588	14.7337
2.94749	15.167
2.9491	15.6805
2.95071	15.4409
2.95232	15.5228
2.95393	15.2604
2.95554	14.8317
2.95715	14.8092
2.95876	14.5013
2.96037	14.2652
2.96198	14.4524
2.96359	14.4912
2.9652	14.5123
2.96681	14.5344
2.96842	14.2703
2.97003	14.5733
2.97164	14.6339
2.97324	14.3756
2.97485	14.4573
2.97646	14.4756
2.97807	14.7548
2.97968	15.1064
2.98129	15.3003
2.9829	15.4673
2.98451	15.6243
2.98612	15.5544
2.98773	15.5246
2.98934	15.2641
2.99095	15.1413
2.99256	15.2289
2.99416	15.1627
2.99577	15.0557
2.99738	14.8699
2.99899	14.7909
3.0006	15.0975
3.00221	15.2723
3.00382	15.34
3.00543	15.3401
3.00704	15.3989
3.00865	15.0677
3.01025	14.7924
3.01186	14.9361
3.01347	15.127
3.01508	15.4881
3.01669	15.6099
3.0183	15.6599
3.01991	15.7536
3.02152	15.6411
3.02313	15.4581
3.02473	15.0916
3.02634	14.9647
3.02795	14.7939
3.02956	15.181
3.03117	15.4303
3.03278	15.6558
3.03439	15.6397
3.03599	15.7431
3.0376	15.916
3.03921	15.7556
3.04082	15.7758
3.04243	15.7004
3.04404	15.274
3.04564	15.2599
3.04725	14.8757
3.04886	14.7942
3.05047	14.5243
3.05208	14.4411
3.05369	14.4951
3.05529	15.0224
3.0569	15.4293
3.05851	15.4794
3.06012	15.5757
3.06173	15.5232
3.06333	15.4965
3.06494	15.55
3.06655	15.7404
3.06816	16.0338
3.06977	16.2671
3.07137	15.8887
3.07298	15.4726
3.07459	15.5712
3.0762	15.6771
3.07781	16.1368
3.07941	16.2839
3.08102	15.8563
3.08263	15.9537
3.08424	15.3714
3.08585	15.2827
3.08745	14.7558
3.08906	14.5294
3.09067	14.4297
3.09228	14.7437
3.09388	15.3214
3.09549	15.5971
3.0971	15.7058
3.09871	15.6511
3.10031	15.5281
3.10192	15.5357
3.10353	15.6481
3.10514	15.4721
3.10674	15.3834
3.10835	15.5423
3.10996	15.226
3.11157	15.0589
3.11317	15.0011
3.11478	14.7155
3.11639	14.8846
3.11799	14.9946
3.1196	15.1294
3.12121	15.3436
3.12282	15.4156
3.12442	15.7756
3.12603	16.1317
3.12764	15.9217
3.12924	15.6871
3.13085	15.1214
3.13246	14.5559
3.13407	14.3023
3.13567	14.204
3.13728	14.4191
3.13889	14.6352
3.14049	14.8159
3.1421	14.9295
3.14371	15.0086
3.14531	15.5771
3.14692	15.5174
3.14853	15.4063
3.15013	15.4051
3.15174	15.5337
3.15335	15.879
3.15495	15.9541
3.15656	15.7894
3.15817	15.3911
3.15977	15.2093
3.16138	15.3605
3.16299	15.7032
3.16459	15.7061
3.1662	15.591
3.16781	15.5757
3.16941	15.4807
3.17102	15.2399
3.17263	15.4526
3.17423	15.7202
3.17584	15.4799
3.17744	15.3377
3.17905	14.7643
3.18066	14.3063
3.18226	14.3543
3.18387	14.7318
3.18548	14.827
3.18708	14.7667
3.18869	14.3563
3.19029	13.9758
3.1919	14.2364
3.19351	13.9223
3.19511	14.052
3.19672	14.1503
3.19832	13.9679
3.19993	14.189
3.20154	14.1257
3.20314	14.0319
3.20475	14.1215
3.20635	14.4539
3.20796	14.4437
3.20957	14.452
3.21117	14.659
3.21278	14.4059
3.21438	14.2319
3.21599	14.0391
3.21759	13.9461
3.2192	14.1684
3.22081	14.2331
3.22241	14.13
3.22402	13.9548
3.22562	13.4246
3.22723	13.1357
3.22883	13.1307
3.23044	13.1867
3.23204	13.5191
3.23365	13.8315
3.23526	14.133
3.23686	14.282
3.23847	14.0721
3.24007	13.9964
3.24168	13.4088
3.24328	13.115
3.24489	13.369
3.24649	13.5753
3.2481	13.9658
3.2497	14.0357
3.25131	13.641
3.25291	12.9539
3.25452	12.8296
3.25612	12.6972
3.25773	12.7621
3.25933	12.9833
3.26094	13.5112
3.26254	13.5089
3.26415	13.5145
3.26575	13.3626
3.26736	13.3232
3.26896	13.1532
3.27057	13.3172
3.27217	13.4599
3.27378	13.6133
3.27538	13.47
3.27699	13.6728
3.27859	13.5946
3.2802	13.2772
3.2818	13.161
3.2834	13.1459
3.28501	12.8645
3.28661	12.6706
3.28822	12.2109
3.28982	12.5787
3.29143	12.9329
3.29303	13.4213
3.29464	13.7088
3.29624	13.2278
3.29785	12.9324
3.29945	12.7417
3.30105	12.8084
3.30266	13.3122
3.30426	13.5003
3.30587	13.7489
3.30747	13.4101
3.30907	12.9997
3.31068	12.7261
3.31228	12.3204
3.31389	12.0207
3.31549	11.9823
3.3171	12.2336
3.3187	12.7119
3.3203	13.1726
3.32191	13.2759
3.32351	13.3685
3.32512	13.0151
3.32672	12.9924
3.32832	13.0862
3.32993	13.132
3.33153	13.5124
3.33313	13.2989
3.33474	13.0687
3.33634	13.2633
3.33795	13.23
3.33955	13.2347
3.34115	13.6321
3.34276	13.4436
3.34436	12.8835
3.34596	12.3403
3.34757	12.3638
3.34917	12.4959
3.35077	12.8449
3.35238	12.9866
3.35398	13.0004
3.35558	12.6824
3.35719	12.4018
3.35879	12.3237
3.36039	12.1916
3.362	11.7677
3.3636	12.0236
3.3652	12.2717
3.36681	12.4948
3.36841	12.7112
3.37001	12.5506
3.37162	12.5602
3.37322	12.3672
3.37482	12.4131
3.37643	12.3715
3.37803	12.2673
3.37963	12.2936
3.38124	12.3674
3.38284	12.5442
3.38444	12.4225
3.38604	12.5132
3.38765	12.337
3.38925	12.5022
3.39085	12.6128
3.39246	12.742
3.39406	12.742
3.39566	13.1431
3.39726	12.899
3.39887	12.6473
3.40047	12.226
3.40207	12.0037
3.40367	11.9577
3.40528	11.9249
3.40688	11.8764
3.40848	11.625
3.41008	11.8993
3.41169	12.036
3.41329	12.4365
3.41489	12.519
3.41649	12.4824
3.4181	12.1839
3.4197	12.112
3.4213	11.9557
3.4229	11.8249
3.42451	12.072
3.42611	11.6387
3.42771	11.6753
3.42931	11.7342
3.43091	11.8868
3.43252	11.5689
3.43412	11.6593
3.43572	11.7573
3.43732	11.6549
3.43893	11.5687
3.44053	11.5423
3.44213	11.4183
3.44373	11.7074
3.44533	11.9354
3.44693	11.8091
3.44854	11.7771
3.45014	11.469
3.45174	11.5996
3.45334	12.0221
3.45494	11.7483
3.45655	11.6195
3.45815	11.4863
3.45975	10.9932
3.46135	11.0705
3.46295	11.3702
3.46455	11.3687
3.46615	11.4403
3.46776	11.4537
3.46936	11.728
3.47096	11.9158
3.47256	12.0175
3.47416	12.288
3.47576	11.8733
3.47736	11.7563
3.47897	11.4867
3.48057	11.6316
3.48217	11.6933
3.48377	11.2985
3.48537	11.1721
3.48697	11.1852
3.48857	10.83
3.49017	11.1265
3.49178	11.5474
3.49338	11.2493
3.49498	11.4386
3.49658	11.5346
3.49818	11.2958
3.49978	11.6714
3.50138	11.7319
3.50298	11.5225
3.50458	11.6039
3.50618	11.3471
3.50778	11.4688
3.50939	11.7145
3.51099	11.5537
3.51259	11.9258
3.51419	11.7284
3.51579	11.6199
3.51739	11.394
3.51899	11.5206
3.52059	11.6795
3.52219	11.8522
3.52379	11.8289
3.52539	11.6477
3.52699	11.5728
3.52859	11.2544
3.53019	11.0924
3.53179	10.9566
3.53339	10.7677
3.53499	10.8618
3.53659	10.7793
3.53819	10.9347
3.5398	10.9768
3.5414	10.7828
3.543	11.1218
3.5446	11.0531
3.5462	10.9692
3.5478	11.3141
3.5494	11.1571
3.551	11.1533
3.5526	11.3878
3.5542	11.4829
3.5558	11.5296
3.5574	11.3299
3.559	11.3133
3.5606	11.1962
3.5622	10.8996
3.5638	10.8077
3.5654	10.7728
3.567	11.0341
3.56859	11.0104
3.57019	11.0864
3.57179	10.7698
3.57339	10.7254
3.57499	10.9418
3.57659	10.7309
3.57819	10.5979
3.57979	10.5852
3.58139	10.5712
3.58299	10.6283
3.58459	11.014
3.58619	11.1172
3.58779	10.7051
3.58939	10.646
3.59099	10.748
3.59259	10.62
3.59419	10.9063
3.59579	11.1389
3.59739	11.2783
3.59898	11.2244
3.60058	11.2309
3.60218	10.859
3.60378	11.0235
3.60538	11.1278
3.60698	10.5757
3.60858	10.5214
3.61018	10.274
3.61178	10.2697
3.61338	10.4604
3.61497	10.7329
3.61657	10.9013
3.61817	10.4483
3.61977	10.4225
3.62137	10.3915
3.62297	10.622
3.62457	10.6641
3.62617	10.7918
3.62776	10.7575
3.62936	10.2427
3.63096	10.2147
3.63256	10.1615
3.63416	10.1588
3.63576	10.2311
3.63736	10.4184
3.63895	10.4937
3.64055	10.8061
3.64215	10.9287
3.64375	11.0439
3.64535	10.9755
3.64695	10.7615
3.64854	10.9441
3.65014	11.0673
3.65174	11.1616
3.65334	11.1008
3.65494	10.5675
3.65654	10.2508
3.65813	10.6357
3.65973	10.7018
3.66133	10.9418
3.66293	11.4099
3.66453	11.2113
3.66612	11.059
3.66772	11.2937
3.66932	11.0188
3.67092	10.6281
3.67252	10.339
3.67411	9.91045
3.67571	9.9152
3.67731	10.0121
3.67891	10.4938
3.6805	10.832
3.6821	10.6889
3.6837	10.7495
3.6853	10.4237
3.68689	10.1553
3.68849	9.98776
3.69009	9.88465
3.69169	10.0216
3.69329	10.3332
3.69488	10.3896
3.69648	10.1687
3.69808	9.92044
3.69967	10.1054
3.70127	10.3779
3.70287	10.6461
3.70447	10.7746
3.70606	10.5441
3.70766	10.1893
3.70926	9.87444
3.71086	9.76682
3.71245	9.65157
3.71405	9.83176
3.71565	10.0167
3.71724	10.2262
3.71884	10.225
3.72044	10.1905
3.72203	10.3188
3.72363	10.2314
3.72523	9.98186
3.72683	10.0628
3.72842	10.2628
3.73002	10.2515
3.73162	10.667
3.73321	11.0261
3.73481	10.7514
3.73641	10.2722
3.738	9.94435
3.7396	9.65957
3.7412	9.51837
3.74279	9.8676
3.74439	10.0681
3.74598	9.9073
3.74758	10.1522
3.74918	10.0884
3.75077	9.94699
3.75237	10.0808
3.75397	9.85188
3.75556	9.96732
3.75716	10.003
3.75876	9.7846
3.76035	9.97692
3.76195	9.81858
3.76354	9.58402
3.76514	10.1988
3.76674	10.2549
3.76833	10.1878
3.76993	9.92243
3.77152	9.63066
3.77312	9.58454
3.77472	9.5339
3.77631	9.85156
3.77791	9.96412
3.7795	10.094
3.7811	10.2348
3.7827	10.2313
3.78429	10.0273
3.78589	10.0855
3.78748	9.85915
3.78908	9.82257
3.79067	9.92026
3.79227	9.9504
3.79387	9.98529
3.79546	10.1521
3.79706	10.1439
3.79865	10.115
3.80025	10.1478
3.80184	10.118
3.80344	9.8258
3.80503	9.48862
3.80663	9.74403
3.80822	9.71561
3.80982	9.96732
3.81142	9.8083
3.81301	9.7554
3.81461	9.49892
3.8162	9.16729
3.8178	9.31728
3.81939	9.68798
3.82099	9.57996
3.82258	9.98978
3.82418	9.94137
3.82577	9.97645
3.82737	10.1338
3.82896	10.0934
3.83056	10.1751
3.83215	9.89339
3.83375	9.78896
3.83534	9.44994
3.83693	9.39532
3.83853	9.55877
3.84012	9.80252
3.84172	9.81787
3.84331	9.44829
3.84491	9.54284
3.8465	9.39419
3.8481	9.23035
3.84969	9.37394
3.85129	9.4803
3.85288	9.42513
3.85448	9.20272
3.85607	9.12464
3.85766	9.01061
3.85926	9.233
3.86085	9.3493
3.86245	9.63789
3.86404	9.78126
3.86564	9.87875
3.86723	9.87075
3.86882	9.66904
3.87042	9.6233
3.87201	9.66018
3.87361	9.37256
3.8752	9.42053
3.87679	9.53367
3.87839	9.23852
3.87998	9.49682
3.88158	9.67449
3.88317	9.46793
3.88476	9.48321
3.88636	9.15865
3.88795	9.08476
3.88954	9.22448
3.89114	9.02603
3.89273	9.02271
3.89433	9.03858
3.89592	9.02237
3.89751	9.2879
3.89911	9.49351
3.9007	9.82912
3.90229	9.9387
3.90389	9.90353
3.90548	9.76152
3.90707	9.42026
3.90867	9.17089
3.91026	9.00397
3.91185	9.15257
3.91345	9.05546
3.91504	8.9684
3.91663	8.84108
3.91823	8.95358
3.91982	9.23515
3.92141	9.25788
3.92301	9.27002
3.9246	9.419
3.92619	9.33239
3.92779	9.47942
3.92938	9.8289
3.93097	9.58653
3.93256	9.43284
3.93416	9.31383
3.93575	9.3125
3.93734	9.27221
3.93894	9.44732
3.94053	9.34629
3.94212	9.15466
3.94371	9.20095
3.94531	9.00716
3.9469	9.08223
3.94849	9.25826
3.95008	9.43002
3.95168	9.4671
3.95327	9.31372
3.95486	9.3082
3.95645	9.27569
3.95805	9.35514
3.95964	9.2918
3.96123	9.37515
3.96282	9.07847
3.96442	9.06943
3.96601	8.8548
3.9676	9.06446
3.96919	9.01695
3.97078	9.19669
3.97238	9.04063
3.97397	9.18385
3.97556	9.46696
3.97715	9.34084
3.97874	9.64868
3.98034	9.58632
3.98193	9.28114
3.98352	9.51319
3.98511	9.3544
3.9867	9.4087
3.9883	9.43463
3.98989	9.05608
3.99148	8.44209
3.99307	8.37187
3.99466	8.27145
3.99625	8.27011
3.99785	8.5909
3.99944	8.6484
4.00103	8.79529
4.00262	9.02701
4.00421	9.08069
4.0058	9.2572
4.00739	9.44718
4.00899	9.3514
4.01058	9.28222
4.01217	9.26616
4.01376	9.20137
4.01535	9.23197
4.01694	9.20103
4.01853	9.06604
4.02012	8.65134
4.02172	8.67678
4.02331	8.60139
4.0249	8.83472
4.02649	9.02445
4.02808	9.05554
4.02967	9.01635
4.03126	8.9139
4.03285	8.86858
4.03444	8.98173
4.03603	9.10372
4.03763	9.45715
4.03922	9.61123
4.04081	9.5462
4.0424	9.24317
4.04399	9.45183
4.04558	9.28113
4.04717	9.21864
4.04876	9.14693
4.05035	8.91802
4.05194	9.16773
4.05353	9.33053
4.05512	9.42976
4.05671	9.17655
4.0583	9.2393
4.05989	9.12749
4.06148	9.40802
4.06307	9.28673
4.06466	9.11617
4.06625	9.05937
4.06784	8.68174
4.06943	8.50197
4.07102	8.24278
4.07261	8.02501
4.0742	8.11101
4.07579	8.30641
4.07738	8.31196
4.07897	8.60911
4.08056	8.43187
4.08215	8.55654
4.08374	8.55119
4.08533	8.76359
4.08692	8.78027
4.08851	8.59477
4.0901	8.37406
4.09169	8.32681
4.09328	8.64105
4.09487	8.98797
4.09646	9.17137
4.09805	9.14309
4.09964	9.23607
4.10123	8.97095
4.10282	9.07359
4.10441	9.25514
4.106	9.16041
4.10759	9.38443
4.10918	9.40382
4.11077	9.04913
4.11236	8.93357
4.11395	8.66962
4.11553	8.47759
4.11712	8.37968
4.11871	8.32135
4.1203	8.38645
4.12189	8.42397
4.12348	8.35839
4.12507	8.19571
4.12666	8.40662
4.12825	8.35721
4.12984	8.1311
4.13142	8.1999
4.13301	8.08177
4.1346	8.20489
4.13619	8.45094
4.13778	8.50266
4.13937	8.46335
4.14096	8.51763
4.14255	8.80655
4.14413	8.65604
4.14572	8.99429
4.14731	8.6649
4.1489	8.29999
4.15049	8.15505
4.15208	8.50574
4.15367	8.37085
4.15525	8.38331
4.15684	8.43095
4.15843	8.22968
4.16002	8.53154
4.16161	8.93807
4.16319	8.97312
4.16478	8.95697
4.16637	8.53947
4.16796	8.47544
4.16955	8.52784
4.17114	8.49422
4.17272	8.71374
4.17431	8.87441
4.1759	8.73435
4.17749	8.32182
4.17908	8.57621
4.18066	8.79081
4.18225	8.87884
4.18384	9.04981
4.18543	8.78641
4.18701	8.43814
4.1886	8.27442
4.19019	8.19495
4.19178	8.16759
4.19336	8.15041
4.19495	8.27453
4.19654	8.42017
4.19813	8.19944
4.19971	8.21975
4.2013	8.30855
4.20289	8.3695
4.20448	8.67982
4.20606	9.06022
4.20765	8.89175
4.20924	8.7717
4.21083	8.68731
4.21241	8.4624
4.214	8.34468
4.21559	8.47511
4.21717	8.78233
4.21876	8.58254
4.22035	8.69717
4.22194	8.66895
4.22352	8.19614
4.22511	8.07185
4.2267	8.03745
4.22828	8.19378
4.22987	8.66389
4.23146	8.82189
4.23304	8.61794
4.23463	8.59335
4.23622	8.38845
4.2378	8.15129
4.23939	7.91312
4.24098	7.96856
4.24256	8.04491
[truncated: 1,779 more rows]
