# Supplementary material for: The structure of liquid carbon elucidated by in situ X-ray diffraction
Source: Nature. 2025 May 21;642(8067):351–5. doi: 10.1038/s41586-025-09035-6 (PMC12158773; doi:10.1038/s41586-025-09035-6)
Supplement: Supplementary file 3 — Source Data for Fig. 3 [file 41586_2025_9035_MOESM3_ESM.xlsx]

## Sheet: exp 106 GPa
k	S(k)
1.02203	0.0208077
1.02366	-0.225677
1.02529	-0.0489354
1.02692	-0.0812468
1.02854	0.0545101
1.03017	0.020075
1.0318	-0.0479179
1.03343	-0.182942
1.03506	-0.129674
1.03669	0.00442341
1.03832	0.117702
1.03994	0.0717707
1.04157	-0.0295041
1.0432	0.0208611
1.04483	0.0249985
1.04646	0.0952424
1.04809	0.0817488
1.04972	0.107586
1.05134	0.0469009
1.05297	0.015172
1.0546	-0.0443994
1.05623	-0.100715
1.05786	-0.104008
1.05949	-0.0432311
1.06112	0.0479368
1.06274	0.0013499
1.06437	-0.0390379
1.066	-0.13538
1.06763	-0.0933875
1.06926	-0.0343686
1.07089	0.0380546
1.07251	0.0588445
1.07414	0.0183184
1.07577	-0.0231287
1.0774	0.0192264
1.07903	0.0193585
1.08066	0.00913771
1.08228	-0.0528142
1.08391	-0.122642
1.08554	-0.104512
1.08717	-0.0923983
1.0888	-0.0188529
1.09043	-0.0429219
1.09205	-0.0293977
1.09368	-0.0174891
1.09531	-0.00836502
1.09694	-0.0260874
1.09857	-0.0480792
1.1002	-0.000827262
1.10182	0.023118
1.10345	-0.00144246
1.10508	-0.0300184
1.10671	-0.0264361
1.10834	0.0294275
1.10997	0.00149915
1.11159	0.00812475
1.11322	-0.0338615
1.11485	-0.0320954
1.11648	-0.0230109
1.11811	-0.0100774
1.11973	0.0182029
1.12136	-0.0229927
1.12299	-0.0279211
1.12462	0.0314459
1.12625	0.025914
1.12788	-0.0147503
1.1295	-0.0808305
1.13113	-0.124758
1.13276	-0.094945
1.13439	-0.0596575
1.13602	-0.0727151
1.13764	-0.071913
1.13927	-0.0477918
1.1409	0.00622293
1.14253	0.0568218
1.14416	0.0846977
1.14578	0.0896216
1.14741	0.0678461
1.14904	0.0613927
1.15067	0.048981
1.1523	0.0211372
1.15392	0.0156653
1.15555	0.000862167
1.15718	0.0182561
1.15881	0.0523184
1.16044	0.0765617
1.16206	0.0787369
1.16369	0.0411468
1.16532	0.0262361
1.16695	0.0381159
1.16857	0.0223805
1.1702	0.0383723
1.17183	0.0278152
1.17346	0.0152027
1.17509	0.0247952
1.17671	0.0159983
1.17834	0.0217932
1.17997	0.0193353
1.1816	0.0210921
1.18323	0.0161241
1.18485	0.0167719
1.18648	0.0227398
1.18811	0.0317269
1.18974	0.0699371
1.19136	0.0514608
1.19299	0.0224203
1.19462	0.00193773
1.19625	0.00180302
1.19788	0.0255226
1.1995	0.0564845
1.20113	0.0636672
1.20276	0.0566321
1.20439	0.0370703
1.20601	0.0271509
1.20764	0.0243271
1.20927	0.0423632
1.2109	0.0280667
1.21252	0.0404625
1.21415	0.074195
1.21578	0.0818938
1.21741	0.0735679
1.21903	0.0328811
1.22066	0.0216103
1.22229	0.070047
1.22392	0.114441
1.22554	0.119087
1.22717	0.095634
1.2288	0.0440353
1.23043	0.0639343
1.23206	0.0704608
1.23368	0.107166
1.23531	0.133709
1.23694	0.111457
1.23856	0.112507
1.24019	0.0867457
1.24182	0.0709146
1.24345	0.0738254
1.24507	0.07658
1.2467	0.102685
1.24833	0.0953427
1.24996	0.117807
1.25158	0.102005
1.25321	0.0793692
1.25484	0.0819319
1.25647	0.0880895
1.25809	0.119139
1.25972	0.154686
1.26135	0.144506
1.26298	0.135212
1.2646	0.0872445
1.26623	0.0795421
1.26786	0.0960943
1.26949	0.0600554
1.27111	0.0776676
1.27274	0.0582851
1.27437	0.0572374
1.27599	0.0733926
1.27762	0.0703269
1.27925	0.0607741
1.28088	0.074999
1.2825	0.0694811
1.28413	0.106115
1.28576	0.102574
1.28738	0.112838
1.28901	0.108719
1.29064	0.110973
1.29227	0.113477
1.29389	0.119298
1.29552	0.115912
1.29715	0.13798
1.29877	0.138732
1.3004	0.122616
1.30203	0.0935092
1.30366	0.0836228
1.30528	0.0983062
1.30691	0.117518
1.30854	0.124454
1.31016	0.140916
1.31179	0.136416
1.31342	0.128243
1.31504	0.0891414
1.31667	0.0823575
1.3183	0.0662953
1.31993	0.0500613
1.32155	0.0426176
1.32318	0.0556973
1.32481	0.0728392
1.32643	0.066337
1.32806	0.0683241
1.32969	0.0982157
1.33131	0.11966
1.33294	0.101717
1.33457	0.0941052
1.33619	0.0925567
1.33782	0.0953941
1.33945	0.122865
1.34108	0.0873584
1.3427	0.106708
1.34433	0.0926648
1.34596	0.110808
1.34758	0.113382
1.34921	0.127969
1.35084	0.112145
1.35246	0.106237
1.35409	0.0897064
1.35572	0.114779
1.35734	0.122785
1.35897	0.143845
1.3606	0.156468
1.36222	0.135365
1.36385	0.123341
1.36548	0.111525
1.3671	0.0876637
1.36873	0.0775284
1.37036	0.0542932
1.37198	0.045077
1.37361	0.0812252
1.37524	0.112158
1.37686	0.159974
1.37849	0.141406
1.38012	0.120607
1.38174	0.110954
1.38337	0.133742
1.385	0.142219
1.38662	0.150959
1.38825	0.136819
1.38987	0.137243
1.3915	0.127476
1.39313	0.109179
1.39475	0.0953903
1.39638	0.1286
1.39801	0.144837
1.39963	0.14706
1.40126	0.135845
1.40289	0.0782065
1.40451	0.0694143
1.40614	0.068355
1.40777	0.076521
1.40939	0.0975571
1.41102	0.109463
1.41264	0.110682
1.41427	0.110935
1.4159	0.107475
1.41752	0.0961419
1.41915	0.0885664
1.42078	0.0701957
1.4224	0.104012
1.42403	0.129945
1.42565	0.174412
1.42728	0.16807
1.42891	0.15281
1.43053	0.148487
1.43216	0.148703
1.43379	0.147022
1.43541	0.133014
1.43704	0.0821389
1.43866	0.0650641
1.44029	0.0579922
1.44192	0.0775757
1.44354	0.12362
1.44517	0.147207
1.4468	0.148172
1.44842	0.151772
1.45005	0.135111
1.45167	0.154135
1.4533	0.158276
1.45493	0.155813
1.45655	0.132104
1.45818	0.121441
1.4598	0.131088
1.46143	0.12129
1.46306	0.118701
1.46468	0.111562
1.46631	0.106363
1.46793	0.0915724
1.46956	0.111883
1.47119	0.13954
1.47281	0.147722
1.47444	0.149643
1.47606	0.118361
1.47769	0.123118
1.47931	0.118559
1.48094	0.124235
1.48257	0.101774
1.48419	0.0936882
1.48582	0.0749885
1.48744	0.0847732
1.48907	0.116888
1.4907	0.129804
1.49232	0.154212
1.49395	0.159836
1.49557	0.147015
1.4972	0.137732
1.49882	0.112817
1.50045	0.108905
1.50208	0.111434
1.5037	0.12332
1.50533	0.141451
1.50695	0.138035
1.50858	0.111837
1.5102	0.0892604
1.51183	0.0979427
1.51345	0.102406
1.51508	0.119854
1.51671	0.127937
1.51833	0.106638
1.51996	0.121331
1.52158	0.141136
1.52321	0.14118
1.52483	0.138652
1.52646	0.124483
1.52808	0.140614
1.52971	0.145498
1.53134	0.150096
1.53296	0.154798
1.53459	0.145453
1.53621	0.137808
1.53784	0.123592
1.53946	0.133144
1.54109	0.155967
1.54271	0.141076
1.54434	0.151807
1.54596	0.165532
1.54759	0.199376
1.54922	0.212692
1.55084	0.187014
1.55247	0.160916
1.55409	0.155277
1.55572	0.166613
1.55734	0.187528
1.55897	0.192409
1.56059	0.161283
1.56222	0.135344
1.56384	0.101085
1.56547	0.105443
1.56709	0.132578
1.56872	0.142331
1.57034	0.160085
1.57197	0.174484
1.57359	0.170592
1.57522	0.173844
1.57684	0.171965
1.57847	0.149441
1.58009	0.156499
1.58172	0.130766
1.58334	0.117456
1.58497	0.0998752
1.58659	0.0875456
1.58822	0.0899568
1.58984	0.120403
1.59147	0.132315
1.59309	0.151432
1.59472	0.152035
1.59634	0.135597
1.59797	0.112685
1.59959	0.127233
1.60122	0.126968
1.60284	0.146851
1.60447	0.158758
1.60609	0.165628
1.60772	0.160356
1.60934	0.157759
1.61097	0.147447
1.61259	0.154111
1.61422	0.159047
1.61584	0.162355
1.61747	0.146451
1.61909	0.161231
1.62072	0.164067
1.62234	0.140846
1.62397	0.152205
1.62559	0.139177
1.62722	0.146614
1.62884	0.127941
1.63047	0.133788
1.63209	0.130234
1.63372	0.157089
1.63534	0.158839
1.63697	0.184453
1.63859	0.192095
1.64021	0.193456
1.64184	0.182492
1.64346	0.161076
1.64509	0.148569
1.64671	0.144431
1.64834	0.16956
1.64996	0.136945
1.65159	0.142016
1.65321	0.153222
1.65484	0.137191
1.65646	0.145595
1.65808	0.14621
1.65971	0.14295
1.66133	0.191312
1.66296	0.195073
1.66458	0.177549
1.66621	0.159746
1.66783	0.134512
1.66946	0.133906
1.67108	0.125924
1.6727	0.138556
1.67433	0.16323
1.67595	0.164902
1.67758	0.163521
1.6792	0.1525
1.68083	0.158765
1.68245	0.149183
1.68407	0.157759
1.6857	0.146609
1.68732	0.148101
1.68895	0.152285
1.69057	0.152493
1.6922	0.15542
1.69382	0.180066
1.69544	0.187861
1.69707	0.190244
1.69869	0.204111
1.70032	0.184315
1.70194	0.18033
1.70356	0.162952
1.70519	0.131128
1.70681	0.11776
1.70844	0.123707
1.71006	0.117278
1.71169	0.142508
1.71331	0.161458
1.71493	0.176516
1.71656	0.207153
1.71818	0.168652
1.71981	0.160311
1.72143	0.127878
1.72305	0.0979414
1.72468	0.0898682
1.7263	0.0989075
1.72792	0.123875
1.72955	0.147798
1.73117	0.152951
1.7328	0.157649
1.73442	0.141819
1.73604	0.165866
1.73767	0.194555
1.73929	0.168319
1.74092	0.159144
1.74254	0.141576
1.74416	0.147742
1.74579	0.171105
1.74741	0.171495
1.74903	0.171129
1.75066	0.17752
1.75228	0.159852
1.75391	0.156912
1.75553	0.14563
1.75715	0.14976
1.75878	0.168482
1.7604	0.184331
1.76202	0.195111
1.76365	0.193637
1.76527	0.173628
1.76689	0.148294
1.76852	0.139836
1.77014	0.147964
1.77176	0.185602
1.77339	0.202283
1.77501	0.215844
1.77664	0.210323
1.77826	0.180014
1.77988	0.186318
1.78151	0.188447
1.78313	0.18402
1.78475	0.214137
1.78638	0.209206
1.788	0.20866
1.78962	0.214161
1.79125	0.21079
1.79287	0.185802
1.79449	0.200259
1.79612	0.187534
1.79774	0.174804
1.79936	0.166149
1.80099	0.142935
1.80261	0.140782
1.80423	0.174869
1.80586	0.191959
1.80748	0.166364
1.8091	0.156912
1.81073	0.146193
1.81235	0.170386
1.81397	0.21227
1.81559	0.22222
1.81722	0.222623
1.81884	0.189784
1.82046	0.166207
1.82209	0.147662
1.82371	0.167926
1.82533	0.186096
1.82696	0.180269
1.82858	0.182365
1.8302	0.180621
1.83183	0.163172
1.83345	0.186716
1.83507	0.188605
1.83669	0.200787
1.83832	0.196048
1.83994	0.177915
1.84156	0.172322
1.84319	0.181385
1.84481	0.206904
1.84643	0.197728
1.84805	0.198353
1.84968	0.183595
1.8513	0.173752
1.85292	0.16336
1.85455	0.176962
1.85617	0.193455
1.85779	0.209088
1.85941	0.216558
1.86104	0.198622
1.86266	0.191999
1.86428	0.177929
1.8659	0.184563
1.86753	0.174428
1.86915	0.156656
1.87077	0.162046
1.8724	0.156048
1.87402	0.197988
1.87564	0.202502
1.87726	0.221898
1.87889	0.219317
1.88051	0.206147
1.88213	0.22769
1.88375	0.237044
1.88538	0.261106
1.887	0.258962
1.88862	0.234249
1.89024	0.214096
1.89187	0.184503
1.89349	0.171942
1.89511	0.151409
1.89673	0.174652
1.89836	0.210226
1.89998	0.262695
1.9016	0.285701
1.90322	0.288373
1.90484	0.278799
1.90647	0.269708
1.90809	0.256282
1.90971	0.250915
1.91133	0.243329
1.91296	0.236498
1.91458	0.26106
1.9162	0.253957
1.91782	0.266583
1.91944	0.246661
1.92107	0.231322
1.92269	0.226302
1.92431	0.229949
1.92593	0.232299
1.92756	0.24373
1.92918	0.23824
1.9308	0.229844
1.93242	0.252882
1.93404	0.24706
1.93567	0.256642
1.93729	0.264627
1.93891	0.272026
1.94053	0.270746
1.94215	0.244489
1.94378	0.22395
1.9454	0.182209
1.94702	0.208196
1.94864	0.218788
1.95026	0.217652
1.95189	0.22792
1.95351	0.223781
1.95513	0.207341
1.95675	0.237083
1.95837	0.216094
1.95999	0.21783
1.96162	0.190687
1.96324	0.198906
1.96486	0.200971
1.96648	0.206442
1.9681	0.222046
1.96972	0.225412
1.97135	0.223043
1.97297	0.22076
1.97459	0.198152
1.97621	0.192982
1.97783	0.177808
1.97945	0.163718
1.98108	0.178447
1.9827	0.200761
1.98432	0.213932
1.98594	0.218391
1.98756	0.212746
1.98918	0.215327
1.99081	0.22749
1.99243	0.218643
1.99405	0.229485
1.99567	0.203521
1.99729	0.215128
1.99891	0.209617
2.00053	0.208406
2.00216	0.211809
2.00378	0.194101
2.0054	0.220013
2.00702	0.249279
2.00864	0.259235
2.01026	0.260746
2.01188	0.254293
2.0135	0.246878
2.01513	0.224991
2.01675	0.19812
2.01837	0.20992
2.01999	0.218039
2.02161	0.249551
2.02323	0.258753
2.02485	0.255453
2.02647	0.269319
2.0281	0.272797
2.02972	0.260245
2.03134	0.25281
2.03296	0.241872
2.03458	0.235901
2.0362	0.251146
2.03782	0.249447
2.03944	0.235103
2.04106	0.236519
2.04269	0.226164
2.04431	0.229222
2.04593	0.23
2.04755	0.227717
2.04917	0.234113
2.05079	0.247045
2.05241	0.268264
2.05403	0.275806
2.05565	0.273123
2.05727	0.246943
2.05889	0.23772
2.06051	0.236207
2.06214	0.232429
2.06376	0.242067
2.06538	0.250184
2.067	0.247655
2.06862	0.240618
2.07024	0.258957
2.07186	0.259085
2.07348	0.265027
2.0751	0.273959
2.07672	0.265509
2.07834	0.268384
2.07996	0.253664
2.08158	0.2521
2.0832	0.244967
2.08482	0.260983
2.08645	0.281386
2.08807	0.290309
2.08969	0.311806
2.09131	0.309577
2.09293	0.31495
2.09455	0.306358
2.09617	0.28857
2.09779	0.298985
2.09941	0.316009
2.10103	0.311063
2.10265	0.302392
2.10427	0.287314
2.10589	0.269553
2.10751	0.268447
2.10913	0.263709
2.11075	0.235348
2.11237	0.232551
2.11399	0.237424
2.11561	0.240906
2.11723	0.235433
2.11885	0.231136
2.12047	0.223939
2.12209	0.224105
2.12371	0.255869
2.12533	0.250854
2.12695	0.272754
2.12857	0.29144
2.13019	0.275186
2.13181	0.264405
2.13343	0.26551
2.13505	0.285362
2.13667	0.292963
2.13829	0.266679
2.13991	0.249989
2.14153	0.227677
2.14315	0.250683
2.14477	0.271136
2.14639	0.30355
2.14801	0.336116
2.14963	0.312999
2.15125	0.29596
2.15287	0.255973
2.15449	0.23944
2.15611	0.266359
2.15773	0.295631
2.15935	0.315262
2.16097	0.311324
2.16259	0.286218
2.16421	0.287865
2.16583	0.297908
2.16745	0.310767
2.16907	0.306192
2.17069	0.283348
2.17231	0.261927
2.17393	0.279492
2.17555	0.278768
2.17717	0.297618
2.17879	0.304343
2.18041	0.306639
2.18203	0.313235
2.18365	0.316337
2.18527	0.317287
2.18689	0.321385
2.1885	0.31695
2.19012	0.292757
2.19174	0.283504
2.19336	0.277149
2.19498	0.278723
2.1966	0.275616
2.19822	0.2684
2.19984	0.258661
2.20146	0.301958
2.20308	0.328701
2.2047	0.3094
2.20632	0.31101
2.20794	0.298545
2.20956	0.306935
2.21118	0.31072
2.21279	0.298425
2.21441	0.297278
2.21603	0.294461
2.21765	0.309319
2.21927	0.320409
2.22089	0.319041
2.22251	0.304906
2.22413	0.318775
2.22575	0.296621
2.22737	0.304292
2.22899	0.32501
2.2306	0.316853
2.23222	0.327178
2.23384	0.325634
2.23546	0.326751
2.23708	0.327085
2.2387	0.344849
2.24032	0.331741
2.24194	0.33645
2.24356	0.316427
2.24517	0.297496
2.24679	0.288891
2.24841	0.295075
2.25003	0.314703
2.25165	0.335005
2.25327	0.354563
2.25489	0.350784
2.25651	0.360707
2.25813	0.362361
2.25974	0.3527
2.26136	0.360161
2.26298	0.36117
2.2646	0.358486
2.26622	0.357862
2.26784	0.346049
2.26946	0.348523
2.27107	0.342215
2.27269	0.313642
2.27431	0.316683
2.27593	0.348182
2.27755	0.342873
2.27917	0.36994
2.28078	0.366951
2.2824	0.343234
2.28402	0.346312
2.28564	0.315652
2.28726	0.331017
2.28888	0.338352
2.2905	0.336627
2.29211	0.340818
2.29373	0.323932
2.29535	0.328916
2.29697	0.332635
2.29859	0.353268
2.3002	0.350865
2.30182	0.347433
2.30344	0.349969
2.30506	0.340509
2.30668	0.347373
2.3083	0.341258
2.30991	0.319315
2.31153	0.318057
2.31315	0.36296
2.31477	0.403932
2.31639	0.43243
2.318	0.411562
2.31962	0.389318
2.32124	0.368697
2.32286	0.358621
2.32448	0.355399
2.32609	0.328425
2.32771	0.332902
2.32933	0.333926
2.33095	0.35574
2.33257	0.384207
2.33418	0.371789
2.3358	0.373026
2.33742	0.35295
2.33904	0.352352
2.34065	0.359294
2.34227	0.368332
2.34389	0.379189
2.34551	0.374262
2.34713	0.347274
2.34874	0.347013
2.35036	0.332438
2.35198	0.318539
2.3536	0.329435
2.35521	0.36658
2.35683	0.411676
2.35845	0.444876
2.36007	0.452007
2.36168	0.414659
2.3633	0.385371
2.36492	0.387334
2.36654	0.375244
2.36815	0.391935
2.36977	0.40502
2.37139	0.398807
2.37301	0.411597
2.37462	0.416427
2.37624	0.4313
2.37786	0.458689
2.37947	0.433098
2.38109	0.411972
2.38271	0.388282
2.38433	0.387161
2.38594	0.391121
2.38756	0.409618
2.38918	0.409076
2.3908	0.38426
2.39241	0.356199
2.39403	0.327155
2.39565	0.348983
2.39726	0.40532
2.39888	0.403646
2.4005	0.42942
2.40212	0.420989
2.40373	0.412193
2.40535	0.447728
2.40697	0.454102
2.40858	0.437074
2.4102	0.423974
2.41182	0.391123
2.41343	0.378461
2.41505	0.368947
2.41667	0.38307
2.41828	0.394456
2.4199	0.386298
2.42152	0.401351
2.42313	0.408417
2.42475	0.442796
2.42637	0.459057
2.42799	0.445767
2.4296	0.435604
2.43122	0.450678
2.43284	0.458029
2.43445	0.469644
2.43607	0.48251
2.43769	0.478212
2.4393	0.461829
2.44092	0.436834
2.44253	0.417878
2.44415	0.407667
2.44577	0.427665
2.44738	0.447709
2.449	0.432443
2.45062	0.430234
2.45223	0.428809
2.45385	0.427991
2.45547	0.402227
2.45708	0.393154
2.4587	0.381656
2.46032	0.403286
2.46193	0.432989
2.46355	0.433751
2.46516	0.418469
2.46678	0.427066
2.4684	0.420163
2.47001	0.443093
2.47163	0.439707
2.47325	0.442358
2.47486	0.452294
2.47648	0.459762
2.47809	0.473184
2.47971	0.486187
2.48133	0.478287
2.48294	0.507834
2.48456	0.499589
2.48617	0.503485
2.48779	0.480678
2.48941	0.478366
2.49102	0.472966
2.49264	0.489947
2.49425	0.521244
2.49587	0.494465
2.49749	0.503159
2.4991	0.505173
2.50072	0.501294
2.50233	0.53598
2.50395	0.513353
2.50557	0.498685
2.50718	0.489181
2.5088	0.478248
2.51041	0.481728
2.51203	0.498928
2.51364	0.503399
2.51526	0.518927
2.51687	0.543502
2.51849	0.537436
2.52011	0.543955
2.52172	0.510115
2.52334	0.486903
2.52495	0.482664
2.52657	0.513647
2.52818	0.558083
2.5298	0.580363
2.53141	0.580842
2.53303	0.559507
2.53465	0.550553
2.53626	0.554796
2.53788	0.542706
2.53949	0.54463
2.54111	0.547127
2.54272	0.5551
2.54434	0.568409
2.54595	0.589664
2.54757	0.589313
2.54918	0.601427
2.5508	0.58807
2.55241	0.560889
2.55403	0.563489
2.55564	0.556283
2.55726	0.579822
2.55887	0.566036
2.56049	0.605082
2.5621	0.617039
2.56372	0.605351
2.56533	0.601635
2.56695	0.581623
2.56856	0.595966
2.57018	0.623969
2.57179	0.63912
2.57341	0.636248
2.57502	0.628282
2.57664	0.606381
2.57825	0.616636
2.57987	0.60676
2.58148	0.596389
2.5831	0.612209
2.58471	0.643916
2.58633	0.658879
2.58794	0.67104
2.58956	0.666631
2.59117	0.620661
2.59279	0.601461
2.5944	0.622853
2.59602	0.629915
2.59763	0.672273
2.59925	0.668058
2.60086	0.618382
2.60247	0.629034
2.60409	0.630177
2.6057	0.656909
2.60732	0.681817
2.60893	0.665109
2.61055	0.673236
2.61216	0.670837
2.61378	0.662545
2.61539	0.646994
2.61701	0.635624
2.61862	0.628628
2.62023	0.650186
2.62185	0.672598
2.62346	0.675897
2.62508	0.675112
2.62669	0.639189
2.62831	0.6389
2.62992	0.665627
2.63153	0.684444
2.63315	0.679632
2.63476	0.671738
2.63638	0.639253
2.63799	0.639972
2.6396	0.64227
2.64122	0.656733
2.64283	0.67016
2.64445	0.653957
2.64606	0.65093
2.64767	0.657409
2.64929	0.667547
2.6509	0.661521
2.65252	0.660751
2.65413	0.675673
2.65574	0.707199
2.65736	0.727493
2.65897	0.735692
2.66059	0.731883
2.6622	0.721775
2.66381	0.718997
2.66543	0.730168
2.66704	0.72811
2.66865	0.745591
2.67027	0.745038
2.67188	0.763815
2.67349	0.764662
2.67511	0.752717
2.67672	0.734223
2.67834	0.726999
2.67995	0.73492
2.68156	0.751406
2.68318	0.804537
2.68479	0.804295
2.6864	0.813084
2.68802	0.831942
2.68963	0.799428
2.69124	0.79993
2.69286	0.791226
2.69447	0.779957
2.69608	0.787978
2.6977	0.757972
2.69931	0.744936
2.70092	0.724607
2.70254	0.746332
2.70415	0.76454
2.70576	0.763267
2.70738	0.791694
2.70899	0.761218
2.7106	0.771108
2.71222	0.768317
2.71383	0.766015
2.71544	0.776954
2.71705	0.798495
2.71867	0.809273
2.72028	0.8075
2.72189	0.774543
2.72351	0.786851
2.72512	0.788426
2.72673	0.773469
2.72835	0.781208
2.72996	0.77554
2.73157	0.781071
2.73318	0.78714
2.7348	0.810051
2.73641	0.841819
2.73802	0.843561
2.73964	0.877623
2.74125	0.889127
2.74286	0.869592
2.74447	0.83252
2.74609	0.855958
2.7477	0.850568
2.74931	0.856776
2.75092	0.843864
2.75254	0.831788
2.75415	0.840025
2.75576	0.832632
2.75737	0.824134
2.75899	0.81731
2.7606	0.79556
2.76221	0.792536
2.76382	0.806252
2.76544	0.805178
2.76705	0.826105
2.76866	0.859351
2.77027	0.865021
2.77189	0.876774
2.7735	0.906964
2.77511	0.923727
2.77672	0.85574
2.77833	0.842358
2.77995	0.818526
2.78156	0.847057
2.78317	0.878977
2.78478	0.873868
2.7864	0.843887
2.78801	0.832965
2.78962	0.865594
2.79123	0.903895
2.79284	0.92015
2.79446	0.937973
2.79607	0.924772
2.79768	0.926151
2.79929	0.950877
2.8009	0.906886
2.80251	0.877298
2.80413	0.889097
2.80574	0.897799
2.80735	0.936521
2.80896	0.928968
2.81057	0.905602
2.81219	0.91086
2.8138	0.910627
2.81541	0.94471
2.81702	0.961964
2.81863	0.947209
2.82024	0.958415
2.82186	0.932111
2.82347	0.901202
2.82508	0.944336
2.82669	0.954324
2.8283	0.984195
2.82991	1.02015
2.83152	1.03089
2.83314	1.02961
2.83475	1.03292
2.83636	1.00409
2.83797	1.00451
2.83958	0.989971
2.84119	0.976611
2.8428	0.963034
2.84442	0.925443
2.84603	0.93895
2.84764	0.938669
2.84925	0.954359
2.85086	0.946104
2.85247	0.921905
2.85408	0.945767
2.85569	0.944841
2.85731	0.986223
2.85892	1.01216
2.86053	1.01971
2.86214	1.00575
2.86375	0.977664
2.86536	0.940109
2.86697	0.915424
2.86858	0.921396
2.87019	0.917659
2.8718	0.946661
2.87342	1.02042
2.87503	1.04385
2.87664	1.10594
2.87825	1.09358
2.87986	1.0598
2.88147	1.02119
2.88308	0.972095
2.88469	1.00155
2.8863	1.05593
2.88791	1.07763
2.88952	1.08782
2.89113	1.10194
2.89274	1.08134
2.89435	1.07918
2.89597	1.07022
2.89758	1.0526
2.89919	1.06398
2.9008	1.05957
2.90241	1.03707
2.90402	1.04949
2.90563	1.04498
2.90724	1.0594
2.90885	1.08879
2.91046	1.07093
2.91207	1.05411
2.91368	1.02498
2.91529	1.0342
2.9169	1.0644
2.91851	1.09593
2.92012	1.09575
2.92173	1.08357
2.92334	1.05163
2.92495	1.04177
2.92656	1.04491
2.92817	1.05171
2.92978	1.02972
2.93139	1.01903
2.933	1.03202
2.93461	1.0487
2.93622	1.055
2.93783	1.07781
2.93944	1.05311
2.94105	1.06438
2.94266	1.07104
2.94427	1.07917
2.94588	1.11124
2.94749	1.14274
2.9491	1.17447
2.95071	1.16946
2.95232	1.15319
2.95393	1.12857
2.95554	1.11967
2.95715	1.13036
2.95876	1.1031
2.96037	1.1235
2.96198	1.13907
2.96359	1.1949
2.9652	1.25932
2.96681	1.24727
2.96842	1.22004
2.97003	1.20381
2.97164	1.19972
2.97324	1.19642
2.97485	1.2013
2.97646	1.24303
2.97807	1.22233
2.97968	1.24021
2.98129	1.21359
2.9829	1.21179
2.98451	1.17744
2.98612	1.19399
2.98773	1.19518
2.98934	1.20701
2.99095	1.22891
2.99256	1.2135
2.99416	1.23228
2.99577	1.22058
2.99738	1.20467
2.99899	1.21486
3.0006	1.24076
3.00221	1.27982
3.00382	1.28134
3.00543	1.28818
3.00704	1.27765
3.00865	1.26805
3.01025	1.24108
3.01186	1.23341
3.01347	1.26828
3.01508	1.31095
3.01669	1.36292
3.0183	1.40677
3.01991	1.40507
3.02152	1.40115
3.02313	1.38042
3.02473	1.35085
3.02634	1.36924
3.02795	1.3601
3.02956	1.35668
3.03117	1.36735
3.03278	1.38145
3.03439	1.34899
3.03599	1.32275
3.0376	1.31766
3.03921	1.30944
3.04082	1.33707
3.04243	1.37325
3.04404	1.37681
3.04564	1.41392
3.04725	1.41235
3.04886	1.39775
3.05047	1.40909
3.05208	1.40105
3.05369	1.40497
3.05529	1.40059
3.0569	1.40848
3.05851	1.42369
3.06012	1.38459
3.06173	1.38646
3.06333	1.39206
3.06494	1.39214
3.06655	1.44343
3.06816	1.47238
3.06977	1.47008
3.07137	1.4736
3.07298	1.47203
3.07459	1.49257
3.0762	1.50878
3.07781	1.52857
3.07941	1.58562
3.08102	1.58099
3.08263	1.58794
3.08424	1.59515
3.08585	1.61652
3.08745	1.68314
3.08906	1.72371
3.09067	1.72545
3.09228	1.74736
3.09388	1.74342
3.09549	1.75646
3.0971	1.76419
3.09871	1.81545
3.10031	1.85288
3.10192	1.8877
3.10353	1.91754
3.10514	1.89455
3.10674	1.90688
3.10835	1.94882
3.10996	1.99248
3.11157	2.05712
3.11317	2.12669
3.11478	2.16542
3.11639	2.21406
3.11799	2.26748
3.1196	2.29296
3.12121	2.33936
3.12282	2.38327
3.12442	2.46361
3.12603	2.58611
3.12764	2.70495
3.12924	2.82636
3.13085	2.97062
3.13246	3.07231
3.13407	3.1835
3.13567	3.31949
3.13728	3.48009
3.13889	3.66665
3.14049	3.89273
3.1421	4.10887
3.14371	4.31556
3.14531	4.56561
3.14692	4.76766
3.14853	4.93651
3.15013	5.08817
3.15174	5.20044
3.15335	5.36327
3.15495	5.51088
3.15656	5.61786
3.15817	5.67725
3.15977	5.67393
3.16138	5.67743
3.16299	5.70459
3.16459	5.69362
3.1662	5.70286
3.16781	5.62724
3.16941	5.5029
3.17102	5.35277
3.17263	5.21463
3.17423	5.01177
3.17584	4.83642
3.17744	4.63076
3.17905	4.41732
3.18066	4.25116
3.18226	4.11493
3.18387	3.98285
3.18548	3.83237
3.18708	3.66964
3.18869	3.54932
3.19029	3.43144
3.1919	3.3132
3.19351	3.15499
3.19511	2.99812
3.19672	2.86639
3.19832	2.73299
3.19993	2.65843
3.20154	2.53153
3.20314	2.42517
3.20475	2.33839
3.20635	2.24046
3.20796	2.16207
3.20957	2.10092
3.21117	2.08486
3.21278	2.06035
3.21438	2.00688
3.21599	1.97624
3.21759	1.93748
3.2192	1.90885
3.22081	1.9392
3.22241	1.94657
3.22402	1.94521
3.22562	1.89147
3.22723	1.85945
3.22883	1.82958
3.23044	1.78964
3.23204	1.74164
3.23365	1.69058
3.23526	1.62849
3.23686	1.62041
3.23847	1.59888
3.24007	1.57558
3.24168	1.58309
3.24328	1.5945
3.24489	1.58821
3.24649	1.54038
3.2481	1.53677
3.2497	1.51781
3.25131	1.51289
3.25291	1.50643
3.25452	1.47443
3.25612	1.44642
3.25773	1.39677
3.25933	1.39652
3.26094	1.32617
3.26254	1.31601
3.26415	1.3594
3.26575	1.39027
3.26736	1.45786
3.26896	1.43875
3.27057	1.38742
3.27217	1.35752
3.27378	1.29132
3.27538	1.28825
3.27699	1.29142
3.27859	1.30521
3.2802	1.31095
3.2818	1.30802
3.2834	1.27857
3.28501	1.2254
3.28661	1.21828
3.28822	1.17838
3.28982	1.22147
3.29143	1.24704
3.29303	1.24685
3.29464	1.27013
3.29624	1.24443
3.29785	1.22707
3.29945	1.24329
3.30105	1.21859
3.30266	1.19771
3.30426	1.21073
3.30587	1.19706
3.30747	1.19768
3.30907	1.16805
3.31068	1.17327
3.31228	1.18073
3.31389	1.20858
3.31549	1.20341
3.3171	1.18847
3.3187	1.21118
3.3203	1.25723
3.32191	1.24117
3.32351	1.23362
3.32512	1.16161
3.32672	1.0989
3.32832	1.11303
3.32993	1.0758
3.33153	1.08149
3.33313	1.11902
3.33474	1.16862
3.33634	1.18665
3.33795	1.17702
3.33955	1.18579
3.34115	1.14654
3.34276	1.13391
3.34436	1.11446
3.34596	1.07363
3.34757	1.10542
3.34917	1.16969
3.35077	1.1824
3.35238	1.22459
3.35398	1.16007
3.35558	1.11207
3.35719	1.09098
3.35879	1.03983
3.36039	1.06551
3.362	1.08551
3.3636	1.10222
3.3652	1.09693
3.36681	1.10533
3.36841	1.07908
3.37001	1.06827
3.37162	1.07781
3.37322	1.06272
3.37482	1.07104
3.37643	1.09307
3.37803	1.10365
3.37963	1.13877
3.38124	1.14441
3.38284	1.13134
3.38444	1.11013
3.38604	1.1064
3.38765	1.11567
3.38925	1.15418
3.39085	1.16981
3.39246	1.16869
3.39406	1.13631
3.39566	1.09621
3.39726	1.05791
3.39887	1.04858
3.40047	1.0914
3.40207	1.08035
3.40367	1.08498
3.40528	1.09283
3.40688	1.05987
3.40848	1.05597
3.41008	1.06569
3.41169	1.02345
3.41329	1.03083
3.41489	1.03038
3.41649	1.00366
3.4181	0.980071
3.4197	0.959962
3.4213	0.976472
3.4229	1.00047
3.42451	1.02656
3.42611	1.03739
3.42771	1.02095
3.42931	1.04636
3.43091	1.03519
3.43252	1.0632
3.43412	1.07865
3.43572	1.02847
3.43732	1.02601
3.43893	0.990872
3.44053	0.961725
3.44213	0.966982
3.44373	0.983154
3.44533	0.989586
3.44693	0.986381
3.44854	1.00547
3.45014	1.00167
3.45174	1.00724
3.45334	1.00038
3.45494	0.983885
3.45655	0.98751
3.45815	0.989213
3.45975	0.973281
3.46135	1.0152
3.46295	1.00558
3.46455	0.987511
3.46615	1.00888
3.46776	0.991805
3.46936	0.980897
3.47096	1.02532
3.47256	1.01396
3.47416	0.984808
3.47576	0.987929
3.47736	1.01751
3.47897	1.0129
3.48057	1.01764
3.48217	1.00089
3.48377	1.0077
3.48537	1.00775
3.48697	1.02139
3.48857	1.00634
3.49017	0.99284
3.49178	0.979876
3.49338	0.952983
3.49498	0.966338
3.49658	0.977387
3.49818	1.00007
3.49978	1.06292
3.50138	1.08907
3.50298	1.07875
3.50458	1.03781
3.50618	1.01845
3.50778	1.01802
3.50939	1.01687
3.51099	0.993255
3.51259	0.983801
3.51419	0.934178
3.51579	0.907585
3.51739	0.898047
3.51899	0.917278
3.52059	0.959797
3.52219	0.995249
3.52379	0.952114
3.52539	0.946011
3.52699	0.93747
3.52859	0.909938
3.53019	0.9457
3.53179	0.970699
3.53339	0.97565
3.53499	0.996749
3.53659	0.943471
3.53819	0.91164
3.5398	0.910301
3.5414	0.899719
3.543	0.922702
3.5446	0.961747
3.5462	0.964479
3.5478	0.991612
3.5494	0.988381
3.551	0.989033
3.5526	1.01541
3.5542	0.976913
3.5558	0.986537
3.5574	0.910663
3.559	0.909359
3.5606	0.866897
3.5622	0.876698
3.5638	0.897441
3.5654	0.931937
3.567	0.939304
3.56859	0.944782
3.57019	0.92902
3.57179	0.905524
3.57339	0.88066
3.57499	0.889157
3.57659	0.90142
3.57819	0.90631
3.57979	0.895334
3.58139	0.867853
3.58299	0.846529
3.58459	0.854934
3.58619	0.862929
3.58779	0.901358
3.58939	0.965938
3.59099	1.01721
3.59259	1.01051
3.59419	0.991951
3.59579	0.949036
3.59739	0.941645
3.59898	0.932025
3.60058	0.956327
3.60218	0.998314
3.60378	0.969148
3.60538	0.954653
3.60698	0.94499
3.60858	0.91459
3.61018	0.965815
3.61178	0.942078
3.61338	0.951746
3.61497	0.952112
3.61657	0.915974
3.61817	0.906222
3.61977	0.918918
3.62137	0.925878
3.62297	0.911951
3.62457	0.932936
3.62617	0.949922
3.62776	0.91886
3.62936	0.932955
3.63096	0.900824
3.63256	0.906881
3.63416	0.884995
3.63576	0.848337
3.63736	0.824946
3.63895	0.827972
3.64055	0.845239
3.64215	0.858586
3.64375	0.865769
3.64535	0.908596
3.64695	0.901354
3.64854	0.918776
3.65014	0.927981
3.65174	0.921423
3.65334	0.902474
3.65494	0.865918
3.65654	0.858243
3.65813	0.848522
3.65973	0.822354
3.66133	0.864963
3.66293	0.908153
3.66453	0.911255
3.66612	0.923381
3.66772	0.92104
3.66932	0.84199
3.67092	0.822207
3.67252	0.841037
3.67411	0.851544
3.67571	0.928621
3.67731	0.975003
3.67891	0.943539
3.6805	0.933207
3.6821	0.871175
3.6837	0.857776
3.6853	0.82609
3.68689	0.83669
3.68849	0.870251
3.69009	0.896609
3.69169	0.899741
3.69329	0.870661
3.69488	0.884882
3.69648	0.864926
3.69808	0.922419
3.69967	0.942038
3.70127	0.93372
3.70287	0.89262
3.70447	0.855778
3.70606	0.854569
3.70766	0.841958
3.70926	0.852791
3.71086	0.868041
3.71245	0.872416
3.71405	0.832043
3.71565	0.796356
3.71724	0.764805
3.71884	0.785732
3.72044	0.82902
3.72203	0.848914
3.72363	0.847238
3.72523	0.847311
3.72683	0.868816
3.72842	0.89244
3.73002	0.879119
3.73162	0.892857
3.73321	0.885516
3.73481	0.891689
3.73641	0.960329
3.738	0.932891
3.7396	0.922966
3.7412	0.944668
3.74279	0.929758
3.74439	0.920821
3.74598	0.885551
3.74758	0.858601
3.74918	0.773034
3.75077	0.760745
3.75237	0.773789
3.75397	0.823515
3.75556	0.854214
3.75716	0.849383
3.75876	0.825192
3.76035	0.79361
3.76195	0.776967
3.76354	0.793133
3.76514	0.822338
3.76674	0.860086
3.76833	0.84309
3.76993	0.824536
3.77152	0.782367
3.77312	0.754436
3.77472	0.768311
3.77631	0.786621
3.77791	0.798147
3.7795	0.830178
3.7811	0.831847
3.7827	0.875526
3.78429	0.85465
3.78589	0.85967
3.78748	0.869977
3.78908	0.829592
3.79067	0.817759
3.79227	0.785943
3.79387	0.770067
3.79546	0.810671
3.79706	0.813456
3.79865	0.832783
3.80025	0.804475
3.80184	0.830825
3.80344	0.883444
3.80503	0.895708
3.80663	0.883337
3.80822	0.884832
3.80982	0.826681
3.81142	0.843013
3.81301	0.848531
3.81461	0.843353
3.8162	0.851875
3.8178	0.83893
3.81939	0.851872
3.82099	0.817793
3.82258	0.809654
3.82418	0.810472
3.82577	0.853618
3.82737	0.901984
3.82896	0.892406
3.83056	0.878179
3.83215	0.867391
3.83375	0.899916
3.83534	0.905687
3.83693	0.900446
3.83853	0.898394
3.84012	0.846355
3.84172	0.80089
3.84331	0.805669
3.84491	0.797467
3.8465	0.811638
3.8481	0.772845
3.84969	0.770357
3.85129	0.780122
3.85288	0.756222
3.85448	0.814332
3.85607	0.842034
3.85766	0.861836
3.85926	0.871217
3.86085	0.853382
3.86245	0.892699
3.86404	0.846709
3.86564	0.839894
3.86723	0.809639
3.86882	0.763476
3.87042	0.793512
3.87201	0.857309
3.87361	0.86635
3.8752	0.862934
3.87679	0.856464
3.87839	0.833145
3.87998	0.86574
3.88158	0.894142
3.88317	0.937565
3.88476	0.882899
3.88636	0.879041
3.88795	0.881656
3.88954	0.82953
3.89114	0.810266
3.89273	0.756446
3.89433	0.777666
3.89592	0.824439
3.89751	0.850012
3.89911	0.852958
3.9007	0.839343
3.90229	0.828278
3.90389	0.794734
3.90548	0.819708
3.90707	0.831014
3.90867	0.826503
3.91026	0.798086
3.91185	0.766599
3.91345	0.830601
3.91504	0.860201
3.91663	0.898343
3.91823	0.922909
3.91982	0.886031
3.92141	0.861081
3.92301	0.829238
3.9246	0.814771
3.92619	0.838588
3.92779	0.813711
3.92938	0.80729
3.93097	0.730248
3.93256	0.688047
3.93416	0.687808
3.93575	0.708499
3.93734	0.691129
3.93894	0.712779
3.94053	0.734265
3.94212	0.767674
3.94371	0.839625
3.94531	0.853854
3.9469	0.828587
3.94849	0.794451
3.95008	0.818305
3.95168	0.823809
3.95327	0.830333
3.95486	0.80144
3.95645	0.762972
3.95805	0.777348
3.95964	0.765388
3.96123	0.758026
3.96282	0.759892
3.96442	0.76197
3.96601	0.761294
3.9676	0.788226
3.96919	0.802203
3.97078	0.804079
3.97238	0.788782
3.97397	0.794677
3.97556	0.798607
3.97715	0.784633
3.97874	0.836729
3.98034	0.835015
3.98193	0.853453
3.98352	0.836998
3.98511	0.828707
3.9867	0.780365
3.9883	0.758833
3.98989	0.706335
3.99148	0.729302
3.99307	0.716103
3.99466	0.703848
3.99625	0.714648
3.99785	0.706762
3.99944	0.72036
4.00103	0.782276
4.00262	0.785428
4.00421	0.765922
4.0058	0.758199
4.00739	0.729314
4.00899	0.732737
4.01058	0.734447
4.01217	0.737332
4.01376	0.757477
4.01535	0.780004
4.01694	0.844259
4.01853	0.897787
4.02012	0.816801
4.02172	0.825297
4.02331	0.808791
4.0249	0.77537
4.02649	0.776243
4.02808	0.738512
4.02967	0.74463
4.03126	0.734395
4.03285	0.706778
4.03444	0.742746
4.03603	0.727357
4.03763	0.771952
4.03922	0.806636
4.04081	0.813958
4.0424	0.839082
4.04399	0.811766
4.04558	0.786995
4.04717	0.769604
4.04876	0.79956
4.05035	0.811697
4.05194	0.826595
4.05353	0.846469
4.05512	0.820292
4.05671	0.831176
4.0583	0.807551
4.05989	0.778552
4.06148	0.825381
4.06307	0.836094
4.06466	0.836791
4.06625	0.885033
4.06784	0.903407
4.06943	0.908421
4.07102	0.981373
4.07261	0.961442
4.0742	0.909265
4.07579	0.864111
4.07738	0.760347
4.07897	0.704694
4.08056	0.710186
4.08215	0.696534
4.08374	0.728237
4.08533	0.803421
4.08692	0.774828
4.08851	0.775982
4.0901	0.75033
4.09169	0.738222
4.09328	0.782155
4.09487	0.810114
4.09646	0.808465
4.09805	0.839792
4.09964	0.793459
4.10123	0.776751
4.10282	0.833555
4.10441	0.827145
4.106	0.804256
4.10759	0.819223
4.10918	0.790628
4.11077	0.826564
4.11236	0.855901
4.11395	0.873028
4.11553	0.86295
4.11712	0.889498
4.11871	0.847515
4.1203	0.820508
4.12189	0.795671
4.12348	0.759472
4.12507	0.772907
4.12666	0.786727
4.12825	0.818221
4.12984	0.848078
4.13142	0.845529
4.13301	0.852861
4.1346	0.835843
4.13619	0.866082
4.13778	0.869728
4.13937	0.842539
4.14096	0.831997
4.14255	0.791126
4.14413	0.765874
4.14572	0.816268
4.14731	0.846899
4.1489	0.902839
4.15049	0.898657
4.15208	0.852602
4.15367	0.835641
4.15525	0.861022
4.15684	0.887426
4.15843	0.888022
4.16002	0.8668
4.16161	0.841218
4.16319	0.807599
4.16478	0.847408
4.16637	0.872249
4.16796	0.951513
4.16955	0.966499
4.17114	0.971413
4.17272	0.992933
4.17431	0.925661
4.1759	0.891601
4.17749	0.893505
4.17908	0.951283
4.18066	0.895377
4.18225	0.89687
4.18384	0.861378
4.18543	0.811671
4.18701	0.790873
4.1886	0.74025
4.19019	0.799784
4.19178	0.815986
4.19336	0.86752
4.19495	0.883335
4.19654	0.860688
4.19813	0.874
4.19971	0.896837
4.2013	0.921049
4.20289	0.945651
4.20448	0.96962
4.20606	0.906341
4.20765	0.860533
4.20924	0.855788
4.21083	0.767461
4.21241	0.73749
4.214	0.7335
4.21559	0.749709
4.21717	0.75407
4.21876	0.851021
4.22035	0.889149
4.22194	0.900409
4.22352	0.90339
4.22511	0.926068
4.2267	0.903104
4.22828	0.942283
4.22987	0.933217
4.23146	0.90614
4.23304	0.917288
4.23463	0.917872
4.23622	0.943554
4.2378	0.913635
4.23939	0.907411
4.24098	0.909343
4.24256	0.869468
[truncated: 1,779 more rows]

## Sheet: exp 112 GPa
k	S(k)
1.02148	0.0693078
1.02312	0.082544
1.02476	0.106015
1.0264	0.109456
1.02804	0.125901
1.02968	0.0867903
1.03132	0.0624593
1.03296	0.036428
1.0346	0.00422476
1.03624	0.0131219
1.03789	0.0137892
1.03953	0.0272312
1.04117	0.0185062
1.04281	0.0286144
1.04445	0.0829906
1.04609	0.109719
1.04773	0.0567133
1.04937	-0.00308993
1.05101	-0.0537663
1.05265	-0.0717197
1.05429	-0.0929991
1.05593	-0.0135695
1.05757	0.0362827
1.05921	0.085461
1.06086	0.0743874
1.0625	0.0361159
1.06414	0.0511375
1.06578	0.0413533
1.06742	0.0596397
1.06906	0.0490274
1.0707	0.0613891
1.07234	0.037985
1.07398	0.000290783
1.07562	-0.0117708
1.07726	-0.0412325
1.0789	-0.0477068
1.08054	-0.0136292
1.08218	0.00580996
1.08382	0.00938005
1.08546	-0.0157959
1.0871	-0.00084181
1.08874	-0.0271146
1.09039	-0.0313458
1.09203	-0.0745928
1.09367	-0.0454203
1.09531	-0.0685041
1.09695	-0.0572331
1.09859	-0.0396514
1.10023	-0.0345905
1.10187	-0.000327164
1.10351	-0.0174844
1.10515	0.019675
1.10679	0.0724645
1.10843	0.0789591
1.11007	0.0938837
1.11171	0.114231
1.11335	0.111323
1.11499	0.0453577
1.11663	-0.0249359
1.11827	-0.0947715
1.11991	-0.0694285
1.12155	-0.00932667
1.12319	0.0382143
1.12483	0.0181305
1.12647	0.00566529
1.12811	-0.00650258
1.12975	-0.0266394
1.13139	-0.0541855
1.13303	-0.0963358
1.13467	-0.0780592
1.13631	-0.0555036
1.13795	-0.0394995
1.1396	-0.0328798
1.14124	0.00223993
1.14288	0.0355615
1.14452	0.0116551
1.14616	0.00116834
1.1478	0.00465775
1.14944	-0.0288146
1.15108	-0.00839774
1.15272	0.0344809
1.15436	0.0784263
1.156	0.107343
1.15764	0.0697609
1.15928	0.0561385
1.16092	0.0808562
1.16256	0.0813384
1.1642	0.0375183
1.16584	0.0376067
1.16748	0.0589049
1.16912	0.046982
1.17076	0.0498316
1.1724	-0.0029555
1.17404	-0.031269
1.17568	-0.00827753
1.17732	-0.00831945
1.17896	0.0326517
1.1806	0.0338783
1.18224	0.043769
1.18388	0.0252558
1.18552	0.0603053
1.18716	0.0581702
1.1888	0.0601281
1.19044	0.0693113
1.19208	0.105142
1.19372	0.0843229
1.19536	0.0665536
1.197	-0.0101619
1.19864	-0.0324771
1.20028	-0.0254782
1.20192	-0.0279035
1.20356	0.0203908
1.2052	0.0518242
1.20684	0.0366735
1.20847	0.0282008
1.21011	-0.00620558
1.21175	0.0118202
1.21339	0.0444745
1.21503	0.033093
1.21667	0.0528896
1.21831	0.0417352
1.21995	0.0182937
1.22159	0.0159602
1.22323	0.00226373
1.22487	0.044098
1.22651	0.058555
1.22815	0.0511475
1.22979	0.0557747
1.23143	-0.014419
1.23307	-0.0177714
1.23471	-0.0464417
1.23635	-0.0369825
1.23799	-0.0430667
1.23963	-0.00482835
1.24127	-0.0251939
1.24291	-0.00830458
1.24455	-0.00927799
1.24619	0.0256215
1.24783	0.100228
1.24947	0.0786094
1.25111	0.127099
1.25275	0.090946
1.25439	0.0881854
1.25602	0.0451603
1.25766	0.00928577
1.2593	0.0106208
1.26094	0.0169503
1.26258	0.0461047
1.26422	0.0725268
1.26586	0.0647162
1.2675	0.0805443
1.26914	0.0953515
1.27078	0.142806
1.27242	0.150781
1.27406	0.110802
1.2757	0.0280844
1.27734	-0.0403686
1.27898	-0.0544084
1.28062	-0.0161864
1.28226	0.0229032
1.28389	0.0652183
1.28553	0.0802414
1.28717	0.0915153
1.28881	0.0846831
1.29045	0.048052
1.29209	0.0320591
1.29373	0.0275554
1.29537	0.0473557
1.29701	0.0729271
1.29865	0.0285204
1.30029	0.0387296
1.30193	0.0584153
1.30357	0.09155
1.30521	0.117002
1.30684	0.106791
1.30848	0.100993
1.31012	0.105144
1.31176	0.0924799
1.3134	0.111398
1.31504	0.0989265
1.31668	0.0919143
1.31832	0.0721044
1.31996	0.0447229
1.3216	0.0534001
1.32324	0.0641051
1.32487	0.0737007
1.32651	0.0557274
1.32815	0.0517405
1.32979	0.0538021
1.33143	0.0717236
1.33307	0.084079
1.33471	0.0879732
1.33635	0.06759
1.33799	0.0486258
1.33963	0.0393152
1.34127	0.0316903
1.3429	0.0676973
1.34454	0.0627848
1.34618	0.0537058
1.34782	0.0856871
1.34946	0.0679257
1.3511	0.11586
1.35274	0.0879844
1.35438	0.0590204
1.35602	0.0728679
1.35765	0.0240976
1.35929	0.0504608
1.36093	0.0951702
1.36257	0.079761
1.36421	0.0944712
1.36585	0.0614311
1.36749	0.0576187
1.36913	0.061985
1.37076	0.0713077
1.3724	0.111407
1.37404	0.0997601
1.37568	0.109869
1.37732	0.0577413
1.37896	0.0525751
1.3806	0.0687542
1.38224	0.0586164
1.38387	0.048604
1.38551	0.0116935
1.38715	0.0191675
1.38879	0.0204007
1.39043	0.0619336
1.39207	0.0234191
1.39371	0.0376558
1.39534	0.0354562
1.39698	0.026065
1.39862	0.0672633
1.40026	0.0510339
1.4019	0.0486223
1.40354	0.0615422
1.40518	0.0650644
1.40681	0.0990119
1.40845	0.0813473
1.41009	0.0960596
1.41173	0.0796918
1.41337	0.0614407
1.41501	0.0285407
1.41665	0.0509886
1.41828	0.0941275
1.41992	0.116809
1.42156	0.119062
1.4232	0.0885543
1.42484	0.0643018
1.42648	0.0587173
1.42811	0.0775664
1.42975	0.0928559
1.43139	0.103564
1.43303	0.0816589
1.43467	0.0439104
1.43631	0.0191935
1.43794	0.0281694
1.43958	0.0804371
1.44122	0.157449
1.44286	0.132837
1.4445	0.133856
1.44614	0.0920141
1.44777	0.0803642
1.44941	0.0932412
1.45105	0.122046
1.45269	0.16598
1.45433	0.157386
1.45596	0.144392
1.4576	0.0814259
1.45924	0.0594421
1.46088	0.0450224
1.46252	0.0147421
1.46416	-0.0256987
1.46579	0.00495609
1.46743	0.0109341
1.46907	0.0246252
1.47071	0.0619961
1.47235	0.0785805
1.47398	0.12689
1.47562	0.149388
1.47726	0.177476
1.4789	0.132881
1.48054	0.132467
1.48217	0.114787
1.48381	0.11605
1.48545	0.0991122
1.48709	0.0648012
1.48873	0.0543088
1.49036	0.0396586
1.492	0.107192
1.49364	0.11618
1.49528	0.117838
1.49692	0.103704
1.49855	0.0897984
1.50019	0.109236
1.50183	0.13415
1.50347	0.110224
1.5051	0.0987346
1.50674	0.110261
1.50838	0.095295
1.51002	0.0992543
1.51166	0.0795324
1.51329	0.06839
1.51493	0.104248
1.51657	0.133136
1.51821	0.0986149
1.51984	0.069802
1.52148	0.0901799
1.52312	0.0801643
1.52476	0.126905
1.52639	0.127089
1.52803	0.160018
1.52967	0.201703
1.53131	0.187389
1.53295	0.168732
1.53458	0.135645
1.53622	0.118786
1.53786	0.0873472
1.5395	0.0699401
1.54113	0.0792419
1.54277	0.101288
1.54441	0.158406
1.54605	0.145533
1.54768	0.127543
1.54932	0.113237
1.55096	0.0807115
1.5526	0.0881141
1.55423	0.0757244
1.55587	0.0692376
1.55751	0.060827
1.55914	0.0591614
1.56078	0.0471493
1.56242	0.0584982
1.56406	0.0763108
1.56569	0.0975569
1.56733	0.0893847
1.56897	0.0888697
1.57061	0.115336
1.57224	0.0989963
1.57388	0.0978496
1.57552	0.0746099
1.57716	0.0715351
1.57879	0.05282
1.58043	0.0683867
1.58207	0.0715364
1.5837	0.0840067
1.58534	0.103602
1.58698	0.0723821
1.58862	0.0817929
1.59025	0.101779
1.59189	0.0926001
1.59353	0.0879361
1.59516	0.0918729
1.5968	0.0780344
1.59844	0.0985643
1.60008	0.114096
1.60171	0.108825
1.60335	0.0997366
1.60499	0.0998927
1.60662	0.118521
1.60826	0.113562
1.6099	0.136251
1.61153	0.160734
1.61317	0.12678
1.61481	0.088411
1.61645	0.0220438
1.61808	0.00366129
1.61972	-0.00704403
1.62136	0.0362129
1.62299	0.10397
1.62463	0.154812
1.62627	0.186345
1.6279	0.146271
1.62954	0.107551
1.63118	0.0914503
1.63281	0.102954
1.63445	0.118574
1.63609	0.149752
1.63772	0.16314
1.63936	0.119193
1.641	0.146796
1.64264	0.132577
1.64427	0.124908
1.64591	0.129149
1.64755	0.109979
1.64918	0.111358
1.65082	0.0978385
1.65246	0.0728244
1.65409	0.078891
1.65573	0.0603617
1.65737	0.11617
1.659	0.111621
1.66064	0.0757633
1.66228	0.0893107
1.66391	0.120297
1.66555	0.140236
1.66718	0.177324
1.66882	0.127276
1.67046	0.137593
1.67209	0.133239
1.67373	0.145758
1.67537	0.130168
1.677	0.133426
1.67864	0.11723
1.68028	0.124047
1.68191	0.136468
1.68355	0.116413
1.68519	0.0960269
1.68682	0.0899583
1.68846	0.0874724
1.69009	0.123604
1.69173	0.186666
1.69337	0.194886
1.695	0.195333
1.69664	0.201788
1.69828	0.166729
1.69991	0.16053
1.70155	0.119345
1.70319	0.104391
1.70482	0.121321
1.70646	0.139941
1.70809	0.157323
1.70973	0.152398
1.71137	0.124464
1.713	0.160264
1.71464	0.140013
1.71627	0.160616
1.71791	0.178218
1.71955	0.167398
1.72118	0.216804
1.72282	0.209943
1.72445	0.203731
1.72609	0.174429
1.72773	0.172639
1.72936	0.176942
1.731	0.167005
1.73263	0.164176
1.73427	0.138328
1.73591	0.16483
1.73754	0.175436
1.73918	0.161941
1.74081	0.181209
1.74245	0.153918
1.74409	0.135603
1.74572	0.128664
1.74736	0.125084
1.74899	0.101741
1.75063	0.114804
1.75227	0.120577
1.7539	0.138821
1.75554	0.151899
1.75717	0.130799
1.75881	0.127516
1.76044	0.0990876
1.76208	0.136796
1.76372	0.154242
1.76535	0.153522
1.76699	0.169356
1.76862	0.121552
1.77026	0.0962243
1.77189	0.0810723
1.77353	0.135328
1.77517	0.181463
1.7768	0.161642
1.77844	0.151239
1.78007	0.148181
1.78171	0.148276
1.78334	0.204909
1.78498	0.216038
1.78661	0.206492
1.78825	0.197934
1.78989	0.146374
1.79152	0.100266
1.79316	0.100758
1.79479	0.133486
1.79643	0.1661
1.79806	0.198874
1.7997	0.179682
1.80133	0.140727
1.80297	0.115427
1.8046	0.0882724
1.80624	0.113509
1.80787	0.146484
1.80951	0.17426
1.81115	0.190645
1.81278	0.18234
1.81442	0.161155
1.81605	0.143198
1.81769	0.121723
1.81932	0.129419
1.82096	0.131063
1.82259	0.156421
1.82423	0.13709
1.82586	0.129389
1.8275	0.12932
1.82913	0.144761
1.83077	0.161759
1.8324	0.174567
1.83404	0.205092
1.83567	0.192225
1.83731	0.199818
1.83894	0.203422
1.84058	0.179997
1.84221	0.165525
1.84385	0.142912
1.84548	0.124221
1.84712	0.151491
1.84875	0.173309
1.85039	0.198506
1.85202	0.197303
1.85366	0.168143
1.85529	0.158624
1.85693	0.147876
1.85856	0.137592
1.8602	0.137256
1.86183	0.137023
1.86347	0.154423
1.8651	0.155755
1.86674	0.195486
1.86837	0.188827
1.87001	0.231601
1.87164	0.214529
1.87328	0.198886
1.87491	0.178073
1.87654	0.126453
1.87818	0.14318
1.87981	0.183265
1.88145	0.203536
1.88308	0.207047
1.88472	0.204865
1.88635	0.211101
1.88799	0.218208
1.88962	0.203644
1.89126	0.19194
1.89289	0.175409
1.89453	0.189847
1.89616	0.15452
1.89779	0.142603
1.89943	0.136974
1.90106	0.127288
1.9027	0.145449
1.90433	0.116404
1.90597	0.0974618
1.9076	0.116165
1.90924	0.119755
1.91087	0.115647
1.9125	0.151753
1.91414	0.150773
1.91577	0.185935
1.91741	0.197564
1.91904	0.216739
1.92068	0.221484
1.92231	0.226464
1.92394	0.215197
1.92558	0.205658
1.92721	0.195644
1.92885	0.175794
1.93048	0.189607
1.93212	0.18332
1.93375	0.188087
1.93538	0.165818
1.93702	0.169042
1.93865	0.185963
1.94029	0.182301
1.94192	0.200035
1.94355	0.194172
1.94519	0.196898
1.94682	0.19915
1.94846	0.17228
1.95009	0.145693
1.95172	0.180773
1.95336	0.17763
1.95499	0.187021
1.95663	0.169723
1.95826	0.138272
1.95989	0.128051
1.96153	0.1531
1.96316	0.185969
1.9648	0.201342
1.96643	0.209537
1.96806	0.22375
1.9697	0.216904
1.97133	0.232624
1.97296	0.20065
1.9746	0.201585
1.97623	0.13562
1.97787	0.0994264
1.9795	0.120505
1.98113	0.156626
1.98277	0.212543
1.9844	0.229391
1.98603	0.191611
1.98767	0.159
1.9893	0.117266
1.99093	0.12898
1.99257	0.18563
1.9942	0.198092
1.99584	0.226012
1.99747	0.216412
1.9991	0.21821
2.00074	0.214354
2.00237	0.17156
2.004	0.165107
2.00564	0.159789
2.00727	0.153589
2.0089	0.164627
2.01054	0.151219
2.01217	0.193544
2.0138	0.233097
2.01544	0.258983
2.01707	0.2676
2.0187	0.244078
2.02034	0.211944
2.02197	0.19834
2.0236	0.196341
2.02524	0.200328
2.02687	0.181946
2.0285	0.206104
2.03014	0.19008
2.03177	0.200004
2.0334	0.220832
2.03504	0.238893
2.03667	0.254962
2.0383	0.23598
2.03994	0.204212
2.04157	0.179813
2.0432	0.15485
2.04483	0.171157
2.04647	0.195635
2.0481	0.226579
2.04973	0.24771
2.05137	0.236344
2.053	0.219983
2.05463	0.203787
2.05627	0.213023
2.0579	0.250116
2.05953	0.252205
2.06116	0.267818
2.0628	0.257295
2.06443	0.221255
2.06606	0.19163
2.0677	0.204599
2.06933	0.174183
2.07096	0.150534
2.07259	0.150792
2.07423	0.127658
2.07586	0.137888
2.07749	0.157114
2.07912	0.184717
2.08076	0.210167
2.08239	0.224558
2.08402	0.232576
2.08566	0.239768
2.08729	0.265191
2.08892	0.264573
2.09055	0.210975
2.09219	0.193071
2.09382	0.198429
2.09545	0.244711
2.09708	0.310072
2.09872	0.293182
2.10035	0.310536
2.10198	0.302399
2.10361	0.248702
2.10525	0.266076
2.10688	0.214717
2.10851	0.193775
2.11014	0.192259
2.11178	0.222341
2.11341	0.210675
2.11504	0.237459
2.11667	0.249911
2.1183	0.226503
2.11994	0.265894
2.12157	0.22054
2.1232	0.218255
2.12483	0.228793
2.12647	0.232362
2.1281	0.269384
2.12973	0.239712
2.13136	0.268465
2.13299	0.256258
2.13463	0.233868
2.13626	0.2668
2.13789	0.260457
2.13952	0.252277
2.14116	0.241748
2.14279	0.209307
2.14442	0.256055
2.14605	0.27511
2.14768	0.282929
2.14932	0.242242
2.15095	0.272941
2.15258	0.300158
2.15421	0.324432
2.15584	0.363656
2.15747	0.34697
2.15911	0.312963
2.16074	0.267771
2.16237	0.239994
2.164	0.253437
2.16563	0.273854
2.16727	0.293449
2.1689	0.236745
2.17053	0.231241
2.17216	0.172808
2.17379	0.191767
2.17542	0.219248
2.17706	0.219574
2.17869	0.206054
2.18032	0.2232
2.18195	0.252013
2.18358	0.290685
2.18521	0.264398
2.18685	0.257773
2.18848	0.246714
2.19011	0.252143
2.19174	0.245042
2.19337	0.245817
2.195	0.228228
2.19663	0.220285
2.19827	0.21977
2.1999	0.233451
2.20153	0.228383
2.20316	0.219612
2.20479	0.246472
2.20642	0.241599
2.20805	0.222534
2.20969	0.25945
2.21132	0.236612
2.21295	0.281188
2.21458	0.265313
2.21621	0.210394
2.21784	0.194058
2.21947	0.171789
2.2211	0.20815
2.22274	0.237433
2.22437	0.269263
2.226	0.298644
2.22763	0.320092
2.22926	0.2787
2.23089	0.277384
2.23252	0.238095
2.23415	0.214894
2.23578	0.216357
2.23742	0.218422
2.23905	0.234913
2.24068	0.231229
2.24231	0.255813
2.24394	0.255369
2.24557	0.253579
2.2472	0.214015
2.24883	0.199643
2.25046	0.171131
2.25209	0.203856
2.25372	0.249858
2.25536	0.292628
2.25699	0.315955
2.25862	0.318457
2.26025	0.325707
2.26188	0.318394
2.26351	0.288852
2.26514	0.270891
2.26677	0.246518
2.2684	0.227855
2.27003	0.264426
2.27166	0.266372
2.27329	0.290073
2.27492	0.340825
2.27655	0.347215
2.27818	0.332421
2.27982	0.338732
2.28145	0.30704
2.28308	0.276246
2.28471	0.269083
2.28634	0.236988
2.28797	0.271197
2.2896	0.31734
2.29123	0.321692
2.29286	0.320998
2.29449	0.315245
2.29612	0.334425
2.29775	0.311033
2.29938	0.339345
2.30101	0.316765
2.30264	0.301638
2.30427	0.307366
2.3059	0.296635
2.30753	0.274726
2.30916	0.253422
2.31079	0.242581
2.31242	0.281293
2.31405	0.308542
2.31568	0.338004
2.31731	0.368915
2.31894	0.354766
2.32057	0.370344
2.3222	0.349579
2.32383	0.345611
2.32546	0.335355
2.32709	0.345401
2.32872	0.354268
2.33035	0.346163
2.33198	0.349061
2.33361	0.337874
2.33524	0.3261
2.33687	0.328619
2.3385	0.327052
2.34013	0.348909
2.34176	0.306778
2.34339	0.278912
2.34502	0.262622
2.34665	0.238169
2.34828	0.300827
2.34991	0.284276
2.35154	0.296183
2.35317	0.308992
2.3548	0.29697
2.35643	0.370911
2.35806	0.387099
2.35969	0.388051
2.36132	0.372846
2.36295	0.334559
2.36458	0.358922
2.36621	0.355518
2.36784	0.387263
2.36947	0.38888
2.37109	0.368559
2.37272	0.38689
2.37435	0.329198
2.37598	0.32851
2.37761	0.285733
2.37924	0.257923
2.38087	0.337133
2.3825	0.37997
2.38413	0.433884
2.38576	0.398908
2.38739	0.370072
2.38902	0.408234
2.39065	0.4618
2.39228	0.480882
2.39391	0.415479
2.39553	0.32756
2.39716	0.258989
2.39879	0.233589
2.40042	0.217922
2.40205	0.230159
2.40368	0.267864
2.40531	0.336164
2.40694	0.400571
2.40857	0.457544
2.4102	0.465327
2.41183	0.426798
2.41345	0.409454
2.41508	0.35302
2.41671	0.30616
2.41834	0.318781
2.41997	0.341168
2.4216	0.368094
2.42323	0.389266
2.42486	0.421149
2.42649	0.437094
2.42811	0.421312
2.42974	0.433883
2.43137	0.44444
2.433	0.389473
2.43463	0.336378
2.43626	0.358025
2.43789	0.367603
2.43952	0.421012
2.44114	0.460592
2.44277	0.474101
2.4444	0.462287
2.44603	0.436501
2.44766	0.389918
2.44929	0.334261
2.45092	0.358163
2.45254	0.386181
2.45417	0.437562
2.4558	0.479174
2.45743	0.523482
2.45906	0.530285
2.46069	0.468604
2.46231	0.422651
2.46394	0.369108
2.46557	0.333887
2.4672	0.330448
2.46883	0.3242
2.47046	0.398797
2.47208	0.447752
2.47371	0.497205
2.47534	0.49553
2.47697	0.432344
2.4786	0.379147
2.48023	0.340377
2.48185	0.389574
2.48348	0.443805
2.48511	0.463588
2.48674	0.443147
2.48837	0.403659
2.48999	0.351033
2.49162	0.341863
2.49325	0.33965
2.49488	0.359795
2.49651	0.429992
2.49813	0.454781
2.49976	0.504803
2.50139	0.477258
2.50302	0.457062
2.50465	0.433376
2.50627	0.420401
2.5079	0.440348
2.50953	0.449066
2.51116	0.474779
2.51278	0.454454
2.51441	0.46263
2.51604	0.502342
2.51767	0.538285
2.5193	0.534529
2.52092	0.559663
2.52255	0.542726
2.52418	0.519192
2.52581	0.522746
2.52743	0.461704
2.52906	0.453626
2.53069	0.463846
2.53232	0.470404
2.53394	0.520034
2.53557	0.550775
2.5372	0.573604
2.53883	0.586051
2.54045	0.572936
2.54208	0.51751
2.54371	0.473387
2.54533	0.437943
2.54696	0.417183
2.54859	0.379821
2.55022	0.440927
2.55184	0.4669
2.55347	0.518581
2.5551	0.55853
2.55673	0.545845
2.55835	0.527005
2.55998	0.473569
2.56161	0.450417
2.56323	0.439328
2.56486	0.454482
2.56649	0.465674
2.56812	0.502047
2.56974	0.451583
2.57137	0.441986
2.573	0.456165
2.57462	0.470918
2.57625	0.522863
2.57788	0.543561
2.5795	0.545532
2.58113	0.549191
2.58276	0.535704
2.58438	0.543439
2.58601	0.522826
2.58764	0.55277
2.58927	0.58841
2.59089	0.620612
2.59252	0.606399
2.59415	0.605878
2.59577	0.572697
2.5974	0.584772
2.59903	0.6292
2.60065	0.620678
2.60228	0.631585
2.60391	0.594578
2.60553	0.543564
2.60716	0.531065
2.60879	0.500893
2.61041	0.492687
2.61204	0.472964
2.61366	0.484444
2.61529	0.554591
2.61692	0.586717
2.61854	0.621358
2.62017	0.588428
2.6218	0.514424
2.62342	0.499812
2.62505	0.525799
2.62668	0.567985
2.6283	0.597362
2.62993	0.573983
2.63155	0.547442
2.63318	0.52535
2.63481	0.513006
2.63643	0.56359
2.63806	0.588111
2.63969	0.589691
2.64131	0.613673
2.64294	0.584117
2.64456	0.548949
2.64619	0.544029
2.64782	0.558966
2.64944	0.615621
2.65107	0.671056
2.65269	0.681863
2.65432	0.69262
2.65595	0.641199
2.65757	0.646767
2.6592	0.637911
2.66082	0.619197
2.66245	0.680027
2.66407	0.686316
2.6657	0.685759
2.66733	0.687835
2.66895	0.661493
2.67058	0.647236
2.6722	0.600189
2.67383	0.589791
2.67545	0.603012
2.67708	0.622267
2.67871	0.697441
2.68033	0.721492
2.68196	0.749125
2.68358	0.700747
2.68521	0.656893
2.68683	0.628889
2.68846	0.630558
2.69008	0.654255
2.69171	0.663486
2.69333	0.691002
2.69496	0.729097
2.69659	0.738545
2.69821	0.737993
2.69984	0.769894
2.70146	0.748371
2.70309	0.744895
2.70471	0.760084
2.70634	0.770854
2.70796	0.817081
2.70959	0.79074
2.71121	0.807574
2.71284	0.801214
2.71446	0.790118
2.71609	0.782644
2.71771	0.742203
2.71934	0.72623
2.72096	0.691843
2.72259	0.690254
2.72421	0.753571
2.72584	0.71728
2.72746	0.694597
2.72909	0.691832
2.73071	0.718576
2.73234	0.769992
2.73396	0.786173
2.73559	0.80809
2.73721	0.792596
2.73884	0.771982
2.74046	0.768742
2.74209	0.726604
2.74371	0.719461
2.74534	0.724046
2.74696	0.72598
2.74859	0.719594
2.75021	0.683288
2.75184	0.651395
2.75346	0.68297
2.75508	0.756128
2.75671	0.828557
2.75833	0.880964
2.75996	0.877381
2.76158	0.850997
2.76321	0.868194
2.76483	0.8222
2.76646	0.787257
2.76808	0.799335
2.7697	0.780578
2.77133	0.794636
2.77295	0.766002
2.77458	0.747865
2.7762	0.730326
2.77783	0.751737
2.77945	0.77241
2.78107	0.791873
2.7827	0.821052
2.78432	0.813143
2.78595	0.81546
2.78757	0.774984
2.78919	0.782659
2.79082	0.763118
2.79244	0.794781
2.79407	0.824398
2.79569	0.809403
2.79732	0.799887
2.79894	0.798501
2.80056	0.828295
2.80219	0.849883
2.80381	0.854431
2.80543	0.85476
2.80706	0.791207
2.80868	0.736526
2.81031	0.755678
2.81193	0.795699
2.81355	0.860263
2.81518	0.857876
2.8168	0.823336
2.81842	0.776199
2.82005	0.797281
2.82167	0.805745
2.8233	0.804327
2.82492	0.831222
2.82654	0.827188
2.82817	0.792058
2.82979	0.843101
2.83141	0.845498
2.83304	0.869718
2.83466	0.902804
2.83628	0.873859
2.83791	0.897117
2.83953	0.930222
2.84115	0.964783
2.84278	0.957863
2.8444	0.925642
2.84602	0.895358
2.84765	0.855287
2.84927	0.879193
2.85089	0.836799
2.85252	0.860188
2.85414	0.872346
2.85576	0.870444
2.85739	0.878376
2.85901	0.873379
2.86063	0.890386
2.86226	0.948223
2.86388	0.984521
2.8655	0.95398
2.86712	0.909476
2.86875	0.937554
2.87037	0.935821
2.87199	0.960767
2.87362	1.01316
2.87524	0.95719
2.87686	0.955132
2.87849	1.00023
2.88011	1.02569
2.88173	0.985507
2.88335	0.962746
2.88498	0.989241
2.8866	1.03856
2.88822	1.09021
2.88984	1.11564
2.89147	1.04315
2.89309	1.01069
2.89471	1.00333
2.89633	1.06139
2.89796	1.13371
2.89958	1.15699
2.9012	1.13648
2.90282	1.02421
2.90445	0.989041
2.90607	0.973884
2.90769	0.99578
2.90931	1.02735
2.91094	0.979158
2.91256	0.966777
2.91418	0.95479
2.9158	0.951849
2.91743	1.00502
2.91905	1.01946
2.92067	1.01064
2.92229	0.987257
2.92391	1.02177
2.92554	1.06596
2.92716	1.06966
2.92878	1.11404
2.9304	1.17603
2.93203	1.17188
2.93365	1.18253
2.93527	1.13853
2.93689	1.05579
2.93851	1.01573
2.94014	0.991529
2.94176	0.987509
2.94338	1.05123
2.945	1.06398
2.94662	1.12803
2.94824	1.15334
2.94987	1.16566
2.95149	1.13861
2.95311	1.10773
2.95473	1.07142
2.95635	1.0918
2.95797	1.1081
2.9596	1.09909
2.96122	1.13432
2.96284	1.12198
2.96446	1.18447
2.96608	1.20346
2.9677	1.2239
2.96933	1.24692
2.97095	1.23231
2.97257	1.27394
2.97419	1.21163
2.97581	1.13601
2.97743	1.11175
2.97905	1.12889
2.98068	1.16049
2.9823	1.18862
2.98392	1.17509
2.98554	1.12921
2.98716	1.1092
2.98878	1.12842
2.9904	1.09179
2.99202	1.06809
2.99365	1.07434
2.99527	1.09466
2.99689	1.14166
2.99851	1.14443
3.00013	1.16863
3.00175	1.18858
3.00337	1.21112
3.00499	1.24765
3.00661	1.28105
3.00823	1.31709
3.00986	1.31546
3.01148	1.27131
3.0131	1.21152
3.01472	1.16356
3.01634	1.17107
3.01796	1.2038
3.01958	1.18874
3.0212	1.19024
3.02282	1.20039
3.02444	1.20906
3.02606	1.29532
3.02768	1.31291
3.0293	1.30329
3.03093	1.30534
3.03255	1.25054
3.03417	1.17936
3.03579	1.19035
3.03741	1.13601
3.03903	1.18284
3.04065	1.21243
3.04227	1.27935
3.04389	1.29385
3.04551	1.25808
3.04713	1.24231
3.04875	1.19846
3.05037	1.17546
3.05199	1.18982
3.05361	1.24581
3.05523	1.32525
3.05685	1.40163
3.05847	1.38993
3.06009	1.33312
3.06171	1.33253
3.06333	1.33156
3.06495	1.25909
3.06657	1.28584
3.06819	1.22148
3.06981	1.18821
3.07143	1.21584
3.07305	1.21761
3.07467	1.3237
3.07629	1.3896
3.07791	1.42636
3.07953	1.4259
3.08115	1.36024
3.08277	1.30604
3.08439	1.27184
3.08601	1.22499
3.08763	1.21861
3.08925	1.21429
3.09087	1.24156
3.09249	1.27509
3.09411	1.2841
3.09573	1.31973
3.09735	1.31472
3.09897	1.28464
3.10059	1.29379
3.10221	1.31595
3.10383	1.38507
3.10544	1.41777
3.10706	1.44099
3.10868	1.46475
3.1103	1.54921
3.11192	1.59066
3.11354	1.57966
3.11516	1.50921
3.11678	1.48213
3.1184	1.5281
3.12002	1.59322
3.12164	1.62901
3.12326	1.62181
3.12488	1.61454
3.1265	1.6853
3.12811	1.77544
3.12973	1.85405
3.13135	1.87997
3.13297	1.90894
3.13459	2.00924
3.13621	2.0343
3.13783	2.15801
3.13945	2.23055
3.14107	2.27787
3.14269	2.38432
3.1443	2.48871
3.14592	2.67221
3.14754	2.7461
3.14916	2.86831
3.15078	2.94222
3.1524	2.91816
3.15402	2.9734
3.15563	3.01785
3.15725	3.09885
3.15887	3.16651
3.16049	3.20632
3.16211	3.21548
3.16373	3.13992
3.16535	3.12915
3.16696	3.07405
3.16858	2.97095
3.1702	2.91518
3.17182	2.80444
3.17344	2.7691
3.17506	2.70138
3.17667	2.609
3.17829	2.56441
3.17991	2.42573
3.18153	2.39509
3.18315	2.32825
3.18477	2.24883
3.18638	2.19393
3.188	2.07898
3.18962	1.98006
3.19124	1.88009
3.19286	1.81869
3.19447	1.79262
3.19609	1.75295
3.19771	1.66729
3.19933	1.63533
3.20095	1.6038
3.20256	1.60092
3.20418	1.60667
3.2058	1.55017
3.20742	1.49586
3.20904	1.47745
3.21065	1.47631
3.21227	1.4567
3.21389	1.44175
3.21551	1.38794
3.21712	1.36121
3.21874	1.34187
3.22036	1.30063
3.22198	1.32365
3.22359	1.27939
3.22521	1.2363
3.22683	1.23214
3.22845	1.23083
3.23006	1.27833
3.23168	1.24362
3.2333	1.20733
3.23492	1.08297
3.23653	1.03964
3.23815	1.03663
3.23977	1.07368
3.24139	1.1548
3.243	1.24356
3.24462	1.26998
3.24624	1.26184
3.24786	1.17474
3.24947	1.1099
3.25109	1.0747
3.25271	1.06053
3.25432	1.11578
3.25594	1.13333
3.25756	1.07904
3.25917	1.05726
3.26079	1.03108
3.26241	1.00422
3.26403	1.03681
3.26564	1.04561
3.26726	1.02773
3.26888	1.08796
3.27049	1.09568
3.27211	1.14639
3.27373	1.16181
3.27534	1.13655
3.27696	1.08494
3.27858	1.0741
3.28019	1.02802
3.28181	0.991989
3.28343	1.01846
3.28504	1.04353
3.28666	1.05279
3.28828	1.13205
3.28989	1.19105
3.29151	1.20251
3.29312	1.22325
3.29474	1.18755
3.29636	1.14882
3.29797	1.09284
3.29959	1.09585
3.30121	1.11294
3.30282	1.13853
3.30444	1.13843
3.30606	1.0916
3.30767	1.10983
3.30929	1.15471
3.3109	1.13199
3.31252	1.19315
3.31414	1.15357
3.31575	1.11662
3.31737	1.13243
3.31898	1.14751
3.3206	1.16172
3.32222	1.11792
3.32383	1.10487
3.32545	1.08503
3.32706	1.10829
3.32868	1.11542
3.3303	1.09118
3.33191	1.03466
3.33353	1.00242
3.33514	0.960286
3.33676	0.974137
3.33837	0.979729
3.33999	1.01187
3.34161	0.996204
3.34322	0.993571
3.34484	0.977445
3.34645	0.989874
3.34807	1.00196
3.34968	1.00163
3.3513	1.01938
3.35291	1.09243
3.35453	1.07907
3.35614	1.06915
3.35776	1.04145
3.35938	0.992004
3.36099	1.03656
3.36261	1.05555
3.36422	0.999238
3.36584	0.979505
3.36745	0.980181
3.36907	1.01946
3.37068	1.05028
3.3723	1.06221
3.37391	1.02177
3.37553	1.05597
3.37714	1.08421
3.37876	1.04672
3.38037	1.02019
3.38199	0.996512
3.3836	0.900337
3.38522	0.947491
3.38683	0.892968
3.38845	0.90519
3.39006	0.976979
3.39168	1.02513
3.39329	1.04617
3.39491	1.06628
3.39652	1.07853
3.39813	1.06769
3.39975	1.07937
3.40136	1.04343
3.40298	1.00859
3.40459	1.04234
3.40621	1.0405
3.40782	1.0279
3.40944	1.07971
3.41105	1.04502
3.41267	1.06071
3.41428	1.09258
3.41589	1.0259
3.41751	0.972673
3.41912	0.943396
3.42074	0.926408
3.42235	0.96022
3.42397	1.01924
3.42558	1.01899
3.42719	1.03002
3.42881	1.01344
3.43042	0.978079
3.43204	1.06288
3.43365	1.00386
3.43526	0.99596
3.43688	0.995169
3.43849	0.963464
3.44011	1.03057
3.44172	1.06727
3.44333	1.05063
3.44495	1.02059
3.44656	0.951889
3.44818	0.827358
3.44979	0.796603
3.4514	0.792152
3.45302	0.806224
3.45463	0.820483
3.45624	0.837712
3.45786	0.822917
3.45947	0.808666
3.46108	0.849987
3.4627	0.880669
3.46431	0.876023
3.46593	0.881905
3.46754	0.886983
3.46915	0.924124
3.47077	0.949103
3.47238	0.961168
3.47399	0.941243
3.47561	0.910338
3.47722	0.966059
3.47883	0.920729
3.48045	0.969023
3.48206	0.987051
3.48367	0.982826
3.48528	0.937984
3.4869	0.871007
3.48851	0.816497
3.49012	0.750343
3.49174	0.735362
3.49335	0.746658
3.49496	0.795253
3.49658	0.834011
3.49819	0.880312
3.4998	0.905786
3.50141	0.845153
3.50303	0.831494
3.50464	0.837044
3.50625	0.89689
3.50787	0.934159
3.50948	0.966893
3.51109	0.943356
3.5127	0.966727
3.51432	0.930615
3.51593	0.942925
3.51754	0.925371
3.51915	0.890542
3.52077	0.894612
3.52238	0.856104
3.52399	0.849007
3.5256	0.87771
3.52722	0.927317
3.52883	0.921415
3.53044	0.965938
3.53205	0.925166
3.53367	0.869794
3.53528	0.880784
3.53689	0.874755
3.5385	0.867975
3.54012	0.936561
3.54173	0.979164
3.54334	0.948573
3.54495	0.890794
3.54656	0.88228
3.54818	0.889453
3.54979	0.958002
3.5514	0.941239
3.55301	0.938297
3.55462	0.871496
3.55624	0.870737
3.55785	0.884874
3.55946	0.897877
3.56107	0.913014
3.56268	0.899635
3.56429	0.82521
3.56591	0.797706
3.56752	0.819182
3.56913	0.838192
3.57074	0.88444
3.57235	0.92246
3.57396	0.92191
3.57558	0.92215
3.57719	0.894518
3.5788	0.848483
3.58041	0.890987
3.58202	0.893891
3.58363	0.883449
3.58524	0.939388
3.58686	0.944285
3.58847	0.91668
3.59008	0.918926
3.59169	0.853787
3.5933	0.796254
3.59491	0.797641
3.59652	0.83989
3.59813	0.878616
3.59975	0.890856
3.60136	0.861258
3.60297	0.815941
3.60458	0.827026
3.60619	0.860363
3.6078	0.853434
3.60941	0.854565
3.61102	0.803692
3.61263	0.831092
3.61424	0.775601
3.61586	0.830091
3.61747	0.813515
3.61908	0.763225
3.62069	0.80503
3.6223	0.798629
3.62391	0.815118
3.62552	0.839639
3.62713	0.828935
3.62874	0.884685
3.63035	0.873765
3.63196	0.826927
3.63357	0.775938
3.63518	0.789622
3.63679	0.810023
3.6384	0.835393
3.64001	0.867836
3.64162	0.847381
3.64323	0.904553
3.64484	0.927432
3.64646	0.914348
3.64807	0.868573
3.64968	0.828309
3.65129	0.795928
3.6529	0.775669
3.65451	0.789804
3.65612	0.823751
3.65773	0.905134
3.65934	0.908554
3.66095	0.890118
3.66256	0.835446
3.66417	0.84075
3.66578	0.918678
3.66739	1.02544
3.669	1.06639
3.67061	0.989109
3.67222	0.916725
3.67382	0.830905
3.67543	0.813609
3.67704	0.761284
3.67865	0.761096
3.68026	0.800509
3.68187	0.855915
3.68348	0.929842
3.68509	0.964649
3.6867	0.922077
3.68831	0.859775
3.68992	0.873446
3.69153	0.914359
3.69314	0.931373
3.69475	0.937933
3.69636	0.837027
3.69797	0.716759
3.69958	0.677999
3.70119	0.681053
3.7028	0.759485
3.7044	0.731144
3.70601	0.714015
3.70762	0.713132
3.70923	0.726764
3.71084	0.799706
3.71245	0.848646
3.71406	0.918579
3.71567	0.8624
3.71728	0.782153
3.71889	0.675242
3.72049	0.623773
3.7221	0.630221
3.72371	0.640752
3.72532	0.669401
3.72693	0.708601
3.72854	0.709648
3.73015	0.79817
3.73176	0.880033
3.73336	0.904676
3.73497	0.86557
3.73658	0.806539
3.73819	0.746664
3.7398	0.71923
3.74141	0.736812
3.74302	0.802114
3.74462	0.857025
3.74623	0.865098
3.74784	0.843489
3.74945	0.754289
3.75106	0.751878
3.75267	0.757756
3.75427	0.840904
3.75588	0.846466
3.75749	0.766867
3.7591	0.759656
3.76071	0.747004
3.76232	0.826495
3.76392	0.882458
3.76553	0.938296
3.76714	0.946958
3.76875	0.913874
3.77036	0.853115
3.77196	0.746633
3.77357	0.667781
3.77518	0.650916
3.77679	0.686181
3.77839	0.65491
3.78	0.640023
3.78161	0.604606
3.78322	0.573703
3.78483	0.671651
3.78643	0.703709
3.78804	0.702613
3.78965	0.73564
3.79126	0.836319
3.79286	0.845205
3.79447	0.842086
3.79608	0.808701
3.79769	0.717034
3.79929	0.724275
3.8009	0.771879
3.80251	0.762557
3.80411	0.767318
3.80572	0.773356
3.80733	0.707757
3.80894	0.738592
3.81054	0.740986
3.81215	0.803389
3.81376	0.806768
3.81536	0.743448
3.81697	0.736484
3.81858	0.717207
3.82019	0.726131
3.82179	0.791508
3.8234	0.787766
3.82501	0.806858
3.82661	0.808051
3.82822	0.803585
3.82983	0.754582
3.83143	0.801702
3.83304	0.824417
3.83465	0.807899
3.83625	0.79359
3.83786	0.812335
3.83947	0.811262
3.84107	0.823813
3.84268	0.852015
3.84429	0.863855
3.84589	0.887035
3.8475	0.849155
3.84911	0.807668
3.85071	0.824605
3.85232	0.81026
3.85393	0.780124
3.85553	0.757784
3.85714	0.720113
3.85874	0.727643
3.86035	0.731677
3.86196	0.722694
3.86356	0.743413
3.86517	0.774887
3.86678	0.77222
3.86838	0.775671
3.86999	0.788713
3.87159	0.802101
3.8732	0.762613
3.87481	0.727668
3.87641	0.716047
3.87802	0.703755
3.87962	0.692284
3.88123	0.616086
3.88283	0.554988
3.88444	0.561329
3.88605	0.609668
3.88765	0.745406
3.88926	0.885634
3.89086	0.848775
3.89247	0.828037
3.89407	0.750672
3.89568	0.742208
3.89728	0.719817
3.89889	0.780116
3.9005	0.833433
3.9021	0.792855
3.90371	0.731466
3.90531	0.720005
3.90692	0.728237
3.90852	0.743023
3.91013	0.801686
3.91173	0.794598
3.91334	0.824366
3.91494	0.835777
3.91655	0.843856
3.91815	0.824708
3.91976	0.747351
3.92136	0.767616
3.92297	0.669322
3.92457	0.630991
3.92618	0.668436
3.92778	0.738593
3.92939	0.791959
3.93099	0.907403
3.9326	0.864557
3.9342	0.886748
3.93581	0.835726
3.93741	0.734455
3.93902	0.712167
3.94062	0.688915
3.94223	0.724164
3.94383	0.782561
3.94543	0.828552
3.94704	0.795156
3.94864	0.742694
3.95025	0.745695
3.95185	0.756183
3.95346	0.772667
3.95506	0.807987
3.95667	0.796756
3.95827	0.771805
3.95987	0.766748
3.96148	0.745374
3.96308	0.819343
3.96469	0.868407
3.96629	0.916324
3.96789	0.897051
3.9695	0.890764
3.9711	0.823012
3.97271	0.750192
3.97431	0.750277
3.97591	0.734687
3.97752	0.786436
3.97912	0.859218
3.98073	0.855559
3.98233	0.912836
3.98393	0.909318
3.98554	0.888076
3.98714	0.936755
3.98874	0.881874
3.99035	0.841303
3.99195	0.857745
3.99356	0.860149
3.99516	0.827632
3.99676	0.852735
3.99837	0.863082
3.99997	0.914034
4.00157	0.981645
4.00318	0.907427
4.00478	0.93583
4.00638	0.875807
4.00799	0.862774
4.00959	0.872286
4.01119	0.793442
4.0128	0.908948
4.0144	0.935265
4.016	0.917612
4.01761	0.831562
4.01921	0.723013
4.02081	0.710907
4.02241	0.752512
4.02402	0.848076
4.02562	0.837683
4.02722	0.804805
4.02883	0.77603
4.03043	0.717003
4.03203	0.739236
4.03363	0.755737
4.03524	0.732052
4.03684	0.824114
4.03844	0.859147
4.04004	0.883551
4.04165	0.861648
4.04325	0.841591
4.04485	0.885887
4.04645	0.854179
4.04806	0.811632
4.04966	0.794916
4.05126	0.723296
4.05286	0.671515
4.05447	0.66131
4.05607	0.687407
4.05767	0.674573
4.05927	0.690629
4.06088	0.726786
4.06248	0.715795
4.06408	0.774544
4.06568	0.878418
4.06728	0.9037
4.06889	0.882768
4.07049	0.896107
4.07209	0.750715
4.07369	0.64004
4.07529	0.598105
4.0769	0.539217
4.0785	0.572521
4.0801	0.606319
4.0817	0.651146
4.0833	0.655736
4.0849	0.759418
4.08651	0.834598
4.08811	0.891311
4.08971	0.894617
4.09131	0.886972
4.09291	0.777871
4.09451	0.762023
4.09612	0.739095
4.09772	0.735953
4.09932	0.826093
4.10092	0.850046
4.10252	0.816819
4.10412	0.781174
4.10572	0.765893
4.10732	0.729907
4.10893	0.696247
4.11053	0.681115
4.11213	0.683694
4.11373	0.632599
4.11533	0.642918
4.11693	0.705036
4.11853	0.828755
4.12013	0.848197
4.12173	0.77767
4.12334	0.70874
4.12494	0.670517
4.12654	0.648304
4.12814	0.706481
4.12974	0.758216
4.13134	0.764132
4.13294	0.771297
4.13454	0.822921
4.13614	0.816539
4.13774	0.934771
4.13934	0.920899
4.14094	0.836849
4.14254	0.796437
4.14414	0.710282
4.14574	0.747408
4.14734	0.718414
4.14895	0.744242
4.15055	0.800587
4.15215	0.785417
4.15375	0.909617
4.15535	0.962394
4.15695	0.930509
4.15855	0.876469
4.16015	0.75893
4.16175	0.710244
4.16335	0.742911
4.16495	0.753095
4.16655	0.775447
4.16815	0.857192
4.16975	0.851851
4.17135	0.936981
4.17295	0.839275
4.17455	0.758551
4.17615	0.75296
4.17775	0.681647
4.17935	0.695786
4.18095	0.707276
4.18255	0.70955
4.18414	0.749041
4.18574	0.784317
4.18734	0.761149
4.18894	0.772386
4.19054	0.868739
4.19214	0.772021
4.19374	0.743706
4.19534	0.68085
4.19694	0.605797
4.19854	0.616521
4.20014	0.650108
4.20174	0.684491
4.20334	0.726447
4.20494	0.751546
4.20654	0.830834
4.20813	0.827544
4.20973	0.818952
4.21133	0.726418
4.21293	0.763165
4.21453	0.783728
4.21613	0.804005
4.21773	0.830812
4.21933	0.833886
4.22093	0.882862
4.22253	0.975881
4.22412	0.945012
4.22572	0.934246
4.22732	0.824103
4.22892	0.798051
4.23052	0.858373
4.23212	0.873733
4.23372	0.892613
4.23531	0.884776
4.23691	0.822747
4.23851	0.682625
4.24011	0.680662
4.24171	0.645479
4.24331	0.604953
4.2449	0.716962
4.2465	0.754684
4.2481	0.845038
4.2497	0.906554
4.2513	0.944979
4.2529	0.848973
4.25449	0.776094
4.25609	0.765148
4.25769	0.740814
4.25929	0.775963
4.26089	0.847405
4.26248	0.88621
4.26408	0.861905
4.26568	0.826141
[truncated: 1,751 more rows]

## Sheet: exp 126 GPa
k	S(k)
1.02203	0.264378
1.02366	0.463765
1.02529	0.298257
1.02692	0.0205623
1.02854	-0.220853
1.03017	-0.288992
1.0318	-0.173831
1.03343	-0.0871519
1.03506	0.0442985
1.03669	-0.0916421
1.03832	-0.0744261
1.03994	-0.0675266
1.04157	0.036697
1.0432	0.0589636
1.04483	0.0572185
1.04646	0.0582017
1.04809	0.0641904
1.04972	0.00545402
1.05134	-0.0341216
1.05297	-0.106585
1.0546	-0.0507915
1.05623	-0.0471206
1.05786	-0.0532291
1.05949	-0.0852972
1.06112	-0.0646791
1.06274	-0.0513032
1.06437	-0.049586
1.066	-0.108017
1.06763	-0.0942572
1.06926	-0.014968
1.07089	-0.0338899
1.07251	0.0435718
1.07414	0.0509466
1.07577	0.0732582
1.0774	0.0293718
1.07903	-0.0288516
1.08066	0.00310795
1.08228	-0.0157209
1.08391	0.022129
1.08554	0.00932888
1.08717	0.0565865
1.0888	0.0690306
1.09043	0.0769954
1.09205	0.0511593
1.09368	0.0434464
1.09531	0.0112148
1.09694	0.0210639
1.09857	0.0564081
1.1002	0.0609143
1.10182	0.0125239
1.10345	-0.0130156
1.10508	0.00142205
1.10671	0.0239177
1.10834	0.0642401
1.10997	0.0292589
1.11159	-0.00847916
1.11322	-0.0418451
1.11485	-0.0762944
1.11648	-0.0680013
1.11811	-0.0296102
1.11973	-0.0359709
1.12136	-0.0431497
1.12299	-0.0668292
1.12462	-0.074567
1.12625	-0.0573209
1.12788	-0.011619
1.1295	-0.0171685
1.13113	-0.0153178
1.13276	-0.0351374
1.13439	-0.0471177
1.13602	-0.0323254
1.13764	-0.0190147
1.13927	-0.041644
1.1409	-0.065178
1.14253	-0.0848572
1.14416	-0.0484827
1.14578	-0.0256974
1.14741	-0.0351004
1.14904	-0.0474015
1.15067	-0.0716094
1.1523	-0.0344315
1.15392	0.00986964
1.15555	0.0035641
1.15718	0.00786098
1.15881	0.028573
1.16044	0.0499581
1.16206	0.0682646
1.16369	0.0482718
1.16532	0.0596752
1.16695	0.0499894
1.16857	0.0248225
1.1702	-0.00205243
1.17183	-0.0279847
1.17346	-0.0304578
1.17509	-0.0520241
1.17671	-0.0570267
1.17834	-0.0161897
1.17997	0.0133633
1.1816	0.0608444
1.18323	0.062669
1.18485	0.0622149
1.18648	0.0597114
1.18811	0.0467126
1.18974	0.00836042
1.19136	-0.00675687
1.19299	-0.0546213
1.19462	-0.0492807
1.19625	-0.045689
1.19788	0.0116198
1.1995	-0.0171271
1.20113	-0.00208553
1.20276	0.00702099
1.20439	-0.00715549
1.20601	0.0514671
1.20764	0.081253
1.20927	0.0804517
1.2109	0.069441
1.21252	0.0181684
1.21415	0.0119915
1.21578	0.0220135
1.21741	0.0528483
1.21903	0.0619953
1.22066	0.0515058
1.22229	0.0337834
1.22392	0.0363992
1.22554	-0.00762272
1.22717	0.0237502
1.2288	0.0278759
1.23043	0.0416312
1.23206	0.0626142
1.23368	0.00699986
1.23531	-0.015079
1.23694	-0.0220577
1.23856	0.0201019
1.24019	0.0317288
1.24182	0.0314409
1.24345	0.0328267
1.24507	0.0529033
1.2467	0.049271
1.24833	0.0621553
1.24996	0.0458394
1.25158	0.0461466
1.25321	0.0574093
1.25484	0.055398
1.25647	0.0536772
1.25809	0.0716203
1.25972	0.0870282
1.26135	0.0712326
1.26298	0.0325505
1.2646	0.0419067
1.26623	0.0223103
1.26786	0.0475183
1.26949	0.0578687
1.27111	0.0695941
1.27274	0.0471462
1.27437	0.0220141
1.27599	-0.00321135
1.27762	0.0135414
1.27925	0.0489959
1.28088	0.0338734
1.2825	0.00351874
1.28413	0.0134223
1.28576	0.025847
1.28738	0.0743368
1.28901	0.0586729
1.29064	0.0440933
1.29227	0.0608594
1.29389	0.0629942
1.29552	0.0870469
1.29715	0.0760647
1.29877	0.0575748
1.3004	0.0375292
1.30203	0.0291876
1.30366	0.0312
1.30528	0.0599116
1.30691	0.0840582
1.30854	0.109224
1.31016	0.106985
1.31179	0.0963647
1.31342	0.0883833
1.31504	0.0769636
1.31667	0.0923686
1.3183	0.0593219
1.31993	0.0414735
1.32155	0.0289839
1.32318	0.0117227
1.32481	0.0568919
1.32643	0.0980177
1.32806	0.118878
1.32969	0.132616
1.33131	0.133458
1.33294	0.117134
1.33457	0.0876808
1.33619	0.0620371
1.33782	0.0337306
1.33945	0.0240139
1.34108	0.055842
1.3427	0.0616162
1.34433	0.0704795
1.34596	0.0558415
1.34758	0.0449558
1.34921	0.0568941
1.35084	0.104313
1.35246	0.102354
1.35409	0.0874289
1.35572	0.0625306
1.35734	0.0504998
1.35897	0.0775015
1.3606	0.0844
1.36222	0.100165
1.36385	0.104198
1.36548	0.0848111
1.3671	0.0862383
1.36873	0.0828485
1.37036	0.104608
1.37198	0.126333
1.37361	0.115279
1.37524	0.0841074
1.37686	0.0659503
1.37849	0.0537234
1.38012	0.0561937
1.38174	0.0735664
1.38337	0.062992
1.385	0.0579845
1.38662	0.0431656
1.38825	0.0392379
1.38987	0.0717424
1.3915	0.0817909
1.39313	0.101044
1.39475	0.11725
1.39638	0.106074
1.39801	0.0955459
1.39963	0.0968413
1.40126	0.0851398
1.40289	0.102935
1.40451	0.0919916
1.40614	0.0749479
1.40777	0.0948506
1.40939	0.101652
1.41102	0.103244
1.41264	0.0918519
1.41427	0.108451
1.4159	0.127892
1.41752	0.127129
1.41915	0.106863
1.42078	0.114299
1.4224	0.114798
1.42403	0.121484
1.42565	0.139559
1.42728	0.140508
1.42891	0.14587
1.43053	0.149205
1.43216	0.132972
1.43379	0.120083
1.43541	0.106546
1.43704	0.0877398
1.43866	0.0536408
1.44029	0.0575244
1.44192	0.0445524
1.44354	0.074368
1.44517	0.100718
1.4468	0.0983381
1.44842	0.0673331
1.45005	0.0823083
1.45167	0.059178
1.4533	0.0546043
1.45493	0.0590894
1.45655	0.0243338
1.45818	0.0580863
1.4598	0.0956816
1.46143	0.10712
1.46306	0.110758
1.46468	0.0959094
1.46631	0.071284
1.46793	0.0771247
1.46956	0.0782033
1.47119	0.0693556
1.47281	0.0883322
1.47444	0.0765484
1.47606	0.0886739
1.47769	0.105135
1.47931	0.121171
1.48094	0.131419
1.48257	0.156511
1.48419	0.140291
1.48582	0.112189
1.48744	0.102048
1.48907	0.0920526
1.4907	0.109689
1.49232	0.10785
1.49395	0.103279
1.49557	0.119388
1.4972	0.114489
1.49882	0.147208
1.50045	0.137178
1.50208	0.132382
1.5037	0.139401
1.50533	0.111813
1.50695	0.0943315
1.50858	0.0533189
1.5102	0.0544616
1.51183	0.0605899
1.51345	0.0966192
1.51508	0.106241
1.51671	0.116278
1.51833	0.0978782
1.51996	0.101744
1.52158	0.120944
1.52321	0.141948
1.52483	0.129423
1.52646	0.104695
1.52808	0.0990805
1.52971	0.0660379
1.53134	0.0854482
1.53296	0.0937618
1.53459	0.106847
1.53621	0.142349
1.53784	0.148719
1.53946	0.15419
1.54109	0.157012
1.54271	0.152865
1.54434	0.128601
1.54596	0.131116
1.54759	0.136709
1.54922	0.137422
1.55084	0.110317
1.55247	0.0703339
1.55409	0.0530426
1.55572	0.0698917
1.55734	0.100032
1.55897	0.116514
1.56059	0.12948
1.56222	0.124669
1.56384	0.138383
1.56547	0.126575
1.56709	0.111523
1.56872	0.116764
1.57034	0.117721
1.57197	0.124012
1.57359	0.153627
1.57522	0.130154
1.57684	0.130277
1.57847	0.110351
1.58009	0.106413
1.58172	0.105189
1.58334	0.101326
1.58497	0.110999
1.58659	0.128651
1.58822	0.118611
1.58984	0.147872
1.59147	0.147436
1.59309	0.145805
1.59472	0.130746
1.59634	0.123701
1.59797	0.134403
1.59959	0.138921
1.60122	0.16005
1.60284	0.137745
1.60447	0.128173
1.60609	0.116627
1.60772	0.113075
1.60934	0.125108
1.61097	0.116174
1.61259	0.123658
1.61422	0.120659
1.61584	0.125094
1.61747	0.14662
1.61909	0.125383
1.62072	0.13661
1.62234	0.123368
1.62397	0.145017
1.62559	0.145698
1.62722	0.12767
1.62884	0.137357
1.63047	0.138358
1.63209	0.149234
1.63372	0.15744
1.63534	0.142063
1.63697	0.138128
1.63859	0.149007
1.64021	0.135764
1.64184	0.128087
1.64346	0.119063
1.64509	0.103686
1.64671	0.114705
1.64834	0.112437
1.64996	0.113428
1.65159	0.108831
1.65321	0.12257
1.65484	0.108913
1.65646	0.11013
1.65808	0.12913
1.65971	0.137466
1.66133	0.150778
1.66296	0.131041
1.66458	0.105008
1.66621	0.049182
1.66783	0.0699642
1.66946	0.0737083
1.67108	0.0817709
1.6727	0.103105
1.67433	0.0981974
1.67595	0.10474
1.67758	0.102659
1.6792	0.0995807
1.68083	0.117922
1.68245	0.135351
1.68407	0.159017
1.6857	0.163837
1.68732	0.162708
1.68895	0.156356
1.69057	0.124258
1.6922	0.130387
1.69382	0.132122
1.69544	0.168168
1.69707	0.168843
1.69869	0.185539
1.70032	0.166391
1.70194	0.137754
1.70356	0.0964129
1.70519	0.0909791
1.70681	0.100673
1.70844	0.120756
1.71006	0.114793
1.71169	0.105851
1.71331	0.0910371
1.71493	0.104571
1.71656	0.118068
1.71818	0.125961
1.71981	0.13343
1.72143	0.109124
1.72305	0.100988
1.72468	0.103828
1.7263	0.132042
1.72792	0.147818
1.72955	0.153732
1.73117	0.178595
1.7328	0.182037
1.73442	0.167482
1.73604	0.181585
1.73767	0.146931
1.73929	0.144229
1.74092	0.140928
1.74254	0.130136
1.74416	0.160803
1.74579	0.167814
1.74741	0.140366
1.74903	0.127573
1.75066	0.101687
1.75228	0.0741871
1.75391	0.0685194
1.75553	0.0700368
1.75715	0.127144
1.75878	0.161487
1.7604	0.154662
1.76202	0.139511
1.76365	0.148204
1.76527	0.131877
1.76689	0.185933
1.76852	0.180607
1.77014	0.172126
1.77176	0.177819
1.77339	0.134673
1.77501	0.13507
1.77664	0.150586
1.77826	0.154248
1.77988	0.140286
1.78151	0.123731
1.78313	0.0886092
1.78475	0.104545
1.78638	0.138077
1.788	0.158151
1.78962	0.163298
1.79125	0.175269
1.79287	0.174308
1.79449	0.18862
1.79612	0.214081
1.79774	0.214382
1.79936	0.207094
1.80099	0.19305
1.80261	0.157336
1.80423	0.14926
1.80586	0.146336
1.80748	0.157376
1.8091	0.166857
1.81073	0.175179
1.81235	0.147634
1.81397	0.138786
1.81559	0.143589
1.81722	0.159587
1.81884	0.154024
1.82046	0.151145
1.82209	0.136267
1.82371	0.145208
1.82533	0.156611
1.82696	0.153123
1.82858	0.13817
1.8302	0.159145
1.83183	0.131562
1.83345	0.155623
1.83507	0.142953
1.83669	0.159233
1.83832	0.156122
1.83994	0.159799
1.84156	0.159409
1.84319	0.16523
1.84481	0.147567
1.84643	0.128896
1.84805	0.145866
1.84968	0.111232
1.8513	0.140072
1.85292	0.14808
1.85455	0.170995
1.85617	0.186901
1.85779	0.195132
1.85941	0.18677
1.86104	0.177874
1.86266	0.185913
1.86428	0.165404
1.8659	0.162869
1.86753	0.150997
1.86915	0.173372
1.87077	0.18606
1.8724	0.181341
1.87402	0.163773
1.87564	0.156189
1.87726	0.173869
1.87889	0.191302
1.88051	0.196904
1.88213	0.181448
1.88375	0.190569
1.88538	0.165574
1.887	0.20277
1.88862	0.216164
1.89024	0.189847
1.89187	0.178711
1.89349	0.174479
1.89511	0.169993
1.89673	0.194972
1.89836	0.20005
1.89998	0.183974
1.9016	0.208509
1.90322	0.203419
1.90484	0.198461
1.90647	0.172978
1.90809	0.155491
1.90971	0.136517
1.91133	0.131908
1.91296	0.136552
1.91458	0.147054
1.9162	0.17836
1.91782	0.193717
1.91944	0.199429
1.92107	0.214791
1.92269	0.214841
1.92431	0.202182
1.92593	0.197118
1.92756	0.18256
1.92918	0.193799
1.9308	0.222719
1.93242	0.227863
1.93404	0.230272
1.93567	0.183454
1.93729	0.202204
1.93891	0.17718
1.94053	0.195546
1.94215	0.214031
1.94378	0.190219
1.9454	0.195515
1.94702	0.184434
1.94864	0.186368
1.95026	0.223132
1.95189	0.252423
1.95351	0.254543
1.95513	0.232579
1.95675	0.217521
1.95837	0.181075
1.95999	0.160846
1.96162	0.15603
1.96324	0.128833
1.96486	0.15972
1.96648	0.209422
1.9681	0.22557
1.96972	0.240995
1.97135	0.233381
1.97297	0.226896
1.97459	0.215326
1.97621	0.219519
1.97783	0.220561
1.97945	0.207568
1.98108	0.194183
1.9827	0.20017
1.98432	0.217515
1.98594	0.235928
1.98756	0.239396
1.98918	0.200542
1.99081	0.181679
1.99243	0.177327
1.99405	0.178543
1.99567	0.196078
1.99729	0.192673
1.99891	0.200696
2.00053	0.236711
2.00216	0.239513
2.00378	0.223249
2.0054	0.226419
2.00702	0.215541
2.00864	0.216837
2.01026	0.226071
2.01188	0.195349
2.0135	0.18676
2.01513	0.196729
2.01675	0.201518
2.01837	0.210211
2.01999	0.190642
2.02161	0.215919
2.02323	0.194851
2.02485	0.215044
2.02647	0.235099
2.0281	0.188052
2.02972	0.192322
2.03134	0.171035
2.03296	0.174388
2.03458	0.20555
2.0362	0.219487
2.03782	0.210911
2.03944	0.230218
2.04106	0.221397
2.04269	0.219408
2.04431	0.238938
2.04593	0.250691
2.04755	0.223687
2.04917	0.229388
2.05079	0.20197
2.05241	0.199845
2.05403	0.227082
2.05565	0.219253
2.05727	0.237057
2.05889	0.243602
2.06051	0.224732
2.06214	0.236074
2.06376	0.250645
2.06538	0.234094
2.067	0.232658
2.06862	0.218096
2.07024	0.178675
2.07186	0.18896
2.07348	0.167028
2.0751	0.17211
2.07672	0.187366
2.07834	0.180705
2.07996	0.195094
2.08158	0.210561
2.0832	0.207004
2.08482	0.217502
2.08645	0.244842
2.08807	0.240925
2.08969	0.248975
2.09131	0.222569
2.09293	0.172998
2.09455	0.171341
2.09617	0.184666
2.09779	0.190255
2.09941	0.202351
2.10103	0.202374
2.10265	0.21967
2.10427	0.215579
2.10589	0.234141
2.10751	0.23056
2.10913	0.198884
2.11075	0.227278
2.11237	0.241036
2.11399	0.239003
2.11561	0.242143
2.11723	0.213903
2.11885	0.231967
2.12047	0.255102
2.12209	0.281274
2.12371	0.278926
2.12533	0.20555
2.12695	0.20982
2.12857	0.195069
2.13019	0.221018
2.13181	0.276773
2.13343	0.27622
2.13505	0.275806
2.13667	0.250511
2.13829	0.237231
2.13991	0.234107
2.14153	0.258947
2.14315	0.227819
2.14477	0.221201
2.14639	0.199114
2.14801	0.179156
2.14963	0.200123
2.15125	0.180058
2.15287	0.192621
2.15449	0.18371
2.15611	0.224304
2.15773	0.226547
2.15935	0.234417
2.16097	0.222785
2.16259	0.218229
2.16421	0.236202
2.16583	0.234078
2.16745	0.237015
2.16907	0.259133
2.17069	0.257816
2.17231	0.265077
2.17393	0.264052
2.17555	0.248399
2.17717	0.245994
2.17879	0.258611
2.18041	0.259713
2.18203	0.233949
2.18365	0.224782
2.18527	0.216563
2.18689	0.203718
2.1885	0.219171
2.19012	0.246259
2.19174	0.259623
2.19336	0.292484
2.19498	0.284594
2.1966	0.269756
2.19822	0.268816
2.19984	0.268517
2.20146	0.259653
2.20308	0.259614
2.2047	0.261639
2.20632	0.25673
2.20794	0.262141
2.20956	0.27192
2.21118	0.258551
2.21279	0.258106
2.21441	0.250288
2.21603	0.254492
2.21765	0.226193
2.21927	0.223186
2.22089	0.224244
2.22251	0.211867
2.22413	0.274834
2.22575	0.309704
2.22737	0.306382
2.22899	0.299498
2.2306	0.258109
2.23222	0.252168
2.23384	0.242548
2.23546	0.236533
2.23708	0.215917
2.2387	0.215968
2.24032	0.237241
2.24194	0.244167
2.24356	0.252645
2.24517	0.276542
2.24679	0.250596
2.24841	0.243954
2.25003	0.237719
2.25165	0.236581
2.25327	0.289297
2.25489	0.282114
2.25651	0.274733
2.25813	0.282339
2.25974	0.261495
2.26136	0.288239
2.26298	0.290156
2.2646	0.27909
2.26622	0.290933
2.26784	0.296166
2.26946	0.286122
2.27107	0.271518
2.27269	0.233936
2.27431	0.23195
2.27593	0.241189
2.27755	0.269245
2.27917	0.253987
2.28078	0.246384
2.2824	0.239495
2.28402	0.234274
2.28564	0.24477
2.28726	0.248382
2.28888	0.249388
2.2905	0.247852
2.29211	0.257839
2.29373	0.251272
2.29535	0.238752
2.29697	0.247932
2.29859	0.252448
2.3002	0.225106
2.30182	0.219167
2.30344	0.204089
2.30506	0.215347
2.30668	0.261543
2.3083	0.2741
2.30991	0.312846
2.31153	0.329636
2.31315	0.31484
2.31477	0.284328
2.31639	0.264332
2.318	0.244997
2.31962	0.266874
2.32124	0.300277
2.32286	0.319446
2.32448	0.329404
2.32609	0.326011
2.32771	0.304529
2.32933	0.297981
2.33095	0.296802
2.33257	0.304703
2.33418	0.329573
2.3358	0.347994
2.33742	0.343649
2.33904	0.332548
2.34065	0.309791
2.34227	0.295456
2.34389	0.295981
2.34551	0.286015
2.34713	0.29055
2.34874	0.307834
2.35036	0.312164
2.35198	0.333956
2.3536	0.345869
2.35521	0.35383
2.35683	0.355486
2.35845	0.355288
2.36007	0.325199
2.36168	0.320357
2.3633	0.303257
2.36492	0.276426
2.36654	0.299765
2.36815	0.320467
2.36977	0.36259
2.37139	0.378353
2.37301	0.387844
2.37462	0.356306
2.37624	0.358055
2.37786	0.373784
2.37947	0.390663
2.38109	0.380189
2.38271	0.353896
2.38433	0.313192
2.38594	0.303793
2.38756	0.313558
2.38918	0.311119
2.3908	0.320455
2.39241	0.351193
2.39403	0.321264
2.39565	0.331478
2.39726	0.364125
2.39888	0.365105
2.4005	0.358054
2.40212	0.337947
2.40373	0.333953
2.40535	0.315088
2.40697	0.336531
2.40858	0.344425
2.4102	0.321094
2.41182	0.32009
2.41343	0.318053
2.41505	0.339601
2.41667	0.374802
2.41828	0.39503
2.4199	0.414509
2.42152	0.405045
2.42313	0.368617
2.42475	0.357301
2.42637	0.350455
2.42799	0.348983
2.4296	0.347105
2.43122	0.361273
2.43284	0.355033
2.43445	0.367055
2.43607	0.361459
2.43769	0.34329
2.4393	0.330199
2.44092	0.343692
2.44253	0.342922
2.44415	0.363019
2.44577	0.36826
2.44738	0.392678
2.449	0.429076
2.45062	0.409298
2.45223	0.424492
2.45385	0.423381
2.45547	0.432205
2.45708	0.440099
2.4587	0.410112
2.46032	0.399092
2.46193	0.41555
2.46355	0.434025
2.46516	0.452244
2.46678	0.441944
2.4684	0.442957
2.47001	0.45778
2.47163	0.455488
2.47325	0.438505
2.47486	0.404201
2.47648	0.370637
2.47809	0.366164
2.47971	0.375864
2.48133	0.430515
2.48294	0.424299
2.48456	0.436256
2.48617	0.425865
2.48779	0.407841
2.48941	0.43048
2.49102	0.412212
2.49264	0.383818
2.49425	0.350548
2.49587	0.36699
2.49749	0.401429
2.4991	0.429175
2.50072	0.417233
2.50233	0.427152
2.50395	0.428684
2.50557	0.431869
2.50718	0.446615
2.5088	0.445232
2.51041	0.456449
2.51203	0.4899
2.51364	0.50028
2.51526	0.535614
2.51687	0.520858
2.51849	0.492356
2.52011	0.480213
2.52172	0.451679
2.52334	0.450381
2.52495	0.481597
2.52657	0.51477
2.52818	0.542575
2.5298	0.537443
2.53141	0.506164
2.53303	0.50116
2.53465	0.482769
2.53626	0.503971
2.53788	0.485511
2.53949	0.466674
2.54111	0.458816
2.54272	0.439391
2.54434	0.465204
2.54595	0.484552
2.54757	0.493501
2.54918	0.48765
2.5508	0.463716
2.55241	0.475737
2.55403	0.447963
2.55564	0.473061
2.55726	0.479769
2.55887	0.463703
2.56049	0.479774
2.5621	0.4673
2.56372	0.482703
2.56533	0.465104
2.56695	0.459398
2.56856	0.454488
2.57018	0.473233
2.57179	0.517516
2.57341	0.503756
2.57502	0.479365
2.57664	0.446816
2.57825	0.445361
2.57987	0.453749
2.58148	0.492575
2.5831	0.501992
2.58471	0.516902
2.58633	0.523071
2.58794	0.515017
2.58956	0.520442
2.59117	0.490974
2.59279	0.515239
2.5944	0.529405
2.59602	0.514307
2.59763	0.514417
2.59925	0.510384
2.60086	0.495491
2.60247	0.495725
2.60409	0.492158
2.6057	0.502504
2.60732	0.529192
2.60893	0.506401
2.61055	0.504779
2.61216	0.530648
2.61378	0.538564
2.61539	0.557015
2.61701	0.597912
2.61862	0.609587
2.62023	0.574637
2.62185	0.51981
2.62346	0.474366
2.62508	0.482056
2.62669	0.508302
2.62831	0.522335
2.62992	0.525106
2.63153	0.55106
2.63315	0.578872
2.63476	0.646947
2.63638	0.669121
2.63799	0.657252
2.6396	0.64889
2.64122	0.638237
2.64283	0.5921
2.64445	0.532695
2.64606	0.487559
2.64767	0.509176
2.64929	0.582361
2.6509	0.628388
2.65252	0.648258
2.65413	0.642411
2.65574	0.60853
2.65736	0.590516
2.65897	0.5742
2.66059	0.603618
2.6622	0.636323
2.66381	0.660463
2.66543	0.698421
2.66704	0.673544
2.66865	0.637681
2.67027	0.615806
2.67188	0.616048
2.67349	0.602911
2.67511	0.622919
2.67672	0.647466
2.67834	0.665962
2.67995	0.659846
2.68156	0.665478
2.68318	0.626027
2.68479	0.623331
2.6864	0.654729
2.68802	0.671862
2.68963	0.708233
2.69124	0.724903
2.69286	0.733374
2.69447	0.705351
2.69608	0.667386
2.6977	0.696497
2.69931	0.715283
2.70092	0.725141
2.70254	0.709443
2.70415	0.681581
2.70576	0.648993
2.70738	0.642877
2.70899	0.647549
2.7106	0.631684
2.71222	0.649321
2.71383	0.643753
2.71544	0.659296
2.71705	0.689364
2.71867	0.689731
2.72028	0.726672
2.72189	0.73639
2.72351	0.716779
2.72512	0.69919
2.72673	0.677258
2.72835	0.693984
2.72996	0.721147
2.73157	0.707783
2.73318	0.728158
2.7348	0.754485
2.73641	0.743442
2.73802	0.787285
2.73964	0.78266
2.74125	0.782487
2.74286	0.796389
2.74447	0.767447
2.74609	0.748466
2.7477	0.718302
2.74931	0.695074
2.75092	0.707893
2.75254	0.734635
2.75415	0.739689
2.75576	0.75907
2.75737	0.732453
2.75899	0.721357
2.7606	0.692099
2.76221	0.681406
2.76382	0.678618
2.76544	0.684073
2.76705	0.736223
2.76866	0.785112
2.77027	0.797551
2.77189	0.754147
2.7735	0.76607
2.77511	0.764907
2.77672	0.720316
2.77833	0.719844
2.77995	0.714508
2.78156	0.762174
2.78317	0.822179
2.78478	0.843906
2.7864	0.80074
2.78801	0.757157
2.78962	0.71339
2.79123	0.678226
2.79284	0.694916
2.79446	0.747912
2.79607	0.788145
2.79768	0.843351
2.79929	0.87102
2.8009	0.865238
2.80251	0.827896
2.80413	0.772169
2.80574	0.743799
2.80735	0.740009
2.80896	0.761665
2.81057	0.806548
2.81219	0.827445
2.8138	0.822104
2.81541	0.820614
2.81702	0.806488
2.81863	0.814624
2.82024	0.815491
2.82186	0.803272
2.82347	0.804194
2.82508	0.83389
2.82669	0.813087
2.8283	0.810671
2.82991	0.801206
2.83152	0.803673
2.83314	0.844204
2.83475	0.845377
2.83636	0.82872
2.83797	0.820463
2.83958	0.843634
2.84119	0.83855
2.8428	0.873363
2.84442	0.866229
2.84603	0.85027
2.84764	0.819194
2.84925	0.823391
2.85086	0.791944
2.85247	0.837229
2.85408	0.867569
2.85569	0.897131
2.85731	0.940867
2.85892	0.930911
2.86053	0.878039
2.86214	0.877138
2.86375	0.839024
2.86536	0.861295
2.86697	0.890613
2.86858	0.894768
2.87019	0.907535
2.8718	0.891953
2.87342	0.903088
2.87503	0.921571
2.87664	0.892614
2.87825	0.889059
2.87986	0.885854
2.88147	0.877916
2.88308	0.893946
2.88469	0.895181
2.8863	0.905529
2.88791	0.893754
2.88952	0.892644
2.89113	0.894465
2.89274	0.900671
2.89435	0.916288
2.89597	0.946089
2.89758	0.961939
2.89919	0.942333
2.9008	0.954985
2.90241	0.938031
2.90402	0.952694
2.90563	0.931668
2.90724	0.925315
2.90885	0.917243
2.91046	0.931464
2.91207	0.949229
2.91368	0.982921
2.91529	0.976911
2.9169	0.963431
2.91851	0.97402
2.92012	0.943614
2.92173	0.967497
2.92334	0.998325
2.92495	1.02587
2.92656	1.01969
2.92817	1.02103
2.92978	0.976881
2.93139	0.944894
2.933	0.95193
2.93461	0.99257
2.93622	1.00759
2.93783	1.04507
2.93944	1.0554
2.94105	1.02595
2.94266	1.01908
2.94427	0.9735
2.94588	0.967354
2.94749	0.971407
2.9491	0.982263
2.95071	1.01634
2.95232	1.0288
2.95393	1.03773
2.95554	1.07439
2.95715	1.06509
2.95876	1.08928
2.96037	1.0932
2.96198	1.08434
2.96359	1.07314
2.9652	1.06887
2.96681	1.06162
2.96842	1.04833
2.97003	1.02586
2.97164	1.02222
2.97324	1.0531
2.97485	1.1023
2.97646	1.13401
2.97807	1.14096
2.97968	1.12055
2.98129	1.09916
2.9829	1.1045
2.98451	1.11551
2.98612	1.12584
2.98773	1.11724
2.98934	1.07429
2.99095	1.05192
2.99256	1.07146
2.99416	1.07445
2.99577	1.10236
2.99738	1.09796
2.99899	1.07416
3.0006	1.07915
3.00221	1.09318
3.00382	1.1106
3.00543	1.11502
3.00704	1.12376
3.00865	1.11969
3.01025	1.14044
3.01186	1.16293
3.01347	1.14849
3.01508	1.15099
3.01669	1.12735
3.0183	1.13405
3.01991	1.1157
3.02152	1.10639
3.02313	1.11379
3.02473	1.115
3.02634	1.11687
3.02795	1.12327
3.02956	1.11248
3.03117	1.10211
3.03278	1.11377
3.03439	1.12881
3.03599	1.18673
3.0376	1.1568
3.03921	1.1733
3.04082	1.20025
3.04243	1.18967
3.04404	1.20312
3.04564	1.18809
3.04725	1.1553
3.04886	1.12775
3.05047	1.14611
3.05208	1.18743
3.05369	1.16221
3.05529	1.1678
3.0569	1.19608
3.05851	1.16726
3.06012	1.20204
3.06173	1.19277
3.06333	1.16575
3.06494	1.15769
3.06655	1.16193
3.06816	1.18176
3.06977	1.22205
3.07137	1.22561
3.07298	1.18335
3.07459	1.14775
3.0762	1.16306
3.07781	1.19977
3.07941	1.22871
3.08102	1.27115
3.08263	1.25835
3.08424	1.24377
3.08585	1.25381
3.08745	1.20823
3.08906	1.20955
3.09067	1.19558
3.09228	1.20087
3.09388	1.21722
3.09549	1.22021
3.0971	1.23854
3.09871	1.23866
3.10031	1.22113
3.10192	1.2233
3.10353	1.21378
3.10514	1.26015
3.10674	1.25987
3.10835	1.30251
3.10996	1.28891
3.11157	1.26395
3.11317	1.26791
3.11478	1.25805
3.11639	1.2925
3.11799	1.30683
3.1196	1.3585
3.12121	1.42803
3.12282	1.46955
3.12442	1.53505
3.12603	1.57211
3.12764	1.59182
3.12924	1.57886
3.13085	1.58175
3.13246	1.58706
3.13407	1.58891
3.13567	1.63829
3.13728	1.68965
3.13889	1.72442
3.14049	1.78406
3.1421	1.8338
3.14371	1.89201
3.14531	1.97033
3.14692	2.01653
3.14853	2.06347
3.15013	2.13862
3.15174	2.18158
3.15335	2.24158
3.15495	2.2572
3.15656	2.27463
3.15817	2.32157
3.15977	2.33615
3.16138	2.36419
3.16299	2.3507
3.16459	2.40394
3.1662	2.43235
3.16781	2.42441
3.16941	2.39144
3.17102	2.36124
3.17263	2.33456
3.17423	2.3509
3.17584	2.30614
3.17744	2.27436
3.17905	2.23502
3.18066	2.21398
3.18226	2.13481
3.18387	2.04811
3.18548	1.96534
3.18708	1.91419
3.18869	1.86889
3.19029	1.82999
3.1919	1.79171
3.19351	1.70865
3.19511	1.66322
3.19672	1.57931
3.19832	1.51522
3.19993	1.46503
3.20154	1.4448
3.20314	1.42477
3.20475	1.41206
3.20635	1.39087
3.20796	1.37981
3.20957	1.34103
3.21117	1.31544
3.21278	1.29507
3.21438	1.28617
3.21599	1.26041
3.21759	1.25907
3.2192	1.26275
3.22081	1.23802
3.22241	1.23585
3.22402	1.21926
3.22562	1.19378
3.22723	1.1683
3.22883	1.17078
3.23044	1.16612
3.23204	1.1418
3.23365	1.16689
3.23526	1.14677
3.23686	1.16661
3.23847	1.19121
3.24007	1.20047
3.24168	1.20521
3.24328	1.17297
3.24489	1.16129
3.24649	1.08859
3.2481	1.05166
3.2497	1.07346
3.25131	1.05415
3.25291	1.0622
3.25452	1.07206
3.25612	1.10479
3.25773	1.1265
3.25933	1.14347
3.26094	1.1396
3.26254	1.09685
3.26415	1.05978
3.26575	1.0424
3.26736	1.05076
3.26896	1.02836
3.27057	1.04814
3.27217	1.06497
3.27378	1.05214
3.27538	1.0634
3.27699	1.07133
3.27859	1.05706
3.2802	1.07668
3.2818	1.06443
3.2834	1.07484
3.28501	1.03902
3.28661	1.02962
3.28822	1.0149
3.28982	0.973241
3.29143	1.01283
3.29303	1.01455
3.29464	0.973548
3.29624	0.965723
3.29785	0.94297
3.29945	0.95828
3.30105	0.974931
3.30266	1.01483
3.30426	1.01608
3.30587	0.979875
3.30747	1.00334
3.30907	0.97995
3.31068	0.982337
3.31228	1.04278
3.31389	1.03402
3.31549	1.06141
3.3171	1.0537
3.3187	1.05178
3.3203	1.02667
3.32191	0.980884
3.32351	0.963518
3.32512	0.936488
3.32672	0.924893
3.32832	0.941364
3.32993	0.965187
3.33153	0.991135
3.33313	1.01691
3.33474	1.02788
3.33634	0.997457
3.33795	0.987283
3.33955	0.987677
3.34115	0.994115
3.34276	1.0225
3.34436	1.00151
3.34596	1.03141
3.34757	1.04724
3.34917	1.05628
3.35077	1.07726
3.35238	1.02648
3.35398	0.988465
3.35558	0.973949
3.35719	0.945516
3.35879	0.934581
3.36039	0.944387
3.362	0.953798
3.3636	0.922399
3.3652	0.972109
3.36681	0.912813
3.36841	0.941107
3.37001	0.961035
3.37162	0.956263
3.37322	0.993111
3.37482	1.00714
3.37643	0.992777
3.37803	1.03171
3.37963	1.04717
3.38124	1.06264
3.38284	1.09254
3.38444	1.08102
3.38604	1.02982
3.38765	1.01414
3.38925	0.958773
3.39085	0.958573
3.39246	0.956332
3.39406	0.937642
3.39566	0.980018
3.39726	1.01186
3.39887	1.02963
3.40047	0.981393
3.40207	0.938483
3.40367	0.905697
3.40528	0.902265
3.40688	0.937333
3.40848	0.966335
3.41008	0.954963
3.41169	0.955127
3.41329	0.935768
3.41489	0.950937
3.41649	0.972413
3.4181	0.976253
3.4197	0.995388
3.4213	1.0065
3.4229	0.954685
3.42451	0.935469
3.42611	0.94396
3.42771	0.954239
3.42931	0.947647
3.43091	0.98478
3.43252	0.973483
3.43412	0.913206
3.43572	0.940941
3.43732	0.956663
3.43893	0.924091
3.44053	0.954851
3.44213	0.953703
3.44373	0.941224
3.44533	1.00726
3.44693	1.00065
3.44854	0.98276
3.45014	0.969349
3.45174	0.914512
3.45334	0.935068
3.45494	0.961679
3.45655	0.970835
3.45815	0.987749
3.45975	0.953892
3.46135	0.941555
3.46295	0.910042
3.46455	0.89811
3.46615	0.90667
3.46776	0.875115
3.46936	0.865494
3.47096	0.831589
3.47256	0.833637
3.47416	0.833939
3.47576	0.839961
3.47736	0.873522
3.47897	0.853848
3.48057	0.860179
3.48217	0.886049
3.48377	0.900579
3.48537	0.921369
3.48697	0.956536
3.48857	0.966635
3.49017	0.97411
3.49178	0.990206
3.49338	0.994314
3.49498	0.978132
3.49658	0.964007
3.49818	0.954762
3.49978	0.965102
3.50138	0.915837
3.50298	0.910509
3.50458	0.901168
3.50618	0.910948
3.50778	0.92972
3.50939	0.946267
3.51099	0.918295
3.51259	0.90555
3.51419	0.860785
3.51579	0.869461
3.51739	0.86304
3.51899	0.907701
3.52059	0.908811
3.52219	0.92597
3.52379	0.912378
3.52539	0.892619
3.52699	0.871705
3.52859	0.828625
3.53019	0.82922
3.53179	0.822037
3.53339	0.78987
3.53499	0.868937
3.53659	0.910206
3.53819	0.933593
3.5398	0.965774
3.5414	0.937345
3.543	0.911669
3.5446	0.89039
3.5462	0.910853
3.5478	0.941636
3.5494	0.937879
3.551	0.931607
3.5526	0.89508
3.5542	0.868471
3.5558	0.838426
3.5574	0.795519
3.559	0.774184
3.5606	0.781405
3.5622	0.793739
3.5638	0.850653
3.5654	0.88906
3.567	0.908046
3.56859	0.856782
3.57019	0.81737
3.57179	0.822893
3.57339	0.799495
3.57499	0.858103
3.57659	0.909735
3.57819	0.88394
3.57979	0.901969
3.58139	0.925075
3.58299	0.906201
3.58459	0.866685
3.58619	0.798273
3.58779	0.784095
3.58939	0.775927
3.59099	0.788609
3.59259	0.773863
3.59419	0.792072
3.59579	0.827035
3.59739	0.852722
3.59898	0.853655
3.60058	0.794088
3.60218	0.768476
3.60378	0.755494
3.60538	0.750615
3.60698	0.78933
3.60858	0.758544
3.61018	0.779837
3.61178	0.796099
3.61338	0.861654
3.61497	0.898684
3.61657	0.917836
3.61817	0.943108
3.61977	0.936069
3.62137	0.894742
3.62297	0.85776
3.62457	0.827253
3.62617	0.804866
3.62776	0.779049
3.62936	0.786587
3.63096	0.786012
3.63256	0.78239
3.63416	0.837238
3.63576	0.867029
3.63736	0.841651
3.63895	0.875893
3.64055	0.836222
3.64215	0.833939
3.64375	0.859862
3.64535	0.836686
3.64695	0.860727
3.64854	0.862433
3.65014	0.855152
3.65174	0.835215
3.65334	0.848809
3.65494	0.831067
3.65654	0.848941
3.65813	0.844764
3.65973	0.870392
3.66133	0.854591
3.66293	0.849593
3.66453	0.808671
3.66612	0.793115
3.66772	0.817613
3.66932	0.82567
3.67092	0.852614
3.67252	0.843355
3.67411	0.791356
3.67571	0.763853
3.67731	0.753469
3.67891	0.77208
3.6805	0.791444
3.6821	0.783913
3.6837	0.775205
3.6853	0.836584
3.68689	0.842543
3.68849	0.873429
3.69009	0.889104
3.69169	0.887468
3.69329	0.856226
3.69488	0.856815
3.69648	0.790603
3.69808	0.746289
3.69967	0.73613
3.70127	0.707446
3.70287	0.738113
3.70447	0.763956
3.70606	0.812835
3.70766	0.839759
3.70926	0.837446
3.71086	0.833266
3.71245	0.838996
3.71405	0.838349
3.71565	0.820663
3.71724	0.848701
3.71884	0.821508
3.72044	0.822278
3.72203	0.802767
3.72363	0.778841
3.72523	0.805727
3.72683	0.774494
3.72842	0.805225
3.73002	0.784674
3.73162	0.786545
3.73321	0.835622
3.73481	0.841856
3.73641	0.893121
3.738	0.86298
3.7396	0.8089
3.7412	0.791588
3.74279	0.778991
3.74439	0.74532
3.74598	0.819183
3.74758	0.815774
3.74918	0.784335
3.75077	0.811156
3.75237	0.821358
3.75397	0.805356
3.75556	0.798559
3.75716	0.747687
3.75876	0.733319
3.76035	0.732817
3.76195	0.727078
3.76354	0.715839
3.76514	0.754901
3.76674	0.766719
3.76833	0.764049
3.76993	0.757911
3.77152	0.731625
3.77312	0.756889
3.77472	0.778131
3.77631	0.836167
3.77791	0.846735
3.7795	0.802478
3.7811	0.774025
3.7827	0.734787
3.78429	0.73771
3.78589	0.726041
3.78748	0.726084
3.78908	0.76037
3.79067	0.754879
3.79227	0.711249
3.79387	0.742164
3.79546	0.676438
3.79706	0.690793
3.79865	0.703965
3.80025	0.689298
3.80184	0.719528
3.80344	0.738595
3.80503	0.794793
3.80663	0.799761
3.80822	0.798849
3.80982	0.816124
3.81142	0.763862
3.81301	0.751509
3.81461	0.733631
3.8162	0.723915
3.8178	0.749067
3.81939	0.793329
3.82099	0.784148
3.82258	0.745329
3.82418	0.80701
3.82577	0.800319
3.82737	0.814745
3.82896	0.794773
3.83056	0.737808
3.83215	0.743766
3.83375	0.727074
3.83534	0.709984
3.83693	0.729638
3.83853	0.706934
3.84012	0.710943
3.84172	0.793102
3.84331	0.814069
3.84491	0.799434
3.8465	0.779144
3.8481	0.706019
3.84969	0.680106
3.85129	0.692671
3.85288	0.7747
3.85448	0.810167
3.85607	0.815764
3.85766	0.751047
3.85926	0.720377
3.86085	0.773905
3.86245	0.78629
3.86404	0.808779
3.86564	0.754158
3.86723	0.701075
3.86882	0.625886
3.87042	0.628447
3.87201	0.659757
3.87361	0.654294
3.8752	0.715768
3.87679	0.702461
3.87839	0.771796
3.87998	0.799389
3.88158	0.729834
3.88317	0.77056
3.88476	0.775644
3.88636	0.798219
3.88795	0.837692
3.88954	0.801792
3.89114	0.796943
3.89273	0.806675
3.89433	0.784129
3.89592	0.745831
3.89751	0.696257
3.89911	0.6748
3.9007	0.676799
3.90229	0.709592
3.90389	0.707111
3.90548	0.767302
3.90707	0.760014
3.90867	0.827098
3.91026	0.830539
3.91185	0.800298
3.91345	0.784884
3.91504	0.74024
3.91663	0.743957
3.91823	0.738035
3.91982	0.766308
3.92141	0.796429
3.92301	0.835719
3.9246	0.830539
3.92619	0.807117
3.92779	0.815842
3.92938	0.817103
3.93097	0.793095
3.93256	0.756317
3.93416	0.767159
3.93575	0.742057
3.93734	0.716593
3.93894	0.749324
3.94053	0.798827
3.94212	0.820962
3.94371	0.818859
3.94531	0.795934
3.9469	0.729575
3.94849	0.743577
3.95008	0.732609
3.95168	0.713385
3.95327	0.75385
3.95486	0.71001
3.95645	0.742973
3.95805	0.736199
3.95964	0.711129
3.96123	0.678846
3.96282	0.699634
3.96442	0.733662
3.96601	0.791256
3.9676	0.824563
3.96919	0.802812
3.97078	0.79864
3.97238	0.760117
3.97397	0.710562
3.97556	0.6521
3.97715	0.639477
3.97874	0.648177
3.98034	0.665411
3.98193	0.686703
3.98352	0.696106
3.98511	0.723172
3.9867	0.713552
3.9883	0.697192
3.98989	0.759801
3.99148	0.715794
3.99307	0.80803
3.99466	0.77622
3.99625	0.758279
3.99785	0.782725
3.99944	0.751907
4.00103	0.749026
4.00262	0.737675
4.00421	0.722562
4.0058	0.742473
4.00739	0.756609
4.00899	0.71595
4.01058	0.689435
4.01217	0.680855
4.01376	0.721149
4.01535	0.74622
4.01694	0.765504
4.01853	0.762956
4.02012	0.723819
4.02172	0.689199
4.02331	0.645838
4.0249	0.607126
4.02649	0.621115
4.02808	0.677169
4.02967	0.701739
4.03126	0.727044
4.03285	0.720074
4.03444	0.726669
4.03603	0.731653
4.03763	0.751327
4.03922	0.755739
4.04081	0.772604
4.0424	0.792307
4.04399	0.795171
4.04558	0.796388
4.04717	0.764118
4.04876	0.707623
4.05035	0.652212
4.05194	0.622926
4.05353	0.648667
4.05512	0.691126
4.05671	0.771415
4.0583	0.767836
4.05989	0.76056
4.06148	0.727148
4.06307	0.729158
4.06466	0.762195
4.06625	0.76385
4.06784	0.820556
4.06943	0.792932
4.07102	0.80408
4.07261	0.7746
4.0742	0.792403
4.07579	0.769313
4.07738	0.754507
4.07897	0.741726
4.08056	0.695315
4.08215	0.725171
4.08374	0.717269
4.08533	0.725812
4.08692	0.756274
4.08851	0.810496
4.0901	0.809235
4.09169	0.842435
4.09328	0.810765
4.09487	0.745968
4.09646	0.712995
4.09805	0.656099
4.09964	0.646084
4.10123	0.65229
4.10282	0.705407
4.10441	0.721495
4.106	0.768329
4.10759	0.761328
4.10918	0.788523
4.11077	0.777208
4.11236	0.781912
4.11395	0.77709
4.11553	0.748242
4.11712	0.732055
4.11871	0.69675
4.1203	0.695062
4.12189	0.711003
4.12348	0.70043
4.12507	0.754786
4.12666	0.771343
4.12825	0.753756
4.12984	0.777169
4.13142	0.76564
4.13301	0.727529
4.1346	0.741649
4.13619	0.671143
4.13778	0.622007
4.13937	0.658748
4.14096	0.672907
4.14255	0.731781
4.14413	0.760884
4.14572	0.729443
4.14731	0.754087
4.1489	0.726194
4.15049	0.728139
4.15208	0.718
4.15367	0.699368
4.15525	0.702316
4.15684	0.706322
4.15843	0.709648
4.16002	0.658116
4.16161	0.62351
4.16319	0.550129
4.16478	0.517382
4.16637	0.56776
4.16796	0.583697
4.16955	0.660499
4.17114	0.708147
4.17272	0.748294
4.17431	0.74806
4.1759	0.730674
4.17749	0.731491
4.17908	0.707028
4.18066	0.701357
4.18225	0.695451
4.18384	0.722959
4.18543	0.711276
4.18701	0.701722
4.1886	0.742157
4.19019	0.761212
4.19178	0.769907
4.19336	0.795824
4.19495	0.797962
4.19654	0.795766
4.19813	0.756987
4.19971	0.746634
4.2013	0.788639
4.20289	0.808928
4.20448	0.829774
4.20606	0.816997
4.20765	0.808326
4.20924	0.771859
4.21083	0.763759
4.21241	0.763076
4.214	0.715278
4.21559	0.754036
4.21717	0.792649
4.21876	0.762065
4.22035	0.802578
4.22194	0.769526
4.22352	0.738791
4.22511	0.748771
4.2267	0.767113
4.22828	0.797737
4.22987	0.772452
4.23146	0.811461
4.23304	0.781978
4.23463	0.770194
4.23622	0.751471
4.2378	0.763622
4.23939	0.792319
4.24098	0.848213
4.24256	0.846078
[truncated: 1,779 more rows]

## Sheet: exp 160 GPa
k	S(k)
1.02203	0.096117
1.02366	0.266091
1.02529	0.110207
1.02692	-0.0886967
1.02854	-0.156319
1.03017	-0.15346
1.0318	-0.0122682
1.03343	-0.0238458
1.03506	0.0375433
1.03669	-0.00690498
1.03832	-0.0466066
1.03994	-0.0130257
1.04157	-0.0285307
1.0432	0.0380837
1.04483	0.0313169
1.04646	0.032952
1.04809	0.0126621
1.04972	-0.00993543
1.05134	0.0015148
1.05297	-0.0263905
1.0546	-0.0141907
1.05623	-0.0429329
1.05786	-0.0306946
1.05949	-0.0359034
1.06112	-0.0167948
1.06274	-0.0277551
1.06437	-0.0242339
1.066	-0.0790901
1.06763	-0.0335302
1.06926	-0.0440521
1.07089	-0.00289702
1.07251	-0.0190158
1.07414	-0.0202611
1.07577	-0.0483632
1.0774	-0.0628867
1.07903	-0.0836148
1.08066	-0.0565955
1.08228	-0.041529
1.08391	-0.0233332
1.08554	-0.014486
1.08717	5.53133e-06
1.0888	0.0575693
1.09043	0.0533947
1.09205	0.00103687
1.09368	-0.0178686
1.09531	-0.0200528
1.09694	-0.00645066
1.09857	-0.021386
1.1002	-0.0447376
1.10182	-0.016176
1.10345	-0.0185223
1.10508	-0.0286066
1.10671	-0.0662961
1.10834	-0.108938
1.10997	-0.145767
1.11159	-0.120835
1.11322	-0.0649383
1.11485	-0.0220922
1.11648	-0.0205404
1.11811	-0.0422738
1.11973	-0.0312539
1.12136	-0.0411464
1.12299	-0.0252913
1.12462	-0.00664348
1.12625	-0.00272493
1.12788	-0.0210672
1.1295	-0.0424412
1.13113	-0.014888
1.13276	0.0218795
1.13439	0.0340377
1.13602	0.00281729
1.13764	-0.0446411
1.13927	-0.0599994
1.1409	-0.0608489
1.14253	-0.0421507
1.14416	-0.0487728
1.14578	-0.0828701
1.14741	-0.100695
1.14904	-0.085064
1.15067	-0.0740672
1.1523	-0.0525638
1.15392	-0.0463073
1.15555	-0.0341817
1.15718	-0.0142472
1.15881	0.00157436
1.16044	-0.0029971
1.16206	-0.0319112
1.16369	-0.0718586
1.16532	-0.0867443
1.16695	-0.0861152
1.16857	-0.0619898
1.1702	-0.0461612
1.17183	-0.010536
1.17346	0.0304657
1.17509	0.063777
1.17671	0.0851782
1.17834	0.0709066
1.17997	0.0329015
1.1816	0.0221617
1.18323	-0.0145971
1.18485	0.00950994
1.18648	0.0341997
1.18811	0.0274782
1.18974	0.0338412
1.19136	0.0129268
1.19299	-4.05828e-05
1.19462	-0.00571856
1.19625	0.0185961
1.19788	0.0325241
1.1995	0.0656107
1.20113	0.0418573
1.20276	0.00695268
1.20439	-0.0160042
1.20601	0.00552991
1.20764	0.0464111
1.20927	0.0514918
1.2109	0.030679
1.21252	-0.0184736
1.21415	0.0154352
1.21578	0.046034
1.21741	0.0969378
1.21903	0.0904502
1.22066	0.0871046
1.22229	0.0515137
1.22392	0.0459049
1.22554	0.0218727
1.22717	0.058046
1.2288	0.0943765
1.23043	0.112318
1.23206	0.100265
1.23368	0.0919722
1.23531	0.0689753
1.23694	0.0454107
1.23856	0.0240536
1.24019	0.0105919
1.24182	0.0239901
1.24345	0.0593214
1.24507	0.0553808
1.2467	0.056438
1.24833	0.0451353
1.24996	0.044746
1.25158	0.0631623
1.25321	0.0878349
1.25484	0.0885075
1.25647	0.0801433
1.25809	0.0741994
1.25972	0.0820109
1.26135	0.0987593
1.26298	0.108599
1.2646	0.115185
1.26623	0.114296
1.26786	0.107192
1.26949	0.110469
1.27111	0.0969301
1.27274	0.0977008
1.27437	0.0740169
1.27599	0.0859853
1.27762	0.10236
1.27925	0.107355
1.28088	0.0995038
1.2825	0.067555
1.28413	0.0446104
1.28576	0.0584786
1.28738	0.0552957
1.28901	0.06889
1.29064	0.0683227
1.29227	0.0982365
1.29389	0.105669
1.29552	0.101479
1.29715	0.10971
1.29877	0.109768
1.3004	0.126565
1.30203	0.109947
1.30366	0.0741873
1.30528	0.080592
1.30691	0.0873971
1.30854	0.115447
1.31016	0.123096
1.31179	0.111273
1.31342	0.114382
1.31504	0.057577
1.31667	0.0696062
1.3183	0.0687148
1.31993	0.0679672
1.32155	0.0553724
1.32318	0.0258787
1.32481	0.0304422
1.32643	0.0379058
1.32806	0.0613162
1.32969	0.0668354
1.33131	0.079278
1.33294	0.0942103
1.33457	0.127676
1.33619	0.155032
1.33782	0.156609
1.33945	0.151601
1.34108	0.131901
1.3427	0.12366
1.34433	0.101206
1.34596	0.0999458
1.34758	0.123111
1.34921	0.144716
1.35084	0.145356
1.35246	0.115136
1.35409	0.103972
1.35572	0.104978
1.35734	0.120038
1.35897	0.131219
1.3606	0.133689
1.36222	0.135682
1.36385	0.108813
1.36548	0.0879027
1.3671	0.0748191
1.36873	0.0809431
1.37036	0.110779
1.37198	0.123318
1.37361	0.121462
1.37524	0.115557
1.37686	0.106072
1.37849	0.112454
1.38012	0.140824
1.38174	0.149407
1.38337	0.158345
1.385	0.150486
1.38662	0.136476
1.38825	0.125422
1.38987	0.125559
1.3915	0.123858
1.39313	0.123297
1.39475	0.132486
1.39638	0.13632
1.39801	0.14437
1.39963	0.129136
1.40126	0.10563
1.40289	0.0991391
1.40451	0.0871979
1.40614	0.120869
1.40777	0.150206
1.40939	0.161234
1.41102	0.177165
1.41264	0.154796
1.41427	0.138624
1.4159	0.13498
1.41752	0.133015
1.41915	0.106285
1.42078	0.116877
1.4224	0.110709
1.42403	0.119154
1.42565	0.132668
1.42728	0.0979861
1.42891	0.104034
1.43053	0.0758152
1.43216	0.07747
1.43379	0.108854
1.43541	0.113005
1.43704	0.13281
1.43866	0.101813
1.44029	0.0880133
1.44192	0.100964
1.44354	0.145146
1.44517	0.181483
1.4468	0.19084
1.44842	0.184422
1.45005	0.160335
1.45167	0.146148
1.4533	0.131736
1.45493	0.131492
1.45655	0.146296
1.45818	0.175769
1.4598	0.176303
1.46143	0.170251
1.46306	0.136791
1.46468	0.127472
1.46631	0.149845
1.46793	0.157121
1.46956	0.158336
1.47119	0.158015
1.47281	0.138312
1.47444	0.124957
1.47606	0.110595
1.47769	0.088049
1.47931	0.0902732
1.48094	0.0821783
1.48257	0.109501
1.48419	0.119416
1.48582	0.103051
1.48744	0.0836096
1.48907	0.0896408
1.4907	0.11548
1.49232	0.157328
1.49395	0.15196
1.49557	0.146793
1.4972	0.151474
1.49882	0.175841
1.50045	0.200607
1.50208	0.196245
1.5037	0.16134
1.50533	0.116499
1.50695	0.123817
1.50858	0.120156
1.5102	0.151866
1.51183	0.16289
1.51345	0.129439
1.51508	0.12872
1.51671	0.117161
1.51833	0.132844
1.51996	0.139634
1.52158	0.15575
1.52321	0.13615
1.52483	0.137077
1.52646	0.144424
1.52808	0.122501
1.52971	0.128548
1.53134	0.129909
1.53296	0.134359
1.53459	0.14266
1.53621	0.130523
1.53784	0.11605
1.53946	0.148628
1.54109	0.166935
1.54271	0.165472
1.54434	0.140884
1.54596	0.123211
1.54759	0.1445
1.54922	0.161049
1.55084	0.143394
1.55247	0.126543
1.55409	0.109205
1.55572	0.136206
1.55734	0.161621
1.55897	0.156344
1.56059	0.150458
1.56222	0.123837
1.56384	0.13686
1.56547	0.140542
1.56709	0.144546
1.56872	0.153904
1.57034	0.16069
1.57197	0.145155
1.57359	0.133937
1.57522	0.126144
1.57684	0.125404
1.57847	0.139304
1.58009	0.163087
1.58172	0.173328
1.58334	0.199505
1.58497	0.191675
1.58659	0.17811
1.58822	0.171635
1.58984	0.167288
1.59147	0.164476
1.59309	0.165118
1.59472	0.18407
1.59634	0.18533
1.59797	0.212901
1.59959	0.220654
1.60122	0.217766
1.60284	0.199972
1.60447	0.178975
1.60609	0.17819
1.60772	0.176613
1.60934	0.171433
1.61097	0.189605
1.61259	0.176571
1.61422	0.15309
1.61584	0.148812
1.61747	0.135701
1.61909	0.153094
1.62072	0.173642
1.62234	0.16817
1.62397	0.172647
1.62559	0.189773
1.62722	0.178423
1.62884	0.189206
1.63047	0.17775
1.63209	0.180227
1.63372	0.205461
1.63534	0.19783
1.63697	0.202593
1.63859	0.194193
1.64021	0.191898
1.64184	0.181032
1.64346	0.190291
1.64509	0.208659
1.64671	0.213267
1.64834	0.21951
1.64996	0.205727
1.65159	0.183071
1.65321	0.196878
1.65484	0.204776
1.65646	0.199993
1.65808	0.187427
1.65971	0.170183
1.66133	0.179048
1.66296	0.169411
1.66458	0.174069
1.66621	0.154378
1.66783	0.146545
1.66946	0.140455
1.67108	0.169046
1.6727	0.190013
1.67433	0.219198
1.67595	0.212717
1.67758	0.206923
1.6792	0.214346
1.68083	0.201958
1.68245	0.199649
1.68407	0.179456
1.6857	0.164917
1.68732	0.153254
1.68895	0.164834
1.69057	0.190208
1.6922	0.208353
1.69382	0.225991
1.69544	0.218432
1.69707	0.199964
1.69869	0.180091
1.70032	0.164772
1.70194	0.166282
1.70356	0.180862
1.70519	0.188558
1.70681	0.181277
1.70844	0.170164
1.71006	0.178994
1.71169	0.202516
1.71331	0.206501
1.71493	0.204036
1.71656	0.188437
1.71818	0.179602
1.71981	0.188967
1.72143	0.201594
1.72305	0.193121
1.72468	0.174771
1.7263	0.177324
1.72792	0.160208
1.72955	0.203301
1.73117	0.20551
1.7328	0.195278
1.73442	0.179697
1.73604	0.172253
1.73767	0.189695
1.73929	0.208762
1.74092	0.211592
1.74254	0.195599
1.74416	0.187943
1.74579	0.172316
1.74741	0.20753
1.74903	0.192242
1.75066	0.195202
1.75228	0.201222
1.75391	0.169674
1.75553	0.176441
1.75715	0.162652
1.75878	0.149048
1.7604	0.156283
1.76202	0.173143
1.76365	0.196915
1.76527	0.211796
1.76689	0.213908
1.76852	0.196532
1.77014	0.168818
1.77176	0.17332
1.77339	0.16715
1.77501	0.188749
1.77664	0.183113
1.77826	0.176702
1.77988	0.191294
1.78151	0.212488
1.78313	0.215135
1.78475	0.195688
1.78638	0.151747
1.788	0.152095
1.78962	0.15945
1.79125	0.200207
1.79287	0.231377
1.79449	0.232535
1.79612	0.228936
1.79774	0.21193
1.79936	0.204473
1.80099	0.199634
1.80261	0.198651
1.80423	0.198613
1.80586	0.194751
1.80748	0.183262
1.8091	0.174863
1.81073	0.153876
1.81235	0.144138
1.81397	0.165457
1.81559	0.174347
1.81722	0.205311
1.81884	0.220859
1.82046	0.200733
1.82209	0.190877
1.82371	0.157883
1.82533	0.158021
1.82696	0.181805
1.82858	0.205737
1.8302	0.220016
1.83183	0.242685
1.83345	0.244991
1.83507	0.246366
1.83669	0.270295
1.83832	0.251223
1.83994	0.257392
1.84156	0.252584
1.84319	0.232933
1.84481	0.230685
1.84643	0.229031
1.84805	0.233709
1.84968	0.245723
1.8513	0.245612
1.85292	0.222329
1.85455	0.225997
1.85617	0.224174
1.85779	0.246187
1.85941	0.252363
1.86104	0.24929
1.86266	0.23021
1.86428	0.214595
1.8659	0.213383
1.86753	0.19925
1.86915	0.203868
1.87077	0.215433
1.8724	0.226104
1.87402	0.237751
1.87564	0.237495
1.87726	0.231364
1.87889	0.247423
1.88051	0.253335
1.88213	0.255823
1.88375	0.244185
1.88538	0.231258
1.887	0.223377
1.88862	0.223882
1.89024	0.235568
1.89187	0.23384
1.89349	0.215696
1.89511	0.213527
1.89673	0.208511
1.89836	0.23139
1.89998	0.271041
1.9016	0.284207
1.90322	0.28314
1.90484	0.26002
1.90647	0.246742
1.90809	0.224763
1.90971	0.203612
1.91133	0.175332
1.91296	0.16381
1.91458	0.162301
1.9162	0.192806
1.91782	0.224758
1.91944	0.244155
1.92107	0.257327
1.92269	0.248848
1.92431	0.239178
1.92593	0.25247
1.92756	0.265286
1.92918	0.271695
1.9308	0.242902
1.93242	0.233977
1.93404	0.226081
1.93567	0.231744
1.93729	0.242646
1.93891	0.241093
1.94053	0.229661
1.94215	0.221107
1.94378	0.182266
1.9454	0.193498
1.94702	0.222962
1.94864	0.24291
1.95026	0.261747
1.95189	0.271248
1.95351	0.269795
1.95513	0.284103
1.95675	0.277817
1.95837	0.248225
1.95999	0.235967
1.96162	0.215573
1.96324	0.218613
1.96486	0.262322
1.96648	0.277846
1.9681	0.295669
1.96972	0.29382
1.97135	0.291536
1.97297	0.272883
1.97459	0.284247
1.97621	0.280771
1.97783	0.289302
1.97945	0.290745
1.98108	0.287651
1.9827	0.295908
1.98432	0.311582
1.98594	0.310064
1.98756	0.310465
1.98918	0.32119
1.99081	0.312799
1.99243	0.311307
1.99405	0.277375
1.99567	0.270643
1.99729	0.245404
1.99891	0.24921
2.00053	0.25625
2.00216	0.265403
2.00378	0.285197
2.0054	0.290033
2.00702	0.287413
2.00864	0.298367
2.01026	0.300373
2.01188	0.291631
2.0135	0.301716
2.01513	0.283662
2.01675	0.270133
2.01837	0.271116
2.01999	0.256277
2.02161	0.273435
2.02323	0.263589
2.02485	0.300354
2.02647	0.295225
2.0281	0.291396
2.02972	0.313026
2.03134	0.302888
2.03296	0.314882
2.03458	0.292829
2.0362	0.277043
2.03782	0.260584
2.03944	0.256935
2.04106	0.244886
2.04269	0.253142
2.04431	0.271216
2.04593	0.286313
2.04755	0.282545
2.04917	0.251069
2.05079	0.241089
2.05241	0.261448
2.05403	0.277048
2.05565	0.285466
2.05727	0.271845
2.05889	0.236493
2.06051	0.232885
2.06214	0.241177
2.06376	0.240478
2.06538	0.260299
2.067	0.277467
2.06862	0.290284
2.07024	0.3009
2.07186	0.271385
2.07348	0.257441
2.0751	0.237585
2.07672	0.221357
2.07834	0.235724
2.07996	0.255969
2.08158	0.264725
2.0832	0.294737
2.08482	0.2891
2.08645	0.293906
2.08807	0.306064
2.08969	0.305096
2.09131	0.292004
2.09293	0.272561
2.09455	0.277946
2.09617	0.277943
2.09779	0.285566
2.09941	0.287973
2.10103	0.284624
2.10265	0.291336
2.10427	0.308034
2.10589	0.326429
2.10751	0.333845
2.10913	0.33341
2.11075	0.327738
2.11237	0.320185
2.11399	0.323516
2.11561	0.305772
2.11723	0.292734
2.11885	0.266513
2.12047	0.252607
2.12209	0.26962
2.12371	0.287913
2.12533	0.299031
2.12695	0.298875
2.12857	0.319291
2.13019	0.320983
2.13181	0.331033
2.13343	0.338994
2.13505	0.318489
2.13667	0.32069
2.13829	0.322036
2.13991	0.311886
2.14153	0.32464
2.14315	0.32357
2.14477	0.315616
2.14639	0.325708
2.14801	0.300992
2.14963	0.287234
2.15125	0.273862
2.15287	0.28791
2.15449	0.306032
2.15611	0.306546
2.15773	0.314843
2.15935	0.311781
2.16097	0.33726
2.16259	0.349706
2.16421	0.351292
2.16583	0.338415
2.16745	0.338226
2.16907	0.308317
2.17069	0.304437
2.17231	0.268349
2.17393	0.26861
2.17555	0.277408
2.17717	0.285047
2.17879	0.309629
2.18041	0.298457
2.18203	0.275612
2.18365	0.273421
2.18527	0.260939
2.18689	0.279126
2.1885	0.291946
2.19012	0.307109
2.19174	0.30038
2.19336	0.307131
2.19498	0.311965
2.1966	0.302997
2.19822	0.307186
2.19984	0.31511
2.20146	0.333584
2.20308	0.345026
2.2047	0.349093
2.20632	0.355086
2.20794	0.344854
2.20956	0.361965
2.21118	0.347421
2.21279	0.360922
2.21441	0.359639
2.21603	0.359329
2.21765	0.359152
2.21927	0.347881
2.22089	0.333139
2.22251	0.324483
2.22413	0.32474
2.22575	0.345965
2.22737	0.350168
2.22899	0.371531
2.2306	0.391291
2.23222	0.381578
2.23384	0.400529
2.23546	0.380369
2.23708	0.359551
2.2387	0.350145
2.24032	0.326499
2.24194	0.316847
2.24356	0.317948
2.24517	0.346871
2.24679	0.352077
2.24841	0.350212
2.25003	0.371674
2.25165	0.382238
2.25327	0.407895
2.25489	0.397734
2.25651	0.396683
2.25813	0.372573
2.25974	0.34992
2.26136	0.34438
2.26298	0.351946
2.2646	0.382045
2.26622	0.397929
2.26784	0.422305
2.26946	0.430839
2.27107	0.431389
2.27269	0.441138
2.27431	0.402408
2.27593	0.402581
2.27755	0.400049
2.27917	0.407401
2.28078	0.418805
2.2824	0.420063
2.28402	0.419899
2.28564	0.422442
2.28726	0.411902
2.28888	0.409314
2.2905	0.424845
2.29211	0.436292
2.29373	0.424588
2.29535	0.403806
2.29697	0.389105
2.29859	0.378446
2.3002	0.382629
2.30182	0.374971
2.30344	0.375233
2.30506	0.367198
2.30668	0.37679
2.3083	0.409082
2.30991	0.401158
2.31153	0.40869
2.31315	0.412411
2.31477	0.405538
2.31639	0.424737
2.318	0.44534
2.31962	0.426729
2.32124	0.417919
2.32286	0.397577
2.32448	0.390219
2.32609	0.390917
2.32771	0.377554
2.32933	0.373525
2.33095	0.364243
2.33257	0.366864
2.33418	0.37788
2.3358	0.385612
2.33742	0.391359
2.33904	0.397061
2.34065	0.425463
2.34227	0.451619
2.34389	0.45739
2.34551	0.457964
2.34713	0.442276
2.34874	0.438082
2.35036	0.423383
2.35198	0.421948
2.3536	0.407083
2.35521	0.376788
2.35683	0.397137
2.35845	0.423437
2.36007	0.450078
2.36168	0.446853
2.3633	0.450057
2.36492	0.455676
2.36654	0.45627
2.36815	0.450066
2.36977	0.444148
2.37139	0.422455
2.37301	0.420668
2.37462	0.407334
2.37624	0.415782
2.37786	0.434274
2.37947	0.467136
2.38109	0.486126
2.38271	0.495354
2.38433	0.484014
2.38594	0.445903
2.38756	0.461321
2.38918	0.460892
2.3908	0.451755
2.39241	0.465358
2.39403	0.464188
2.39565	0.488851
2.39726	0.491359
2.39888	0.522787
2.4005	0.519745
2.40212	0.466019
2.40373	0.453961
2.40535	0.439929
2.40697	0.421
2.40858	0.482533
2.4102	0.502803
2.41182	0.526429
2.41343	0.529964
2.41505	0.501469
2.41667	0.450708
2.41828	0.437142
2.4199	0.448455
2.42152	0.45799
2.42313	0.499956
2.42475	0.522967
2.42637	0.510397
2.42799	0.486847
2.4296	0.462071
2.43122	0.471046
2.43284	0.486921
2.43445	0.471786
2.43607	0.480672
2.43769	0.463633
2.4393	0.473457
2.44092	0.472059
2.44253	0.471613
2.44415	0.444187
2.44577	0.419213
2.44738	0.431098
2.449	0.456962
2.45062	0.470108
2.45223	0.483876
2.45385	0.462558
2.45547	0.480656
2.45708	0.494949
2.4587	0.526672
2.46032	0.551943
2.46193	0.517986
2.46355	0.493465
2.46516	0.462685
2.46678	0.450102
2.4684	0.465346
2.47001	0.47534
2.47163	0.487677
2.47325	0.478125
2.47486	0.494543
2.47648	0.509594
2.47809	0.51616
2.47971	0.527807
2.48133	0.506808
2.48294	0.500158
2.48456	0.506592
2.48617	0.505975
2.48779	0.480252
2.48941	0.46301
2.49102	0.468943
2.49264	0.490938
2.49425	0.517545
2.49587	0.524547
2.49749	0.537246
2.4991	0.54542
2.50072	0.537478
2.50233	0.510808
2.50395	0.486807
2.50557	0.512306
2.50718	0.513946
2.5088	0.520825
2.51041	0.515717
2.51203	0.485612
2.51364	0.47945
2.51526	0.484032
2.51687	0.500578
2.51849	0.504792
2.52011	0.51899
2.52172	0.523495
2.52334	0.531794
2.52495	0.547614
2.52657	0.56397
2.52818	0.551066
2.5298	0.554167
2.53141	0.541872
2.53303	0.521922
2.53465	0.51956
2.53626	0.506674
2.53788	0.516074
2.53949	0.52187
2.54111	0.524501
2.54272	0.541063
2.54434	0.540349
2.54595	0.558404
2.54757	0.575418
2.54918	0.558913
2.5508	0.56011
2.55241	0.537892
2.55403	0.520128
2.55564	0.538881
2.55726	0.527408
2.55887	0.557256
2.56049	0.559797
2.5621	0.588075
2.56372	0.596314
2.56533	0.566512
2.56695	0.571079
2.56856	0.564688
2.57018	0.610322
2.57179	0.622222
2.57341	0.609296
2.57502	0.597164
2.57664	0.566823
2.57825	0.542542
2.57987	0.532741
2.58148	0.539218
2.5831	0.559802
2.58471	0.586034
2.58633	0.600037
2.58794	0.592827
2.58956	0.595287
2.59117	0.59728
2.59279	0.588131
2.5944	0.56838
2.59602	0.588612
2.59763	0.600466
2.59925	0.641723
2.60086	0.662334
2.60247	0.64714
2.60409	0.62759
2.6057	0.619639
2.60732	0.643228
2.60893	0.65006
2.61055	0.647535
2.61216	0.642835
2.61378	0.622029
2.61539	0.59961
2.61701	0.578922
2.61862	0.587838
2.62023	0.593616
2.62185	0.635144
2.62346	0.633949
2.62508	0.63691
2.62669	0.638377
2.62831	0.648811
2.62992	0.662352
2.63153	0.656574
2.63315	0.650844
2.63476	0.608798
2.63638	0.612357
2.63799	0.613054
2.6396	0.629998
2.64122	0.635948
2.64283	0.646723
2.64445	0.64432
2.64606	0.656402
2.64767	0.619038
2.64929	0.625867
2.6509	0.652344
2.65252	0.647299
2.65413	0.638223
2.65574	0.653924
2.65736	0.663665
2.65897	0.714598
2.66059	0.73371
2.6622	0.755186
2.66381	0.769696
2.66543	0.762029
2.66704	0.756221
2.66865	0.721704
2.67027	0.69988
2.67188	0.674319
2.67349	0.655206
2.67511	0.653226
2.67672	0.659301
2.67834	0.688266
2.67995	0.717616
2.68156	0.720377
2.68318	0.69322
2.68479	0.689143
2.6864	0.691813
2.68802	0.660413
2.68963	0.680204
2.69124	0.688505
2.69286	0.685941
2.69447	0.684142
2.69608	0.678413
2.6977	0.710369
2.69931	0.712747
2.70092	0.700241
2.70254	0.741345
2.70415	0.740453
2.70576	0.76577
2.70738	0.767897
2.70899	0.768961
2.7106	0.750018
2.71222	0.709074
2.71383	0.706274
2.71544	0.68346
2.71705	0.695309
2.71867	0.738992
2.72028	0.752725
2.72189	0.755633
2.72351	0.726293
2.72512	0.710307
2.72673	0.685362
2.72835	0.673012
2.72996	0.673437
2.73157	0.698211
2.73318	0.71925
2.7348	0.745364
2.73641	0.747418
2.73802	0.718149
2.73964	0.676954
2.74125	0.644913
2.74286	0.650076
2.74447	0.714618
2.74609	0.752238
2.7477	0.775019
2.74931	0.772045
2.75092	0.780956
2.75254	0.77388
2.75415	0.76247
2.75576	0.740454
2.75737	0.736092
2.75899	0.747026
2.7606	0.782206
2.76221	0.806018
2.76382	0.830113
2.76544	0.84005
2.76705	0.811801
2.76866	0.789697
2.77027	0.798741
2.77189	0.770455
2.7735	0.761979
2.77511	0.769304
2.77672	0.784449
2.77833	0.815385
2.77995	0.841973
2.78156	0.813077
2.78317	0.806945
2.78478	0.807988
2.7864	0.811132
2.78801	0.83201
2.78962	0.83772
2.79123	0.817684
2.79284	0.788902
2.79446	0.767642
2.79607	0.73574
2.79768	0.726835
2.79929	0.768767
2.8009	0.781555
2.80251	0.812851
2.80413	0.830643
2.80574	0.847166
2.80735	0.845638
2.80896	0.827463
2.81057	0.808438
2.81219	0.820086
2.8138	0.841255
2.81541	0.842809
2.81702	0.858585
2.81863	0.837342
2.82024	0.809752
2.82186	0.828203
2.82347	0.840128
2.82508	0.869704
2.82669	0.906014
2.8283	0.88391
2.82991	0.875687
2.83152	0.863229
2.83314	0.84198
2.83475	0.83847
2.83636	0.813801
2.83797	0.816268
2.83958	0.791706
2.84119	0.790075
2.8428	0.802336
2.84442	0.805174
2.84603	0.806907
2.84764	0.810052
2.84925	0.804071
2.85086	0.844352
2.85247	0.877404
2.85408	0.878292
2.85569	0.87554
2.85731	0.883353
2.85892	0.869639
2.86053	0.868514
2.86214	0.894505
2.86375	0.899805
2.86536	0.910067
2.86697	0.88415
2.86858	0.854778
2.87019	0.825806
2.8718	0.846028
2.87342	0.887116
2.87503	0.912264
2.87664	0.930127
2.87825	0.902669
2.87986	0.873458
2.88147	0.857577
2.88308	0.864994
2.88469	0.871536
2.8863	0.887006
2.88791	0.865917
2.88952	0.890796
2.89113	0.892103
2.89274	0.885349
2.89435	0.884166
2.89597	0.870189
2.89758	0.890276
2.89919	0.901899
2.9008	0.914511
2.90241	0.917037
2.90402	0.918961
2.90563	0.921008
2.90724	0.914102
2.90885	0.916293
2.91046	0.910658
2.91207	0.890119
2.91368	0.874982
2.91529	0.872575
2.9169	0.899932
2.91851	0.94524
2.92012	0.956294
2.92173	0.953055
2.92334	0.947712
2.92495	0.964427
2.92656	0.987735
2.92817	1.0204
2.92978	0.995889
2.93139	0.981501
2.933	0.9572
2.93461	0.921246
2.93622	0.938769
2.93783	0.943538
2.93944	0.940962
2.94105	0.949854
2.94266	0.962595
2.94427	0.964262
2.94588	0.949293
2.94749	0.985238
2.9491	1.0279
2.95071	1.00847
2.95232	1.01578
2.95393	0.994866
2.95554	0.960082
2.95715	0.959036
2.95876	0.934184
2.96037	0.915085
2.96198	0.93136
2.96359	0.935312
2.9652	0.937693
2.96681	0.940149
2.96842	0.918481
2.97003	0.944225
2.97164	0.949756
2.97324	0.928467
2.97485	0.935768
2.97646	0.9377
2.97807	0.961441
2.97968	0.991375
2.98129	1.00809
2.9829	1.02247
2.98451	1.036
2.98612	1.03026
2.98773	1.02793
2.98934	1.00606
2.99095	0.995887
2.99256	1.00368
2.99416	0.998336
2.99577	0.989351
2.99738	0.973775
2.99899	0.967296
3.0006	0.993973
3.00221	1.00973
3.00382	1.01639
3.00543	1.01725
3.00704	1.02294
3.00865	0.995326
3.01025	0.972596
3.01186	0.985822
3.01347	1.00315
3.01508	1.03472
3.01669	1.04547
3.0183	1.04987
3.01991	1.0581
3.02152	1.04882
3.02313	1.03349
3.02473	1.00243
3.02634	0.991905
3.02795	0.977456
3.02956	1.01151
3.03117	1.03378
3.03278	1.05424
3.03439	1.05372
3.03599	1.06337
3.0376	1.07899
3.03921	1.06543
3.04082	1.06775
3.04243	1.0619
3.04404	1.02535
3.04564	1.02464
3.04725	0.991405
3.04886	0.984597
3.05047	0.961393
3.05208	0.954774
3.05369	0.960363
3.05529	1.00757
3.0569	1.04422
3.05851	1.04954
3.06012	1.059
3.06173	1.05539
3.06333	1.05395
3.06494	1.05949
3.06655	1.07687
3.06816	1.10312
3.06977	1.1241
3.07137	1.09094
3.07298	1.05448
3.07459	1.06402
3.0762	1.07437
3.07781	1.11621
3.07941	1.1303
3.08102	1.09331
3.08263	1.1033
3.08424	1.05246
3.08585	1.04565
3.08745	0.999451
3.08906	0.980015
3.09067	0.971866
3.09228	1.00101
3.09388	1.05383
3.09549	1.0795
3.0971	1.09016
3.09871	1.08616
3.10031	1.07603
3.10192	1.07775
3.10353	1.08896
3.10514	1.07404
3.10674	1.06716
3.10835	1.08298
3.10996	1.05566
3.11157	1.04185
3.11317	1.03779
3.11478	1.01274
3.11639	1.02902
3.11799	1.03991
3.1196	1.05323
3.12121	1.07386
3.12282	1.08151
3.12442	1.11562
3.12603	1.14948
3.12764	1.13164
3.12924	1.11156
3.13085	1.06101
3.13246	1.01027
3.13407	0.987967
3.13567	0.979781
3.13728	1.00048
3.13889	1.02128
3.14049	1.0388
3.1421	1.05011
3.14371	1.05833
3.14531	1.112
3.14692	1.10766
3.14853	1.09871
3.15013	1.10007
3.15174	1.11337
3.15335	1.14685
3.15495	1.15527
3.15656	1.14135
3.15817	1.10561
3.15977	1.0899
3.16138	1.10522
3.16299	1.13832
3.16459	1.13959
3.1662	1.12986
3.16781	1.12957
3.16941	1.12188
3.17102	1.10043
3.17263	1.12152
3.17423	1.14778
3.17584	1.12628
3.17744	1.11404
3.17905	1.06113
3.18066	1.01898
3.18226	1.02445
3.18387	1.06102
3.18548	1.07095
3.18708	1.06629
3.18869	1.02857
3.19029	0.993651
3.1919	1.01961
3.19351	0.990904
3.19511	1.00438
3.19672	1.01487
3.19832	0.998528
3.19993	1.02068
3.20154	1.01568
3.20314	1.00763
3.20475	1.01703
3.20635	1.04981
3.20796	1.04989
3.20957	1.05189
3.21117	1.07316
3.21278	1.0504
3.21438	1.03526
3.21599	1.01835
3.21759	1.01093
3.2192	1.03389
3.22081	1.04148
3.22241	1.03263
3.22402	1.01665
3.22562	0.966131
3.22723	0.938828
3.22883	0.938988
3.23044	0.944919
3.23204	0.977766
3.23365	1.00886
3.23526	1.03904
3.23686	1.05427
3.23847	1.03441
3.24007	1.02761
3.24168	0.970587
3.24328	0.942418
3.24489	0.968002
3.24649	0.98894
3.2481	1.02803
3.2497	1.03564
3.25131	0.997863
3.25291	0.931527
3.25452	0.920653
3.25612	0.909067
3.25773	0.916669
3.25933	0.939653
3.26094	0.992918
3.26254	0.993773
3.26415	0.995546
3.26575	0.981663
3.26736	0.978717
3.26896	0.962559
3.27057	0.979427
3.27217	0.994265
3.27378	1.01026
3.27538	0.997015
3.27699	1.01834
3.27859	1.01169
3.2802	0.981064
3.2818	0.970469
3.2834	0.969999
3.28501	0.942916
3.28661	0.924523
3.28822	0.879421
3.28982	0.917219
3.29143	0.953708
3.29303	1.00363
3.29464	1.03333
3.29624	0.98582
3.29785	0.957026
3.29945	0.938934
3.30105	0.946816
3.30266	0.998794
3.30426	1.01878
3.30587	1.04494
3.30747	1.01164
3.30907	0.971266
3.31068	0.944698
3.31228	0.9047
3.31389	0.875325
3.31549	0.872656
3.3171	0.899593
3.3187	0.949737
3.3203	0.997998
3.32191	1.00965
3.32351	1.01995
3.32512	0.984497
3.32672	0.982802
3.32832	0.992923
3.32993	0.997809
3.33153	1.03692
3.33313	1.01515
3.33474	0.99188
3.33634	1.0124
3.33795	1.00964
3.33955	1.01086
3.34115	1.05256
3.34276	1.03381
3.34436	0.976934
3.34596	0.921683
3.34757	0.924979
3.34917	0.939365
3.35077	0.976467
3.35238	0.99209
3.35398	0.994405
3.35558	0.962254
3.35719	0.933935
3.35879	0.926641
3.36039	0.913888
3.362	0.870631
3.3636	0.898413
3.3652	0.925277
3.36681	0.949511
3.36841	0.973113
3.37001	0.957283
3.37162	0.959496
3.37322	0.940408
3.37482	0.946314
3.37643	0.943104
3.37803	0.933022
3.37963	0.936626
3.38124	0.945129
3.38284	0.964436
3.38444	0.952076
3.38604	0.962203
3.38765	0.94415
3.38925	0.962356
3.39085	0.974747
3.39246	0.989242
3.39406	0.990004
3.39566	1.03355
3.39726	1.00852
3.39887	0.982797
3.40047	0.938887
3.40207	0.916164
3.40367	0.912202
3.40528	0.909521
3.40688	0.905137
3.40848	0.878976
3.41008	0.909052
3.41169	0.924447
3.41329	0.968196
3.41489	0.977663
3.41649	0.974317
3.4181	0.942782
3.4197	0.935601
3.4213	0.919584
3.4229	0.906433
3.42451	0.934001
3.42611	0.887963
3.42771	0.892584
3.42931	0.899601
3.43091	0.916665
3.43252	0.882577
3.43412	0.893037
3.43572	0.904256
3.43732	0.893915
3.43893	0.885468
3.44053	0.883532
3.44213	0.870935
3.44373	0.903319
3.44533	0.9291
3.44693	0.916241
3.44854	0.91343
3.45014	0.880449
3.45174	0.895336
3.45334	0.942296
3.45494	0.91295
3.45655	0.899494
3.45815	0.885558
3.45975	0.831859
3.46135	0.840952
3.46295	0.874755
3.46455	0.875289
3.46615	0.883893
3.46776	0.885995
3.46936	0.916978
3.47096	0.938456
3.47256	0.950613
3.47416	0.981659
3.47576	0.936803
3.47736	0.924905
3.47897	0.895952
3.48057	0.912926
3.48217	0.920611
3.48377	0.877324
3.48537	0.86399
3.48697	0.866201
3.48857	0.827148
3.49017	0.860771
3.49178	0.908276
3.49338	0.875229
3.49498	0.89685
3.49658	0.908197
3.49818	0.882114
3.49978	0.925049
3.50138	0.932521
3.50298	0.909519
3.50458	0.91923
3.50618	0.890782
3.50778	0.905238
3.50939	0.933707
3.51099	0.916098
3.51259	0.958727
3.51419	0.936905
3.51579	0.925108
3.51739	0.900202
3.51899	0.915477
3.52059	0.934562
3.52219	0.955088
3.52379	0.953295
3.52539	0.933505
3.52699	0.925646
3.52859	0.890105
3.53019	0.872392
3.53179	0.857584
3.53339	0.836671
3.53499	0.848018
3.53659	0.839225
3.53819	0.857909
3.5398	0.863711
3.5414	0.842443
3.543	0.882307
3.5446	0.875175
3.5462	0.866275
3.5478	0.906609
3.5494	0.889113
3.551	0.889408
3.5526	0.917164
3.5542	0.928966
3.5558	0.93529
3.5574	0.912896
3.559	0.911759
3.5606	0.898817
3.5622	0.86492
3.5638	0.854771
3.5654	0.851051
3.567	0.881783
3.56859	0.879325
3.57019	0.888453
3.57179	0.851911
3.57339	0.847169
3.57499	0.873056
3.57659	0.849192
3.57819	0.834471
3.57979	0.833802
3.58139	0.832903
3.58299	0.840252
3.58459	0.886257
3.58619	0.899006
3.58779	0.851093
3.58939	0.84478
3.59099	0.857464
3.59259	0.842996
3.59419	0.877535
3.59579	0.905756
3.59739	0.922873
3.59898	0.917033
3.60058	0.918464
3.60218	0.875018
3.60378	0.895064
3.60538	0.907935
3.60698	0.842869
3.60858	0.836818
3.61018	0.807792
3.61178	0.807747
3.61338	0.831022
3.61497	0.863982
3.61657	0.884651
3.61817	0.83092
3.61977	0.828027
3.62137	0.82452
3.62297	0.852577
3.62457	0.858474
3.62617	0.874748
3.62776	0.871509
3.62936	0.810503
3.63096	0.807845
3.63256	0.802344
3.63416	0.803197
3.63576	0.812972
3.63736	0.836303
3.63895	0.845596
3.64055	0.883569
3.64215	0.898785
3.64375	0.913323
3.64535	0.905725
3.64695	0.880342
3.64854	0.902785
3.65014	0.918111
3.65174	0.930282
3.65334	0.923676
3.65494	0.859543
3.65654	0.821558
3.65813	0.868978
3.65973	0.877641
3.66133	0.9076
3.66293	0.965824
3.66453	0.942673
3.66612	0.924958
3.66772	0.954722
3.66932	0.922017
3.67092	0.874982
3.67252	0.840237
3.67411	0.78817
3.67571	0.789236
3.67731	0.80142
3.67891	0.860782
3.6805	0.902473
3.6821	0.885042
3.6837	0.892885
3.6853	0.853208
3.68689	0.820658
3.68849	0.800373
3.69009	0.787955
3.69169	0.805403
3.69329	0.844784
3.69488	0.852703
3.69648	0.825957
3.69808	0.795447
3.69967	0.818622
3.70127	0.852692
3.70287	0.88665
3.70447	0.903526
3.70606	0.875681
3.70766	0.832207
3.70926	0.793481
3.71086	0.780829
3.71245	0.767371
3.71405	0.791053
3.71565	0.815499
3.71724	0.842779
3.71884	0.843388
3.72044	0.839774
3.72203	0.856506
3.72363	0.846139
3.72523	0.815174
3.72683	0.825773
3.72842	0.851438
3.73002	0.850489
3.73162	0.90359
3.73321	0.949833
3.73481	0.915763
3.73641	0.855775
3.738	0.814769
3.7396	0.778941
3.7412	0.76126
3.74279	0.805932
3.74439	0.831619
3.74598	0.811389
3.74758	0.842756
3.74918	0.834892
3.75077	0.817099
3.75237	0.83462
3.75397	0.806066
3.75556	0.821592
3.75716	0.827024
3.75876	0.799875
3.76035	0.825233
3.76195	0.805547
3.76354	0.775856
3.76514	0.855255
3.76674	0.862913
3.76833	0.854589
3.76993	0.820695
3.77152	0.783293
3.77312	0.777643
3.77472	0.771529
3.77631	0.813144
3.77791	0.828421
3.7795	0.846208
3.7811	0.86528
3.7827	0.865734
3.78429	0.840078
3.78589	0.848449
3.78748	0.819762
3.78908	0.815787
3.79067	0.829199
3.79227	0.833731
3.79387	0.838801
3.79546	0.861142
3.79706	0.860798
3.79865	0.858067
3.80025	0.863427
3.80184	0.860427
3.80344	0.822813
3.80503	0.779059
3.80663	0.812996
3.80822	0.809757
3.80982	0.843347
3.81142	0.822892
3.81301	0.816347
3.81461	0.782871
3.8162	0.73945
3.8178	0.759568
3.81939	0.809006
3.82099	0.79523
3.82258	0.849808
3.82418	0.843922
3.82577	0.848991
3.82737	0.870183
3.82896	0.865441
3.83056	0.877005
3.83215	0.840443
3.83375	0.827506
3.83534	0.783262
3.83693	0.776756
3.83853	0.799108
3.84012	0.832152
3.84172	0.834654
3.84331	0.785432
3.84491	0.798274
3.8465	0.778704
3.8481	0.757028
3.84969	0.776747
3.85129	0.791623
3.85288	0.784851
3.85448	0.755749
3.85607	0.745986
3.85766	0.731563
3.85926	0.762384
3.86085	0.778807
3.86245	0.818327
3.86404	0.838058
3.86564	0.851696
3.86723	0.851198
3.86882	0.824408
3.87042	0.818605
3.87201	0.823832
3.87361	0.785152
3.8752	0.791949
3.87679	0.80773
3.87839	0.768192
3.87998	0.803738
3.88158	0.828576
3.88317	0.801101
3.88476	0.803923
3.88636	0.760453
3.88795	0.750997
3.88954	0.770686
3.89114	0.744219
3.89273	0.744454
3.89433	0.747393
3.89592	0.745638
3.89751	0.782471
3.89911	0.811147
3.9007	0.8576
3.90229	0.87312
3.90389	0.868749
3.90548	0.849578
3.90707	0.803061
3.90867	0.768987
3.91026	0.746412
3.91185	0.767434
3.91345	0.75442
3.91504	0.743031
3.91663	0.726
3.91823	0.742135
3.91982	0.781836
3.92141	0.785538
3.92301	0.787836
3.9246	0.809079
3.92619	0.797604
3.92779	0.81885
3.92938	0.86806
3.93097	0.834857
3.93256	0.813883
3.93416	0.797753
3.93575	0.798178
3.93734	0.79315
3.93894	0.818097
3.94053	0.804445
3.94212	0.77792
3.94371	0.784731
3.94531	0.758052
3.9469	0.769243
3.94849	0.794552
3.95008	0.81942
3.95168	0.825481
3.95327	0.80479
3.95486	0.804757
3.95645	0.80083
3.95805	0.812472
3.95964	0.804058
3.96123	0.816177
3.96282	0.774599
3.96442	0.773432
3.96601	0.74314
3.9676	0.772887
3.96919	0.76632
3.97078	0.792227
3.97238	0.77078
3.97397	0.791818
3.97556	0.832712
3.97715	0.815362
3.97874	0.859506
3.98034	0.851084
3.98193	0.808248
3.98352	0.842154
3.98511	0.820139
3.9867	0.828483
3.9883	0.832696
3.98989	0.779093
3.99148	0.691858
3.99307	0.682561
3.99466	0.668732
3.99625	0.668939
3.99785	0.715171
3.99944	0.723734
4.00103	0.745097
4.00262	0.77876
4.00421	0.786986
4.0058	0.81288
4.00739	0.84073
4.00899	0.827395
4.01058	0.817784
4.01217	0.816057
4.01376	0.807436
4.01535	0.812859
4.01694	0.809438
4.01853	0.790806
4.02012	0.731658
4.02172	0.73606
4.02331	0.725904
4.0249	0.760608
4.02649	0.789052
4.02808	0.794443
4.02967	0.789414
4.03126	0.775029
4.03285	0.768929
4.03444	0.785833
4.03603	0.804223
4.03763	0.85645
4.03922	0.879544
4.04081	0.870513
4.0424	0.826488
4.04399	0.857377
4.04558	0.832616
4.04717	0.823553
4.04876	0.813197
4.05035	0.779759
4.05194	0.816621
4.05353	0.841063
4.05512	0.85614
4.05671	0.819185
4.0583	0.8286
4.05989	0.812249
4.06148	0.853852
4.06307	0.836242
4.06466	0.811427
4.06625	0.803407
4.06784	0.747736
4.06943	0.721219
4.07102	0.683135
4.07261	0.651281
4.0742	0.664622
4.07579	0.694449
4.07738	0.69607
4.07897	0.741115
4.08056	0.715861
4.08215	0.735435
4.08374	0.735716
4.08533	0.768499
4.08692	0.772129
4.08851	0.745499
4.0901	0.713343
4.09169	0.706778
4.09328	0.754327
4.09487	0.806609
4.09646	0.834408
4.09805	0.830351
4.09964	0.844248
4.10123	0.804158
4.10282	0.819398
4.10441	0.84688
4.106	0.833217
4.10759	0.867519
4.10918	0.871023
4.11077	0.818042
4.11236	0.801097
4.11395	0.762005
4.11553	0.733941
4.11712	0.720176
4.11871	0.712292
4.1203	0.722799
4.12189	0.728872
4.12348	0.718992
4.12507	0.694352
4.12666	0.726629
4.12825	0.719102
4.12984	0.684727
4.13142	0.695382
4.13301	0.677499
4.1346	0.696599
4.13619	0.734485
4.13778	0.742911
4.13937	0.737683
4.14096	0.746793
4.14255	0.791836
4.14413	0.769679
4.14572	0.821786
4.14731	0.771396
4.1489	0.715422
4.15049	0.693305
4.15208	0.747603
4.15367	0.727369
4.15525	0.729589
4.15684	0.737206
4.15843	0.706477
4.16002	0.753233
4.16161	0.816393
4.16319	0.822131
4.16478	0.820018
4.16637	0.755998
4.16796	0.746469
4.16955	0.755024
4.17114	0.750403
4.17272	0.784886
4.17431	0.810511
4.1759	0.789385
4.17749	0.725967
4.17908	0.765936
4.18066	0.799415
4.18225	0.813242
4.18384	0.84004
4.18543	0.799133
4.18701	0.745202
4.1886	0.720089
4.19019	0.708215
4.19178	0.704604
4.19336	0.702527
4.19495	0.722485
4.19654	0.745821
4.19813	0.711619
4.19971	0.715351
4.2013	0.729681
4.20289	0.739467
4.20448	0.788341
4.20606	0.848129
4.20765	0.821868
4.20924	0.80359
4.21083	0.790963
4.21241	0.75644
4.214	0.738459
4.21559	0.759667
4.21717	0.808835
4.21876	0.77801
4.22035	0.796804
4.22194	0.792847
4.22352	0.718216
4.22511	0.698714
4.2267	0.69335
4.22828	0.718358
4.22987	0.793263
4.23146	0.818769
4.23304	0.78682
4.23463	0.783521
4.23622	0.751712
4.2378	0.714613
4.23939	0.677134
4.24098	0.68651
4.24256	0.699079
[truncated: 1,779 more rows]

## Sheet: DFT 112 GPa
k	S(k)
0.911728	0.0608731
0.929941	0.0621104
0.948154	0.0633477
0.966367	0.064585
0.98458	0.0658223
1.00279	0.0670597
1.02101	0.0682846
1.03922	0.0694982
1.05743	0.0707325
1.07564	0.072006
1.09386	0.0732794
1.11207	0.0745529
1.13028	0.0758264
1.1485	0.0770998
1.16671	0.0783733
1.18492	0.0796467
1.20314	0.0809202
1.22135	0.0822004
1.23956	0.0834899
1.25777	0.0847793
1.27599	0.0860688
1.2942	0.0873584
1.31241	0.0886478
1.33063	0.0900175
1.34884	0.0914094
1.36705	0.0929633
1.38527	0.0947285
1.40348	0.097221
1.42169	0.0997136
1.4399	0.102206
1.45812	0.104681
1.47633	0.107129
1.49454	0.109468
1.51276	0.112011
1.53097	0.115062
1.54918	0.118129
1.5674	0.121197
1.58561	0.124265
1.60382	0.127332
1.62203	0.130403
1.64025	0.133546
1.65846	0.13668
1.67667	0.139809
1.69489	0.142939
1.7131	0.146068
1.73131	0.150152
1.74952	0.15485
1.76774	0.159638
1.78595	0.164426
1.80416	0.169222
1.82238	0.17411
1.84059	0.178889
1.8588	0.183668
1.87702	0.188448
1.89523	0.193227
1.91344	0.198863
1.93165	0.204853
1.94987	0.210935
1.96808	0.217327
1.98629	0.224161
2.00451	0.230996
2.02272	0.237823
2.04093	0.244352
2.05915	0.251935
2.07736	0.260201
2.09557	0.268629
2.11378	0.277283
2.132	0.28691
2.15021	0.296937
2.16842	0.307236
2.18664	0.317461
2.20485	0.327911
2.22306	0.338467
2.24127	0.349223
2.25949	0.360374
2.2777	0.371617
2.29591	0.384898
2.31413	0.399809
2.33234	0.414477
2.35055	0.429056
2.36877	0.443716
2.38698	0.459
2.40519	0.474649
2.4234	0.490295
2.44162	0.505549
2.45983	0.521255
2.47804	0.537117
2.49626	0.553384
2.51447	0.571396
2.53268	0.590777
2.5509	0.613494
2.56911	0.637263
2.58732	0.660083
2.60553	0.68212
2.62375	0.704196
2.64196	0.727333
2.66017	0.752535
2.67839	0.777881
2.6966	0.802115
2.71481	0.825419
2.73303	0.854085
2.75124	0.882751
2.76945	0.911529
2.78766	0.941766
2.80588	0.968744
2.82409	0.996743
2.8423	1.02481
2.86052	1.04521
2.87873	1.06162
2.89694	1.07556
2.91515	1.09117
2.93337	1.10771
2.95158	1.12241
2.96979	1.13164
2.98801
3.00622
3.02443
3.04265
3.06086
3.07907
3.09728
3.1155
3.13371
3.15192
3.17014
3.18835
3.20656
3.22478
3.24299
3.2612
3.27941
3.29763
3.31584
3.33405	1.11317
3.35227	1.103
3.37048	1.09295
3.38869	1.08028
3.4069	1.06693
3.42512	1.05357
3.44333	1.04591
3.46154	1.04248
3.47976	1.03906
3.49797	1.03153
3.51618	1.02208
3.5344	1.0127
3.55261	1.01061
3.57082	1.01067
3.58903	1.01074
3.60725	0.993199
3.62546	0.97446
3.64367	0.956937
3.66189	0.947233
3.6801	0.940608
3.69831	0.929965
3.71653	0.911538
3.73474	0.893112
3.75295	0.883341
3.77116	0.878216
3.78938	0.873092
3.80759	0.869007
3.8258	0.865284
3.84402	0.862639
3.86223	0.861103
3.88044	0.859566
3.89866	0.860005
3.91687	0.861624
3.93508	0.862185
3.95329	0.855116
3.97151	0.848051
3.98972	0.843357
4.00793	0.840475
4.02615	0.837633
4.04436	0.830766
4.06257	0.824616
4.08078	0.823822
4.099	0.827293
4.11721	0.830547
4.13542	0.82798
4.15364	0.826639
4.17185	0.825398
4.19006	0.824155
4.20828	0.824206
4.22649	0.829064
4.2447	0.833921
4.26291	0.843339
4.28113	0.853759
4.29934	0.867158
4.31755	0.884182
4.33577	0.899823
4.35398	0.904447
4.37219	0.909508
4.39041	0.905145
4.40862	0.898113
4.42683	0.892543
4.44504	0.88933
4.46326	0.889024
4.48147	0.89338
4.49968	0.897896
4.5179	0.902504
4.53611	0.907268
4.55432	0.915165
4.57254	0.925172
4.59075	0.934064
4.60896	0.941938
4.62717	0.95669
4.64539	0.987246
4.6636	1.01654
4.68181	1.03697
4.70003	1.05749
4.71824	1.07826
4.73645	1.09926
4.75466	1.10565
4.77288	1.10888
4.79109	1.11549
4.8093	1.12405
4.82752	1.13306
4.84573	1.14257
4.86394	1.14569
4.88216	1.1425
4.90037	1.15155
4.91858	1.17738
4.93679	1.19541
4.95501	1.19929
4.97322	1.20689
4.99143	1.22229
5.00965	1.23723
5.02786	1.25044
5.04607
5.06429
5.0825
5.10071
5.11892
5.13714
5.15535
5.17356
5.19178
5.20999
5.2282
5.24641
5.26463
5.28284
5.30105	1.67161
5.31927	1.64631
5.33748	1.6443
5.35569	1.65336
5.37391	1.66728
5.39212	1.67426
5.41033	1.6811
5.42854	1.68709
5.44676	1.67994
5.46497	1.67197
5.48318	1.66033
5.5014	1.66786
5.51961	1.71348
5.53782	1.75398
5.55604	1.78909
5.57425	1.80332
5.59246	1.81319
5.61067	1.75968
5.62889	1.69927
5.6471	1.68329
5.66531	1.6687
5.68353	1.6549
5.70174	1.63933
5.71995	1.62177
5.73817	1.6349
5.75638	1.65996
5.77459	1.64854
5.7928	1.6341
5.81102	1.62867
5.82923	1.62324
5.84744	1.61781
5.86566	1.60618
5.88387	1.59221
5.90208	1.56918
5.92029	1.54723
5.93851	1.52541
5.95672
5.97493
5.99315
6.01136
6.02957
6.04779
6.066
6.08421
6.10242
6.12064
6.13885	1.32455
6.15706	1.30959
6.17528	1.29462
6.19349	1.28818
6.2117	1.30801
6.22992	1.30331
6.24813	1.28479
6.26634	1.31067
6.28455	1.30735
6.30277	1.25943
6.32098	1.24382
6.33919	1.23202
6.35741	1.20084
6.37562	1.18428
6.39383	1.17642
6.41204	1.16856
6.43026	1.16083
6.44847	1.15319
6.46668	1.1475
6.4849	1.13254
6.50311	1.09528
6.52132	1.08202
6.53954	1.07767
6.55775	1.07401
6.57596	1.08527
6.59417	1.10168
6.61239	1.09583
6.6306	1.09097
6.64881	1.08626
6.66703	1.0847
6.68524	1.09461
6.70345	1.1138
6.72167	1.11734
6.73988	1.11513
6.75809	1.10889
6.7763	1.10347
6.79452	1.07478
6.81273	1.0275
6.83094	1.02151
6.84916	1.01551
6.86737	1.00936
6.88558	1.00159
6.9038	0.998989
6.92201	1.0012
6.94022	1.01288
6.95843	1.00957
6.97665	1.00171
6.99486	1.00009

## Sheet: DFT 122 GPa
k	S(k)
0.911728	0.0559733
0.929941	0.0565746
0.948154	0.0576347
0.966367	0.0588818
0.98458	0.060129
1.00279	0.0613762
1.02101	0.0626233
1.03922	0.0638487
1.05743	0.0650826
1.07564	0.0663359
1.09386	0.0675892
1.11207	0.0688426
1.13028	0.0700959
1.1485	0.0713492
1.16671	0.0726027
1.18492	0.073856
1.20314	0.0751093
1.22135	0.076366
1.23956	0.0776274
1.25777	0.0788888
1.27599	0.0801501
1.2942	0.0814115
1.31241	0.0826859
1.33063	0.0840496
1.34884	0.0854135
1.36705	0.0868582
1.38527	0.0883682
1.40348	0.0898782
1.42169	0.0917787
1.4399	0.0940969
1.45812	0.0964151
1.47633	0.0987122
1.49454	0.100931
1.51276	0.103104
1.53097	0.105339
1.54918	0.108045
1.5674	0.111047
1.58561	0.114049
1.60382	0.117051
1.62203	0.120053
1.64025	0.123056
1.65846	0.126093
1.67667	0.12917
1.69489	0.132248
1.7131	0.135325
1.73131	0.138416
1.74952	0.141509
1.76774	0.145836
1.78595	0.150505
1.80416	0.155225
1.82238	0.15994
1.84059	0.164647
1.8588	0.16942
1.87702	0.174192
1.89523	0.178964
1.91344	0.183737
1.93165	0.189121
1.94987	0.195043
1.96808	0.200965
1.98629	0.207073
2.00451	0.213741
2.02272	0.220411
2.04093	0.227083
2.05915	0.233618
2.07736	0.240305
2.09557	0.247991
2.11378	0.256363
2.132	0.2648
2.15021	0.273503
2.16842	0.283079
2.18664	0.292877
2.20485	0.302336
2.22306	0.311726
2.24127	0.322477
2.25949	0.333228
2.2777	0.344783
2.29591	0.356604
2.31413	0.368198
2.33234	0.382046
2.35055	0.396609
2.36877	0.410904
2.38698	0.425135
2.40519	0.439753
2.4234	0.455053
2.44162	0.470001
2.45983	0.484816
2.47804	0.50053
2.49626	0.516534
2.51447	0.533245
2.53268	0.550994
2.5509	0.568744
2.56911	0.587881
2.58732	0.609668
2.60553	0.632
2.62375	0.654316
2.64196	0.676631
2.66017	0.699766
2.67839	0.724633
2.6966	0.748781
2.71481	0.77331
2.73303	0.798506
2.75124	0.823703
2.76945	0.848899
2.78766	0.873913
2.80588	0.899086
2.82409	0.924189
2.8423	0.9482
2.86052	0.971477
2.87873	0.991667
2.89694	1.0098
2.91515	1.02466
2.93337	1.03875
2.95158	1.05528
2.96979	1.07049
2.98801
3.00622
3.02443
3.04265
3.06086
3.07907
3.09728
3.1155
3.13371
3.15192
3.17014
3.18835
3.20656
3.22478
3.24299
3.2612
3.27941
3.29763
3.31584
3.33405	1.0922
3.35227	1.08302
3.37048	1.07384
3.38869	1.06476
3.4069	1.05742
3.42512	1.04628
3.44333	1.03677
3.46154	1.02938
3.47976	1.02199
3.49797	1.01255
3.51618	1.00201
3.5344	0.99179
3.55261	0.985239
3.57082	0.979762
3.58903	0.974285
3.60725	0.960008
3.62546	0.945131
3.64367	0.930844
3.66189	0.920186
3.6801	0.909736
3.69831	0.900175
3.71653	0.887692
3.73474	0.87521
3.75295	0.867287
3.77116	0.861694
3.78938	0.856101
3.80759	0.850074
3.8258	0.844905
3.84402	0.840432
3.86223	0.836498
3.88044	0.833143
3.89866	0.830848
3.91687	0.829005
3.93508	0.827201
3.95329	0.82158
3.97151	0.815962
3.98972	0.811284
4.00793	0.807661
4.02615	0.804367
4.04436	0.798629
4.06257	0.793865
4.08078	0.79249
4.099	0.793733
4.11721	0.794719
4.13542	0.792483
4.15364	0.790934
4.17185	0.790239
4.19006	0.790278
4.20828	0.790973
4.22649	0.79407
4.2447	0.797168
4.26291	0.802546
4.28113	0.808425
4.29934	0.815781
4.31755	0.824926
4.33577	0.833386
4.35398	0.836138
4.37219	0.839049
4.39041	0.837704
4.40862	0.83535
4.42683	0.833504
4.44504	0.832226
4.46326	0.832859
4.48147	0.836474
4.49968	0.840818
4.5179	0.846849
4.53611	0.852909
4.55432	0.860325
4.57254	0.868545
4.59075	0.877184
4.60896	0.8859
4.62717	0.898138
4.64539	0.918372
4.6636	0.937998
4.68181	0.953196
4.70003	0.968395
4.71824	0.983632
4.73645	0.999147
4.75466	1.00757
4.77288	1.01446
4.79109	1.02262
4.8093	1.03132
4.82752	1.04064
4.84573	1.05098
4.86394	1.05879
4.88216	1.06362
4.90037	1.07436
4.91858	1.0933
4.93679	1.10854
4.95501	1.11767
4.97322	1.12894
4.99143	1.14421
5.00965	1.15904
5.02786	1.17287
5.04607
5.06429
5.0825
5.10071
5.11892
5.13714
5.15535
5.17356
5.19178
5.20999
5.2282
5.24641
5.26463
5.28284
5.30105	1.5021
5.31927	1.49768
5.33748	1.50499
5.35569	1.51779
5.37391	1.53413
5.39212	1.55136
5.41033	1.55722
5.42854	1.56222
5.44676	1.5607
5.46497	1.55877
5.48318	1.55501
5.5014	1.56083
5.51961	1.58569
5.53782	1.608
5.55604	1.62777
5.57425	1.64295
5.59246	1.64927
5.61067	1.61856
5.62889	1.58441
5.6471	1.57328
5.66531	1.56243
5.68353	1.55158
5.70174	1.53978
5.71995	1.52698
5.73817	1.52953
5.75638	1.53881
5.77459	1.53038
5.7928	1.52297
5.81102	1.52247
5.82923	1.51626
5.84744	1.50588
5.86566	1.49241
5.88387	1.47777
5.90208	1.45859
5.92029	1.44028
5.93851	1.42232
5.95672
5.97493
5.99315
6.01136
6.02957
6.04779
6.066
6.08421
6.10242
6.12064
6.13885	1.2442
6.15706	1.22965
6.17528	1.21511
6.19349	1.20472
6.2117	1.20781
6.22992	1.19991
6.24813	1.1851
6.26634	1.19249
6.28455	1.18527
6.30277	1.15576
6.32098	1.1424
6.33919	1.13092
6.35741	1.10898
6.37562	1.09514
6.39383	1.08731
6.41204	1.07949
6.43026	1.07166
6.44847	1.06386
6.46668	1.05722
6.4849	1.04595
6.50311	1.02353
6.52132	1.01309
6.53954	1.00686
6.55775	1.0012
6.57596	1.00337
6.59417	1.00807
6.61239	1.00101
6.6306	0.994672
6.64881	0.990028
6.66703	0.986999
6.68524	0.989703
6.70345	0.997049
6.72167	0.996568
6.73988	0.993157
6.75809	0.987071
6.7763	0.981291
6.79452	0.965585
6.81273	0.940585
6.83094	0.936229
6.84916	0.931873
6.86737	0.927439
6.88558	0.92219
6.9038	0.919531
6.92201	0.919172
6.94022	0.92265
6.95843	0.919711
6.97665	0.915421
6.99486	0.914252

## Sheet: DFT 129 GPa
k	S(k)
0.911728	0.0526461
0.929941	0.0532738
0.948154	0.0539016
0.966367	0.0545162
0.98458	0.0551281
1.00279	0.0563003
1.02101	0.0575585
1.03922	0.0588167
1.05743	0.06008
1.07564	0.0613532
1.09386	0.0626263
1.11207	0.0638995
1.13028	0.065163
1.1485	0.0664124
1.16671	0.0676618
1.18492	0.0689111
1.20314	0.0701605
1.22135	0.0714115
1.23956	0.0726649
1.25777	0.0739183
1.27599	0.0751716
1.2942	0.076425
1.31241	0.0776746
1.33063	0.0789219
1.34884	0.0801693
1.36705	0.081457
1.38527	0.0827774
1.40348	0.0840979
1.42169	0.0854183
1.4399	0.0867387
1.45812	0.0882955
1.47633	0.090424
1.49454	0.0925255
1.51276	0.0945926
1.53097	0.0966599
1.54918	0.0987271
1.5674	0.100838
1.58561	0.10356
1.60382	0.106466
1.62203	0.109372
1.64025	0.112278
1.65846	0.115183
1.67667	0.118089
1.69489	0.120995
1.7131	0.123972
1.73131	0.127044
1.74952	0.130118
1.76774	0.133191
1.78595	0.13645
1.80416	0.141041
1.82238	0.145639
1.84059	0.15031
1.8588	0.15498
1.87702	0.159651
1.89523	0.164433
1.91344	0.169215
1.93165	0.174053
1.94987	0.178914
1.96808	0.184135
1.98629	0.189985
2.00451	0.195831
2.02272	0.20214
2.04093	0.208823
2.05915	0.21541
2.07736	0.221998
2.09557	0.228576
2.11378	0.234923
2.132	0.242491
2.15021	0.25017
2.16842	0.258204
2.18664	0.266467
2.20485	0.276479
2.22306	0.287167
2.24127	0.298015
2.25949	0.308864
2.2777	0.319817
2.29591	0.331037
2.31413	0.342777
2.33234	0.354772
2.35055	0.367938
2.36877	0.382327
2.38698	0.396452
2.40519	0.410509
2.4234	0.424566
2.44162	0.438574
2.45983	0.453102
2.47804	0.467845
2.49626	0.483433
2.51447	0.499641
2.53268	0.51831
2.5509	0.537577
2.56911	0.55685
2.58732	0.575568
2.60553	0.595881
2.62375	0.61775
2.64196	0.640245
2.66017	0.663123
2.67839	0.685741
2.6966	0.709157
2.71481	0.735215
2.73303	0.763683
2.75124	0.79299
2.76945	0.820524
2.78766	0.845955
2.80588	0.871231
2.82409	0.896507
2.8423	0.921693
2.86052	0.945148
2.87873	0.968461
2.89694	0.989476
2.91515	1.00914
2.93337	1.02588
2.95158	1.04262
2.96979	1.0604
2.98801
3.00622
3.02443
3.04265
3.06086
3.07907
3.09728
3.1155
3.13371
3.15192
3.17014
3.18835
3.20656
3.22478
3.24299
3.2612
3.27941
3.29763
3.31584
3.33405	1.10384
3.35227	1.09518
3.37048	1.08657
3.38869	1.07706
3.4069	1.06311
3.42512	1.04916
3.44333	1.03663
3.46154	1.02646
3.47976	1.01709
3.49797	1.0067
3.51618	0.995758
3.5344	0.984816
3.55261	0.975696
3.57082	0.96711
3.58903	0.95863
3.60725	0.945983
3.62546	0.933037
3.64367	0.919964
3.66189	0.908518
3.6801	0.897072
3.69831	0.884661
3.71653	0.870678
3.73474	0.856879
3.75295	0.848948
3.77116	0.842402
3.78938	0.835856
3.80759	0.829311
3.8258	0.822766
3.84402	0.816335
3.86223	0.810413
3.88044	0.805979
3.89866	0.802412
3.91687	0.799019
3.93508	0.795341
3.95329	0.789754
3.97151	0.784697
3.98972	0.780232
4.00793	0.776127
4.02615	0.771973
4.04436	0.766896
4.06257	0.762612
4.08078	0.759593
4.099	0.758204
4.11721	0.757761
4.13542	0.756094
4.15364	0.754426
4.17185	0.753285
4.19006	0.752989
4.20828	0.753905
4.22649	0.756092
4.2447	0.75828
4.26291	0.761607
4.28113	0.765185
4.29934	0.769507
4.31755	0.774733
4.33577	0.779614
4.35398	0.781632
4.37219	0.783657
4.39041	0.783224
4.40862	0.782572
4.42683	0.783317
4.44504	0.785161
4.46326	0.787341
4.48147	0.791805
4.49968	0.796831
4.5179	0.803021
4.53611	0.809606
4.55432	0.816955
4.57254	0.824635
4.59075	0.832463
4.60896	0.841139
4.62717	0.852021
4.64539	0.866871
4.6636	0.881544
4.68181	0.894022
4.70003	0.906506
4.71824	0.918993
4.73645	0.93148
4.75466	0.940346
4.77288	0.948633
4.79109	0.958569
4.8093	0.969311
4.82752	0.980072
4.84573	0.990906
4.86394	1.0005
4.88216	1.00897
4.90037	1.02088
4.91858	1.03734
4.93679	1.052
4.95501	1.06425
4.97322	1.07756
4.99143	1.09281
5.00965	1.10813
5.02786	1.1234
5.04607
5.06429
5.0825
5.10071
5.11892
5.13714
5.15535
5.17356
5.19178
5.20999
5.2282
5.24641
5.26463
5.28284
5.30105	1.41814
5.31927	1.42462
5.33748	1.43695
5.35569	1.45204
5.37391	1.46908
5.39212	1.48666
5.41033	1.50423
5.42854	1.52177
5.44676	1.52507
5.46497	1.52712
5.48318	1.52825
5.5014	1.53418
5.51961	1.54963
5.53782	1.5638
5.55604	1.5767
5.57425	1.5873
5.59246	1.59682
5.61067	1.58765
5.62889	1.56858
5.6471	1.56057
5.66531	1.55277
5.68353	1.545
5.70174	1.53672
5.71995	1.52792
5.73817	1.5268
5.75638	1.52864
5.77459	1.52132
5.7928	1.51448
5.81102	1.5109
5.82923	1.50024
5.84744	1.48583
5.86566	1.46987
5.88387	1.45332
5.90208	1.43451
5.92029	1.4157
5.93851	1.39812
5.95672
5.97493
5.99315
6.01136
6.02957
6.04779
6.066
6.08421
6.10242
6.12064
6.13885	1.22541
6.15706	1.21107
6.17528	1.19673
6.19349	1.18447
6.2117	1.17807
6.22992	1.16555
6.24813	1.14956
6.26634	1.14468
6.28455	1.13249
6.30277	1.10995
6.32098	1.09772
6.33919	1.08643
6.35741	1.0699
6.37562	1.05661
6.39383	1.04549
6.41204	1.03496
6.43026	1.02475
6.44847	1.0162
6.46668	1.00888
6.4849	0.99933
6.50311	0.984327
6.52132	0.975315
6.53954	0.968406
6.55775	0.961539
6.57596	0.958364
6.59417	0.956947
6.61239	0.949799
6.6306	0.94265
6.64881	0.935621
6.66703	0.93034
6.68524	0.929266
6.70345	0.930513
6.72167	0.927847
6.73988	0.923743
6.75809	0.918333
6.7763	0.912923
6.79452	0.901694
6.81273	0.887202
6.83094	0.883667
6.84916	0.880131
6.86737	0.876557
6.88558	0.872576
6.9038	0.869889
6.92201	0.868353
6.94022	0.868733
6.95843	0.865367
6.97665	0.861949
6.99486	0.861004

## Sheet: DFT 140 GPa
k	S(k)
0.911728	0.0509084
0.929941	0.0515196
0.948154	0.0521301
0.966367	0.0529395
0.98458	0.0541907
1.00279	0.0554341
1.02101	0.0566615
1.03922	0.0578889
1.05743	0.0591164
1.07564	0.0603437
1.09386	0.0615712
1.11207	0.0627986
1.13028	0.064026
1.1485	0.0652535
1.16671	0.066481
1.18492	0.0677084
1.20314	0.0690319
1.22135	0.0703575
1.23956	0.0716831
1.25777	0.0730088
1.27599	0.0743344
1.2942	0.07566
1.31241	0.0769857
1.33063	0.0783113
1.34884	0.0796369
1.36705	0.0809625
1.38527	0.0822882
1.40348	0.0836206
1.42169	0.0850331
1.4399	0.0864456
1.45812	0.088261
1.47633	0.0904305
1.49454	0.0926
1.51276	0.0947695
1.53097	0.0969391
1.54918	0.0991086
1.5674	0.101278
1.58561	0.103557
1.60382	0.106508
1.62203	0.109458
1.64025	0.112409
1.65846	0.115359
1.67667	0.11831
1.69489	0.121323
1.7131	0.124349
1.73131	0.127375
1.74952	0.130401
1.76774	0.133427
1.78595	0.136453
1.80416	0.139951
1.82238	0.144561
1.84059	0.149214
1.8588	0.153868
1.87702	0.158577
1.89523	0.163342
1.91344	0.168108
1.93165	0.172873
1.94987	0.177664
1.96808	0.183409
1.98629	0.18913
2.00451	0.194797
2.02272	0.201299
2.04093	0.207802
2.05915	0.214304
2.07736	0.220807
2.09557	0.227172
2.11378	0.233944
2.132	0.241718
2.15021	0.249808
2.16842	0.257897
2.18664	0.266518
2.20485	0.275807
2.22306	0.285323
2.24127	0.294934
2.25949	0.304545
2.2777	0.314157
2.29591	0.323924
2.31413	0.335284
2.33234	0.346852
2.35055	0.358188
2.36877	0.370861
2.38698	0.384121
2.40519	0.398337
2.4234	0.412661
2.44162	0.427517
2.45983	0.442471
2.47804	0.457424
2.49626	0.472499
2.51447	0.488391
2.53268	0.504501
2.5509	0.520529
2.56911	0.53676
2.58732	0.553534
2.60553	0.571573
2.62375	0.591503
2.64196	0.611691
2.66017	0.632744
2.67839	0.654516
2.6966	0.675249
2.71481	0.697452
2.73303	0.721327
2.75124	0.743613
2.76945	0.76537
2.78766	0.787096
2.80588	0.808823
2.82409	0.830549
2.8423	0.852056
2.86052	0.871
2.87873	0.889935
2.89694	0.910628
2.91515	0.932349
2.93337	0.950864
2.95158	0.965902
2.96979	0.979973
2.98801	0.994375
3.00622	1.00783
3.02443	1.02208
3.04265	1.03183
3.06086	1.0407
3.07907	1.04998
3.09728	1.05929
3.1155	1.06851
3.13371	1.0771
3.15192	1.0851
3.17014	1.09307
3.18835	1.09799
3.20656	1.09813
3.22478	1.09823
3.24299	1.09804
3.2612	1.0975
3.27941	1.09126
3.29763	1.08334
3.31584	1.07543
3.33405	1.06734
3.35227	1.05916
3.37048	1.05098
3.38869	1.0428
3.4069	1.03604
3.42512	1.02994
3.44333	1.02384
3.46154	1.01774
3.47976	1.0117
3.49797	1.00324
3.51618	0.991895
3.5344	0.980879
3.55261	0.969863
3.57082	0.958847
3.58903	0.947831
3.60725	0.936814
3.62546	0.925798
3.64367	0.914782
3.66189	0.903766
3.6801	0.892751
3.69831	0.882459
3.71653	0.875474
3.73474	0.868614
3.75295	0.862077
3.77116	0.855541
3.78938	0.849005
3.80759	0.842468
3.8258	0.836016
3.84402	0.830809
3.86223	0.825603
3.88044	0.820397
3.89866	0.815192
3.91687	0.809986
3.93508	0.805168
3.95329	0.801359
3.97151	0.797416
3.98972	0.793243
4.00793	0.789076
4.02615	0.785107
4.04436	0.781713
4.06257	0.778314
4.08078	0.775174
4.099	0.773109
4.11721	0.771753
4.13542	0.770726
4.15364	0.7697
4.17185	0.768959
4.19006	0.768819
4.20828	0.769535
4.22649	0.77043
4.2447	0.771287
4.26291	0.772473
4.28113	0.773743
4.29934	0.775013
4.31755	0.776272
4.33577	0.777529
4.35398	0.778788
4.37219	0.780064
4.39041	0.781347
4.40862	0.78299
4.42683	0.785162
4.44504	0.787749
4.46326	0.7904
4.48147	0.793509
4.49968	0.797797
4.5179	0.80319
4.53611	0.808995
4.55432	0.815022
4.57254	0.821117
4.59075	0.827351
4.60896	0.833953
4.62717	0.840724
4.64539	0.848587
4.6636	0.857879
4.68181	0.867697
4.70003	0.877525
4.71824	0.887311
4.73645	0.897097
4.75466	0.907003
4.77288	0.917171
4.79109	0.927557
4.8093	0.937943
4.82752	0.94833
4.84573	0.958814
4.86394	0.969593
4.88216	0.980632
4.90037	0.992209
4.91858	1.00403
4.93679	1.01668
4.95501	1.02973
4.97322	1.04304
4.99143	1.05648
5.00965	1.0706
5.02786	1.08549
5.04607	1.10045
5.06429	1.11541
5.0825	1.13036
5.10071	1.14538
5.11892	1.16031
5.13714	1.17523
5.15535	1.19015
5.17356	1.2052
5.19178	1.22074
5.20999	1.23627
5.2282	1.2518
5.24641	1.26733
5.26463	1.28286
5.28284	1.2984
5.30105	1.31393
5.31927	1.32949
5.33748	1.34507
5.35569	1.36069
5.37391	1.37646
5.39212	1.39223
5.41033	1.40795
5.42854	1.41782
5.44676	1.42231
5.46497	1.4268
5.48318	1.4313
5.5014	1.43581
5.51961	1.44036
5.53782	1.4449
5.55604	1.44944
5.57425	1.45398
5.59246	1.45852
5.61067	1.46306
5.62889	1.46216
5.6471	1.45541
5.66531	1.44866
5.68353	1.44191
5.70174	1.43516
5.71995	1.42841
5.73817	1.42166
5.75638	1.41491
5.77459	1.40816
5.7928	1.40142
5.81102	1.39467
5.82923	1.38792
5.84744	1.38117
5.86566	1.37442
5.88387	1.36491
5.90208	1.35017
5.92029	1.33542
5.93851	1.32067
5.95672	1.30593
5.97493	1.29118
5.99315	1.27657
6.01136	1.26245
6.02957	1.24833
6.04779	1.23421
6.066	1.22009
6.08421	1.20598
6.10242	1.19186
6.12064	1.17774
6.13885	1.16362
6.15706	1.1495
6.17528	1.13588
6.19349	1.12479
6.2117	1.11369
6.22992	1.1026
6.24813	1.09151
6.26634	1.08042
6.28455	1.06932
6.30277	1.05823
6.32098	1.04714
6.33919	1.03604
6.35741	1.02495
6.37562	1.0153
6.39383	1.00681
6.41204	0.99889
6.43026	0.991099
6.44847	0.983309
6.46668	0.975518
6.4849	0.967796
6.50311	0.960222
6.52132	0.952648
6.53954	0.945073
6.55775	0.937499
6.57596	0.929924
6.59417	0.922758
6.61239	0.915835
6.6306	0.908913
6.64881	0.90202
6.66703	0.897072
6.68524	0.892459
6.70345	0.887845
6.72167	0.883231
6.73988	0.878617
6.75809	0.874003
6.7763	0.869388
6.79452	0.864775
6.81273	0.860825
6.83094	0.858206
6.84916	0.855588
6.86737	0.852969
6.88558	0.85035
6.9038	0.847731
6.92201	0.845113
6.94022	0.842494
6.95843	0.839875
6.97665	0.837255
6.99486	0.834867

## Sheet: L-J
k	S(k)
0.324474	0.121781
0.638947	0.125122
0.953421	0.133811
1.26789	0.148228
1.58237	0.170142
1.89684	0.202559
2.21132	0.250313
2.52579	0.32099
2.84026	0.425963
3.15474	0.579981
3.46921	0.794223
3.78368	1.0532
4.09816	1.28394
4.41263	1.38644
4.72711	1.34084
5.04158	1.2184
5.35605	1.0904
5.67053	0.989011
5.985	0.920895
6.29947	0.883449
6.61395	0.872126
6.92842	0.882396
