# Supplementary material for: The structure of liquid carbon elucidated by in situ X-ray diffraction
Source: Nature. 2025 May 21;642(8067):351–5. doi: 10.1038/s41586-025-09035-6 (PMC12158773; doi:10.1038/s41586-025-09035-6)
Supplement: Supplementary file 4 — Source Data for Fig. 4 [file 41586_2025_9035_MOESM4_ESM.xlsx]

## Sheet: DFT-MD
r	g
0.0353613	0
0.0707226	0
0.106084	0
0.141445	0
0.176806	0
0.212168	0
0.247529	0
0.28289	0
0.318252	0
0.353613	0
0.388974	0
0.424335	0
0.459697	0
0.495058	0
0.530419	0
0.565781	0
0.601142	0
0.636503	0
0.671864	0
0.707226	0
0.742587	0
0.777948	0
0.81331	0
0.848671	0
0.884032	0
0.919393	0
0.954755	0
0.990116	0.000266826
1.02548	0.00256514
1.06084	0.0139481
1.0962	0.0454257
1.13156	0.123732
1.16692	0.288354
1.20228	0.528189
1.23765	0.849288
1.27301	1.1923
1.30837	1.51294
1.34373	1.74102
1.37909	1.86079
1.41445	1.84203
1.44981	1.72882
1.48517	1.55331
1.52054	1.34378
1.5559	1.14792
1.59126	0.974597
1.62662	0.835299
1.66198	0.724931
1.69734	0.635852
1.7327	0.57275
1.76806	0.536234
1.80343	0.517535
1.83879	0.524202
1.87415	0.539522
1.90951	0.566613
1.94487	0.614621
1.98023	0.670102
2.01559	0.739008
2.05095	0.812906
2.08632	0.89802
2.12168	0.978082
2.15704	1.06212
2.1924	1.14929
2.22776	1.22657
2.26312	1.29741
2.29848	1.33883
2.33385	1.38104
2.36921	1.40922
2.40457	1.41162
2.43993	1.40454
2.47529	1.3825
2.51065	1.34364
2.54601	1.30824
2.58137	1.25775
2.61674	1.21053
2.6521	1.16642
2.68746	1.12198
2.72282	1.07617
2.75818	1.03683
2.79354	1.00269
2.8289	0.967598
2.86426	0.942067
2.89963	0.926307
2.93499	0.907782
2.97035	0.891621
3.00571	0.884289
3.04107	0.879768
3.07643	0.874914
3.11179	0.876127
3.14715	0.881783
3.18252	0.890132
3.21788	0.901976
3.25324	0.916174
3.2886	0.93343
3.32396	0.950592
3.35932	0.969934
3.39468	0.987655
3.43004	1.00693
3.46541	1.0173
3.50077	1.0309
3.53613	1.03853
3.57149	1.04038
3.60685	1.04151
3.64221	1.04339
3.67757	1.0411
3.71294	1.03337
3.7483	1.02555
3.78366	1.01542
3.81902	1.00594
3.85438	1.00014
3.88974	0.990642
3.9251	0.987416
3.96046	0.988021
3.99583	0.982111
4.03119	0.97536
4.06655	0.977277
4.10191	0.982354
4.13727	0.983956
4.17263	0.988123
4.20799	0.991656
4.24335	0.996676
4.27872	1.00597
4.31408	1.01082
4.34944	1.01894
4.3848	1.0242
4.42016	1.03161
4.45552	1.03577
4.49088	1.0409
4.52624	1.03999
4.56161	1.04572
4.59697	1.04634
4.63233	1.04655
4.66769	1.04648
4.70305	1.04861
4.73841	1.04496
4.77377	1.03945
4.80914	1.03529
4.8445	1.03111
4.87986	1.02487
4.91522	1.01939
4.95058	1.01255
4.98594	1.00552

## Sheet: L-J
r	g
1	0.00252813
1.001	0.00259414
1.002	0.00265563
1.003	0.00271509
1.004	0.00277805
1.005	0.0028451
1.006	0.00291104
1.007	0.00297238
1.008	0.00303237
1.009	0.00309633
1.01	0.00316397
1.011	0.0032298
1.012	0.00329106
1.013	0.00335168
1.014	0.00341664
1.015	0.00348478
1.016	0.00355046
1.017	0.00361171
1.018	0.00367307
1.019	0.00373904
1.02	0.00380759
1.021	0.0038731
1.022	0.00393444
1.023	0.00399662
1.024	0.00406356
1.025	0.00413245
1.026	0.00419777
1.027	0.00425928
1.028	0.00432236
1.029	0.00439026
1.03	0.0044594
1.031	0.00452454
1.032	0.00458633
1.033	0.00465038
1.034	0.00471918
1.035	0.00478849
1.036	0.00485347
1.037	0.00491565
1.038	0.00498074
1.039	0.00505039
1.04	0.00511981
1.041	0.00518466
1.042	0.00524734
1.043	0.0053135
1.044	0.00538394
1.045	0.0054534
1.046	0.00551818
1.047	0.00558147
1.048	0.00564874
1.049	0.00571988
1.05	0.00578934
1.051	0.00585412
1.052	0.00591812
1.053	0.00598651
1.054	0.00605829
1.055	0.00612769
1.056	0.00619255
1.057	0.00625738
1.058	0.0063269
1.059	0.00639923
1.06	0.00646857
1.061	0.00653359
1.062	0.00659934
1.063	0.00666999
1.064	0.00674278
1.065	0.00681204
1.066	0.00687732
1.067	0.00694409
1.068	0.00701583
1.069	0.00708902
1.07	0.0071582
1.071	0.00722386
1.072	0.00729172
1.073	0.00736451
1.074	0.00743802
1.075	0.00750715
1.076	0.0075733
1.077	0.00764234
1.078	0.00771615
1.079	0.0077899
1.08	0.00785902
1.081	0.00792578
1.082	0.00799605
1.083	0.00807081
1.084	0.00814476
1.085	0.00821392
1.086	0.00828141
1.087	0.00835295
1.088	0.0084286
1.089	0.0085027
1.09	0.00857197
1.091	0.00864031
1.092	0.00871315
1.093	0.00878962
1.094	0.00886381
1.095	0.00893329
1.096	0.00900262
1.097	0.00907679
1.098	0.00915401
1.099	0.0092283
1.1	0.00929808
1.101	0.0093685
1.102	0.00944399
1.103	0.00952189
1.104	0.00959626
1.105	0.00966646
1.106	0.00973808
1.107	0.00981489
1.108	0.0098934
1.109	0.00996788
1.11	0.0100386
1.111	0.0101115
1.112	0.0101896
1.113	0.0102687
1.114	0.0103433
1.115	0.0104147
1.116	0.0104891
1.117	0.0105685
1.118	0.010648
1.119	0.0107228
1.12	0.0107951
1.121	0.0108709
1.122	0.0109516
1.123	0.0110316
1.124	0.0111067
1.125	0.01118
1.126	0.0112574
1.127	0.0113393
1.128	0.0114198
1.129	0.0114953
1.13	0.0115698
1.131	0.011649
1.132	0.0117322
1.133	0.0118132
1.134	0.0118894
1.135	0.0119653
1.136	0.0120464
1.137	0.0121309
1.138	0.0122126
1.139	0.0122897
1.14	0.0123675
1.141	0.0124507
1.142	0.0125367
1.143	0.0126195
1.144	0.0126979
1.145	0.0127779
1.146	0.0128637
1.147	0.0129517
1.148	0.0130359
1.149	0.0131164
1.15	0.0131994
1.151	0.0132884
1.152	0.013379
1.153	0.0134654
1.154	0.013549
1.155	0.0136361
1.156	0.0137292
1.157	0.0138235
1.158	0.0139135
1.159	0.0140016
1.16	0.0140943
1.161	0.0141932
1.162	0.0142927
1.163	0.0143883
1.164	0.014483
1.165	0.0145836
1.166	0.0146905
1.167	0.0147978
1.168	0.0149016
1.169	0.0150061
1.17	0.0151176
1.171	0.0152358
1.172	0.0153544
1.173	0.0154704
1.174	0.0155888
1.175	0.0157157
1.176	0.0158498
1.177	0.0159846
1.178	0.016118
1.179	0.0162561
1.18	0.0164043
1.181	0.0165603
1.182	0.0167177
1.183	0.0168757
1.184	0.0170408
1.185	0.017218
1.186	0.017404
1.187	0.0175926
1.188	0.0177842
1.189	0.0179858
1.19	0.0182017
1.191	0.0184279
1.192	0.0186585
1.193	0.0188951
1.194	0.019145
1.195	0.0194119
1.196	0.0196909
1.197	0.0199767
1.198	0.0202721
1.199	0.0205847
1.2	0.0209172
1.201	0.0212643
1.202	0.0216213
1.203	0.021992
1.204	0.0223844
1.205	0.0228
1.206	0.023233
1.207	0.0236797
1.208	0.0241451
1.209	0.0246368
1.21	0.0251556
1.211	0.0256953
1.212	0.026253
1.213	0.0268348
1.214	0.0274483
1.215	0.0280929
1.216	0.0287623
1.217	0.0294548
1.218	0.0301774
1.219	0.0309371
1.22	0.0317324
1.221	0.032557
1.222	0.0334102
1.223	0.0342998
1.224	0.0352324
1.225	0.0362053
1.226	0.0372122
1.227	0.0382538
1.228	0.0393384
1.229	0.0404718
1.23	0.0416504
1.231	0.0428682
1.232	0.044127
1.233	0.0454355
1.234	0.0467986
1.235	0.048212
1.236	0.0496697
1.237	0.0511749
1.238	0.0527366
1.239	0.0543586
1.24	0.0560357
1.241	0.0577624
1.242	0.0595431
1.243	0.0613868
1.244	0.0632963
1.245	0.0652653
1.246	0.0672894
1.247	0.0693736
1.248	0.071527
1.249	0.0737511
1.25	0.0760389
1.251	0.0783868
1.252	0.0808009
1.253	0.0832898
1.254	0.0858537
1.255	0.0884851
1.256	0.0911811
1.257	0.0939487
1.258	0.0967962
1.259	0.0997222
1.26	0.102719
1.261	0.105784
1.262	0.108926
1.263	0.112152
1.264	0.115459
1.265	0.118839
1.266	0.122291
1.267	0.125824
1.268	0.129444
1.269	0.133147
1.27	0.136925
1.271	0.140777
1.272	0.144714
1.273	0.148739
1.274	0.152849
1.275	0.157033
1.276	0.161295
1.277	0.165643
1.278	0.170081
1.279	0.174603
1.28	0.1792
1.281	0.183875
1.282	0.188637
1.283	0.193489
1.284	0.198424
1.285	0.203433
1.286	0.20852
1.287	0.213695
1.288	0.218958
1.289	0.224301
1.29	0.229718
1.291	0.235211
1.292	0.240791
1.293	0.246458
1.294	0.252201
1.295	0.258014
1.296	0.263904
1.297	0.269878
1.298	0.275934
1.299	0.282063
1.3	0.288259
1.301	0.294529
1.302	0.30088
1.303	0.30731
1.304	0.313806
1.305	0.320367
1.306	0.326997
1.307	0.333705
1.308	0.340486
1.309	0.347328
1.31	0.354229
1.311	0.361197
1.312	0.368237
1.313	0.375344
1.314	0.382506
1.315	0.389722
1.316	0.397
1.317	0.404345
1.318	0.411749
1.319	0.419202
1.32	0.426704
1.321	0.434262
1.322	0.441881
1.323	0.449552
1.324	0.457264
1.325	0.465019
1.326	0.472826
1.327	0.480686
1.328	0.48859
1.329	0.496529
1.33	0.504503
1.331	0.512524
1.332	0.520591
1.333	0.528693
1.334	0.536823
1.335	0.544983
1.336	0.553182
1.337	0.561419
1.338	0.569685
1.339	0.577969
1.34	0.586278
1.341	0.594619
1.342	0.602992
1.343	0.611383
1.344	0.619787
1.345	0.628208
1.346	0.636655
1.347	0.645126
1.348	0.653607
1.349	0.662093
1.35	0.67059
1.351	0.679107
1.352	0.687639
1.353	0.696174
1.354	0.704707
1.355	0.713245
1.356	0.721796
1.357	0.730355
1.358	0.738907
1.359	0.747452
1.36	0.755996
1.361	0.764547
1.362	0.773097
1.363	0.781634
1.364	0.790156
1.365	0.798673
1.366	0.80719
1.367	0.815698
1.368	0.824186
1.369	0.832654
1.37	0.841112
1.371	0.849563
1.372	0.857999
1.373	0.866407
1.374	0.874791
1.375	0.883159
1.376	0.891514
1.377	0.899847
1.378	0.908147
1.379	0.916417
1.38	0.924668
1.381	0.9329
1.382	0.941103
1.383	0.949267
1.384	0.957397
1.385	0.965504
1.386	0.973587
1.387	0.981634
1.388	0.989638
1.389	0.997604
1.39	1.00554
1.391	1.01345
1.392	1.02132
1.393	1.02914
1.394	1.03692
1.395	1.04467
1.396	1.05239
1.397	1.06006
1.398	1.06767
1.399	1.07525
1.4	1.08279
1.401	1.09029
1.402	1.09774
1.403	1.10514
1.404	1.11249
1.405	1.1198
1.406	1.12708
1.407	1.13429
1.408	1.14145
1.409	1.14857
1.41	1.15564
1.411	1.16267
1.412	1.16963
1.413	1.17654
1.414	1.18341
1.415	1.19023
1.416	1.197
1.417	1.2037
1.418	1.21035
1.419	1.21695
1.42	1.22351
1.421	1.23001
1.422	1.23645
1.423	1.24283
1.424	1.24916
1.425	1.25544
1.426	1.26166
1.427	1.26782
1.428	1.27392
1.429	1.27998
1.43	1.28598
1.431	1.29192
1.432	1.2978
1.433	1.30362
1.434	1.30938
1.435	1.3151
1.436	1.32076
1.437	1.32635
1.438	1.33188
1.439	1.33736
1.44	1.34279
1.441	1.34816
1.442	1.35346
1.443	1.3587
1.444	1.36389
1.445	1.36903
1.446	1.37411
1.447	1.37912
1.448	1.38407
1.449	1.38897
1.45	1.39382
1.451	1.39861
1.452	1.40333
1.453	1.40799
1.454	1.41261
1.455	1.41717
1.456	1.42166
1.457	1.42609
1.458	1.43047
1.459	1.4348
1.46	1.43907
1.461	1.44328
1.462	1.44743
1.463	1.45152
1.464	1.45556
1.465	1.45955
1.466	1.46348
1.467	1.46734
1.468	1.47116
1.469	1.47492
1.47	1.47863
1.471	1.48228
1.472	1.48587
1.473	1.48941
1.474	1.4929
1.475	1.49633
1.476	1.49971
1.477	1.50302
1.478	1.50629
1.479	1.50951
1.48	1.51268
1.481	1.51579
1.482	1.51884
1.483	1.52184
1.484	1.5248
1.485	1.52771
1.486	1.53055
1.487	1.53335
1.488	1.5361
1.489	1.5388
1.49	1.54145
1.491	1.54404
1.492	1.54658
1.493	1.54908
1.494	1.55154
1.495	1.55394
1.496	1.55629
1.497	1.55858
1.498	1.56084
1.499	1.56306
1.5	1.56522
1.501	1.56733
1.502	1.56939
1.503	1.57141
1.504	1.5734
1.505	1.57533
1.506	1.5772
1.507	1.57904
1.508	1.58084
1.509	1.5826
1.51	1.5843
1.511	1.58596
1.512	1.58757
1.513	1.58916
1.514	1.5907
1.515	1.59219
1.516	1.59363
1.517	1.59504
1.518	1.59641
1.519	1.59774
1.52	1.59903
1.521	1.60027
1.522	1.60147
1.523	1.60264
1.524	1.60378
1.525	1.60486
1.526	1.6059
1.527	1.60692
1.528	1.6079
1.529	1.60884
1.53	1.60973
1.531	1.61059
1.532	1.61142
1.533	1.61222
1.534	1.61297
1.535	1.61369
1.536	1.61437
1.537	1.61502
1.538	1.61564
1.539	1.61622
1.54	1.61677
1.541	1.61728
1.542	1.61776
1.543	1.61821
1.544	1.61863
1.545	1.61901
1.546	1.61936
1.547	1.61968
1.548	1.61998
1.549	1.62024
1.55	1.62046
1.551	1.62065
1.552	1.62083
1.553	1.62097
1.554	1.62108
1.555	1.62116
1.556	1.62121
1.557	1.62123
1.558	1.62124
1.559	1.6212
1.56	1.62114
1.561	1.62105
1.562	1.62095
1.563	1.62081
1.564	1.62064
1.565	1.62045
1.566	1.62023
1.567	1.62
1.568	1.61973
1.569	1.61944
1.57	1.61912
1.571	1.61878
1.572	1.61842
1.573	1.61804
1.574	1.61763
1.575	1.61719
1.576	1.61674
1.577	1.61627
1.578	1.61577
1.579	1.61524
1.58	1.6147
1.581	1.61413
1.582	1.61356
1.583	1.61295
1.584	1.61232
1.585	1.61167
1.586	1.61101
1.587	1.61033
1.588	1.60962
1.589	1.6089
1.59	1.60815
1.591	1.60739
1.592	1.60662
1.593	1.60582
1.594	1.605
1.595	1.60416
1.596	1.60331
1.597	1.60245
1.598	1.60156
1.599	1.60066
1.6	1.59974
1.601	1.59881
1.602	1.59786
1.603	1.59689
1.604	1.59591
1.605	1.59491
1.606	1.5939
1.607	1.59288
1.608	1.59183
1.609	1.59077
1.61	1.5897
1.611	1.58862
1.612	1.58753
1.613	1.58641
1.614	1.58528
1.615	1.58414
1.616	1.583
1.617	1.58184
1.618	1.58066
1.619	1.57946
1.62	1.57826
1.621	1.57706
1.622	1.57583
1.623	1.57459
1.624	1.57334
1.625	1.57208
1.626	1.57082
1.627	1.56954
1.628	1.56824
1.629	1.56694
1.63	1.56563
1.631	1.56431
1.632	1.56298
1.633	1.56163
1.634	1.56028
1.635	1.55892
1.636	1.55755
1.637	1.55617
1.638	1.55478
1.639	1.55338
1.64	1.55198
1.641	1.55057
1.642	1.54914
1.643	1.54771
1.644	1.54627
1.645	1.54482
1.646	1.54337
1.647	1.54191
1.648	1.54044
1.649	1.53896
1.65	1.53748
1.651	1.53599
1.652	1.53449
1.653	1.53299
1.654	1.53148
1.655	1.52996
1.656	1.52844
1.657	1.52691
1.658	1.52537
1.659	1.52383
1.66	1.52229
1.661	1.52074
1.662	1.51918
1.663	1.51761
1.664	1.51605
1.665	1.51448
1.666	1.5129
1.667	1.51131
1.668	1.50972
1.669	1.50813
1.67	1.50654
1.671	1.50494
1.672	1.50333
1.673	1.50172
1.674	1.50011
1.675	1.4985
1.676	1.49688
1.677	1.49525
1.678	1.49362
1.679	1.49199
1.68	1.49036
1.681	1.48872
1.682	1.48707
1.683	1.48543
1.684	1.48378
1.685	1.48214
1.686	1.48048
1.687	1.47882
1.688	1.47716
1.689	1.4755
1.69	1.47385
1.691	1.47218
1.692	1.47051
1.693	1.46884
1.694	1.46717
1.695	1.4655
1.696	1.46382
1.697	1.46214
1.698	1.46046
1.699	1.45878
1.7	1.45711
1.701	1.45542
1.702	1.45373
1.703	1.45204
1.704	1.45036
1.705	1.44868
1.706	1.44698
1.707	1.44529
1.708	1.4436
1.709	1.44191
1.71	1.44022
1.711	1.43852
1.712	1.43683
1.713	1.43513
1.714	1.43344
1.715	1.43175
1.716	1.43005
1.717	1.42835
1.718	1.42666
1.719	1.42497
1.72	1.42327
1.721	1.42157
1.722	1.41987
1.723	1.41818
1.724	1.41649
1.725	1.41479
1.726	1.41309
1.727	1.41139
1.728	1.4097
1.729	1.40801
1.73	1.40632
1.731	1.40462
1.732	1.40293
1.733	1.40124
1.734	1.39955
1.735	1.39786
1.736	1.39617
1.737	1.39448
1.738	1.3928
1.739	1.39111
1.74	1.38943
1.741	1.38774
1.742	1.38605
1.743	1.38438
1.744	1.3827
1.745	1.38102
1.746	1.37934
1.747	1.37766
1.748	1.37599
1.749	1.37432
1.75	1.37264
1.751	1.37097
1.752	1.3693
1.753	1.36764
1.754	1.36597
1.755	1.3643
1.756	1.36264
1.757	1.36098
1.758	1.35933
1.759	1.35767
1.76	1.35601
1.761	1.35436
1.762	1.35271
1.763	1.35106
1.764	1.34941
1.765	1.34777
1.766	1.34612
1.767	1.34448
1.768	1.34285
1.769	1.34121
1.77	1.33957
1.771	1.33794
1.772	1.33631
1.773	1.33469
1.774	1.33306
1.775	1.33144
1.776	1.32982
1.777	1.3282
1.778	1.32659
1.779	1.32497
1.78	1.32336
1.781	1.32175
1.782	1.32015
1.783	1.31855
1.784	1.31695
1.785	1.31535
1.786	1.31375
1.787	1.31216
1.788	1.31058
1.789	1.30899
1.79	1.3074
1.791	1.30582
1.792	1.30424
1.793	1.30267
1.794	1.30109
1.795	1.29952
1.796	1.29796
1.797	1.2964
1.798	1.29484
1.799	1.29327
1.8	1.29172
1.801	1.29017
1.802	1.28862
1.803	1.28707
1.804	1.28553
1.805	1.28398
1.806	1.28245
1.807	1.28092
1.808	1.27939
1.809	1.27786
1.81	1.27633
1.811	1.27481
1.812	1.27329
1.813	1.27178
1.814	1.27026
1.815	1.26875
1.816	1.26725
1.817	1.26575
1.818	1.26425
1.819	1.26275
1.82	1.26125
1.821	1.25977
1.822	1.25828
1.823	1.2568
1.824	1.25531
1.825	1.25384
1.826	1.25237
1.827	1.2509
1.828	1.24943
1.829	1.24796
1.83	1.2465
1.831	1.24505
1.832	1.2436
1.833	1.24215
1.834	1.2407
1.835	1.23925
1.836	1.23782
1.837	1.23638
1.838	1.23495
1.839	1.23352
1.84	1.23209
1.841	1.23067
1.842	1.22925
1.843	1.22784
1.844	1.22642
1.845	1.22501
1.846	1.22361
1.847	1.22221
1.848	1.22081
1.849	1.21941
1.85	1.21802
1.851	1.21664
1.852	1.21525
1.853	1.21387
1.854	1.21249
1.855	1.21112
1.856	1.20975
1.857	1.20838
1.858	1.20702
1.859	1.20566
1.86	1.2043
1.861	1.20295
1.862	1.2016
1.863	1.20026
1.864	1.19891
1.865	1.19758
1.866	1.19624
1.867	1.19491
1.868	1.19358
1.869	1.19226
1.87	1.19094
1.871	1.18962
1.872	1.18831
1.873	1.187
1.874	1.18569
1.875	1.18439
1.876	1.18309
1.877	1.1818
1.878	1.1805
1.879	1.17922
1.88	1.17793
1.881	1.17665
1.882	1.17537
1.883	1.1741
1.884	1.17283
1.885	1.17156
1.886	1.1703
1.887	1.16904
1.888	1.16778
1.889	1.16653
1.89	1.16529
1.891	1.16404
1.892	1.1628
1.893	1.16156
1.894	1.16032
1.895	1.1591
1.896	1.15787
1.897	1.15664
1.898	1.15542
1.899	1.15421
1.9	1.153
1.901	1.15179
1.902	1.15058
1.903	1.14937
1.904	1.14818
1.905	1.14698
1.906	1.14579
1.907	1.1446
1.908	1.14342
1.909	1.14224
1.91	1.14106
1.911	1.13989
1.912	1.13872
1.913	1.13755
1.914	1.13639
1.915	1.13523
1.916	1.13407
1.917	1.13292
1.918	1.13177
1.919	1.13063
1.92	1.12949
1.921	1.12835
1.922	1.12721
1.923	1.12608
1.924	1.12495
1.925	1.12383
1.926	1.12271
1.927	1.12159
1.928	1.12048
1.929	1.11937
1.93	1.11826
1.931	1.11716
1.932	1.11606
1.933	1.11496
1.934	1.11387
1.935	1.11278
1.936	1.11169
1.937	1.11061
1.938	1.10953
1.939	1.10846
1.94	1.10739
1.941	1.10632
1.942	1.10525
1.943	1.10419
1.944	1.10314
1.945	1.10208
1.946	1.10103
1.947	1.09998
1.948	1.09894
1.949	1.0979
1.95	1.09686
1.951	1.09582
1.952	1.09479
1.953	1.09377
1.954	1.09275
1.955	1.09172
1.956	1.0907
1.957	1.08969
1.958	1.08868
1.959	1.08768
1.96	1.08667
1.961	1.08567
1.962	1.08467
1.963	1.08368
1.964	1.08269
1.965	1.08171
1.966	1.08072
1.967	1.07974
1.968	1.07877
1.969	1.07779
1.97	1.07682
1.971	1.07585
1.972	1.07489
1.973	1.07393
1.974	1.07298
1.975	1.07202
1.976	1.07107
1.977	1.07013
1.978	1.06918
1.979	1.06824
1.98	1.0673
1.981	1.06637
1.982	1.06544
1.983	1.06452
1.984	1.06359
1.985	1.06267
1.986	1.06175
1.987	1.06084
1.988	1.05993
1.989	1.05902
1.99	1.05811
1.991	1.05721
1.992	1.05631
1.993	1.05542
1.994	1.05453
1.995	1.05364
1.996	1.05275
1.997	1.05187
1.998	1.05099
1.999	1.05012
2	1.04924
2.001	1.04837
2.002	1.04751
2.003	1.04665
2.004	1.04578
2.005	1.04493
2.006	1.04407
2.007	1.04322
2.008	1.04238
2.009	1.04153
2.01	1.04069
2.011	1.03985
2.012	1.03902
2.013	1.03818
2.014	1.03735
2.015	1.03653
2.016	1.0357
2.017	1.03489
2.018	1.03407
2.019	1.03325
2.02	1.03244
2.021	1.03164
2.022	1.03083
2.023	1.03003
2.024	1.02923
2.025	1.02843
2.026	1.02764
2.027	1.02685
2.028	1.02607
2.029	1.02528
2.03	1.0245
2.031	1.02372
2.032	1.02295
2.033	1.02218
2.034	1.02141
2.035	1.02064
2.036	1.01988
2.037	1.01912
2.038	1.01836
2.039	1.01761
2.04	1.01686
2.041	1.01611
2.042	1.01537
2.043	1.01462
2.044	1.01388
2.045	1.01315
2.046	1.01241
2.047	1.01168
2.048	1.01095
2.049	1.01023
2.05	1.00951
2.051	1.00879
2.052	1.00807
2.053	1.00736
2.054	1.00665
2.055	1.00594
2.056	1.00523
2.057	1.00453
2.058	1.00383
2.059	1.00313
2.06	1.00244
2.061	1.00175
2.062	1.00106
2.063	1.00038
2.064	0.999693
2.065	0.999014
2.066	0.998339
2.067	0.997664
2.068	0.99699
2.069	0.996321
2.07	0.995657
2.071	0.994995
2.072	0.994333
2.073	0.993673
2.074	0.993018
2.075	0.992368
2.076	0.991719
2.077	0.991071
2.078	0.990425
2.079	0.989784
2.08	0.989146
2.081	0.988511
2.082	0.987876
2.083	0.987244
2.084	0.986616
2.085	0.985993
2.086	0.98537
2.087	0.984749
2.088	0.98413
2.089	0.983516
2.09	0.982905
2.091	0.982296
2.092	0.981687
2.093	0.981082
2.094	0.980481
2.095	0.979883
2.096	0.979287
2.097	0.978691
2.098	0.978099
2.099	0.977511
2.1	0.976927
2.101	0.976343
2.102	0.97576
2.103	0.975181
2.104	0.974606
2.105	0.974035
2.106	0.973463
2.107	0.972893
2.108	0.972327
2.109	0.971765
2.11	0.971206
2.111	0.970647
2.112	0.97009
2.113	0.969536
2.114	0.968987
2.115	0.96844
2.116	0.967894
2.117	0.967349
2.118	0.966808
2.119	0.966272
2.12	0.965737
2.121	0.965203
2.122	0.964671
2.123	0.964142
2.124	0.963618
2.125	0.963096
2.126	0.962573
2.127	0.962053
2.128	0.961538
2.129	0.961026
2.13	0.960515
2.131	0.960005
2.132	0.959497
2.133	0.958994
2.134	0.958494
2.135	0.957995
2.136	0.957496
2.137	0.957001
2.138	0.95651
2.139	0.956022
2.14	0.955534
2.141	0.955048
2.142	0.954564
2.143	0.954085
2.144	0.953609
2.145	0.953133
2.146	0.952658
2.147	0.952187
2.148	0.951719
2.149	0.951254
2.15	0.95079
2.151	0.950327
2.152	0.949867
2.153	0.949411
2.154	0.948958
2.155	0.948505
2.156	0.948053
2.157	0.947605
2.158	0.947161
2.159	0.946719
2.16	0.946277
2.161	0.945837
2.162	0.9454
2.163	0.944968
2.164	0.944536
2.165	0.944105
2.166	0.943677
2.167	0.943252
2.168	0.94283
2.169	0.94241
2.17	0.94199
2.171	0.941573
2.172	0.941159
2.173	0.940749
2.174	0.940339
2.175	0.93993
2.176	0.939524
2.177	0.939122
2.178	0.938722
2.179	0.938323
2.18	0.937925
2.181	0.93753
2.182	0.937139
2.183	0.93675
2.184	0.936362
2.185	0.935975
2.186	0.935591
2.187	0.93521
2.188	0.934832
2.189	0.934454
2.19	0.934078
2.191	0.933704
2.192	0.933335
2.193	0.932967
2.194	0.9326
2.195	0.932234
2.196	0.931871
2.197	0.931513
2.198	0.931155
2.199	0.930798
2.2	0.930443
2.201	0.930091
2.202	0.929743
2.203	0.929395
2.204	0.929049
2.205	0.928704
2.206	0.928362
2.207	0.928024
2.208	0.927687
2.209	0.927351
2.21	0.927016
2.211	0.926685
2.212	0.926357
2.213	0.92603
2.214	0.925704
2.215	0.92538
2.216	0.925059
2.217	0.924741
2.218	0.924424
2.219	0.924108
2.22	0.923794
2.221	0.923483
2.222	0.923175
2.223	0.922868
2.224	0.922562
2.225	0.922258
2.226	0.921957
2.227	0.921659
2.228	0.921362
2.229	0.921065
2.23	0.920771
2.231	0.920481
2.232	0.920192
2.233	0.919904
2.234	0.919617
2.235	0.919334
2.236	0.919053
2.237	0.918774
2.238	0.918496
2.239	0.918218
2.24	0.917945
2.241	0.917674
2.242	0.917404
2.243	0.917135
2.244	0.916868
2.245	0.916603
2.246	0.916342
2.247	0.916082
2.248	0.915822
2.249	0.915564
2.25	0.91531
2.251	0.915058
2.252	0.914807
2.253	0.914557
2.254	0.914308
2.255	0.914063
2.256	0.913821
2.257	0.913579
2.258	0.913338
2.259	0.913099
2.26	0.912864
2.261	0.91263
2.262	0.912398
2.263	0.912165
2.264	0.911936
2.265	0.91171
2.266	0.911486
2.267	0.911262
2.268	0.911039
2.269	0.910819
2.27	0.910602
2.271	0.910387
2.272	0.910172
2.273	0.909958
2.274	0.909747
2.275	0.909539
2.276	0.909333
2.277	0.909127
2.278	0.908922
2.279	0.90872
2.28	0.908521
2.281	0.908323
2.282	0.908126
2.283	0.90793
2.284	0.907737
2.285	0.907547
2.286	0.907358
2.287	0.90717
2.288	0.906983
2.289	0.906799
2.29	0.906618
2.291	0.906437
2.292	0.906257
2.293	0.906079
2.294	0.905904
2.295	0.905732
2.296	0.90556
2.297	0.905388
2.298	0.905219
2.299	0.905053
2.3	0.904889
2.301	0.904725
2.302	0.904563
2.303	0.904402
2.304	0.904244
2.305	0.904089
2.306	0.903934
2.307	0.903779
2.308	0.903627
2.309	0.903478
2.31	0.903331
2.311	0.903184
2.312	0.903038
2.313	0.902895
2.314	0.902754
2.315	0.902615
2.316	0.902477
2.317	0.902339
2.318	0.902204
2.319	0.902072
2.32	0.901941
2.321	0.901811
2.322	0.901682
2.323	0.901555
2.324	0.901431
2.325	0.901309
2.326	0.901186
2.327	0.901065
2.328	0.900947
2.329	0.900832
2.33	0.900717
2.331	0.900602
2.332	0.90049
2.333	0.90038
2.334	0.900272
2.335	0.900165
2.336	0.900059
2.337	0.899954
2.338	0.899853
2.339	0.899753
2.34	0.899654
2.341	0.899556
2.342	0.899459
2.343	0.899366
2.344	0.899274
2.345	0.899183
2.346	0.899092
2.347	0.899004
2.348	0.898919
2.349	0.898835
2.35	0.898751
2.351	0.898669
2.352	0.898588
2.353	0.898511
2.354	0.898435
2.355	0.898359
2.356	0.898284
2.357	0.898212
2.358	0.898142
2.359	0.898073
2.36	0.898005
2.361	0.897938
2.362	0.897874
2.363	0.897812
2.364	0.897751
2.365	0.89769
2.366	0.897631
2.367	0.897574
2.368	0.89752
2.369	0.897467
2.37	0.897413
2.371	0.897362
2.372	0.897313
2.373	0.897266
2.374	0.89722
2.375	0.897175
2.376	0.897131
2.377	0.89709
2.378	0.89705
2.379	0.897012
2.38	0.896974
2.381	0.896937
2.382	0.896904
2.383	0.896872
2.384	0.896841
2.385	0.89681
2.386	0.896781
2.387	0.896755
2.388	0.896731
2.389	0.896707
2.39	0.896683
2.391	0.896662
2.392	0.896644
2.393	0.896626
2.394	0.89661
2.395	0.896594
2.396	0.89658
2.397	0.896569
2.398	0.896559
2.399	0.896549
2.4	0.89654
2.401	0.896534
2.402	0.89653
2.403	0.896527
2.404	0.896525
2.405	0.896523
2.406	0.896525
2.407	0.896528
2.408	0.896532
2.409	0.896537
2.41	0.896543
2.411	0.896551
2.412	0.896562
2.413	0.896573
2.414	0.896584
2.415	0.896597
2.416	0.896613
2.417	0.896631
2.418	0.896649
2.419	0.896667
2.42	0.896688
2.421	0.896711
2.422	0.896735
2.423	0.89676
2.424	0.896786
2.425	0.896814
2.426	0.896844
2.427	0.896875
2.428	0.896907
2.429	0.89694
2.43	0.896974
2.431	0.897011
2.432	0.89705
2.433	0.897088
2.434	0.897128
2.435	0.89717
2.436	0.897214
2.437	0.897259
2.438	0.897304
2.439	0.897351
2.44	0.8974
2.441	0.897451
2.442	0.897503
2.443	0.897555
2.444	0.897608
2.445	0.897664
2.446	0.897722
2.447	0.89778
2.448	0.897839
2.449	0.8979
2.45	0.897962
2.451	0.898027
2.452	0.898092
2.453	0.898158
2.454	0.898225
2.455	0.898295
2.456	0.898366
2.457	0.898438
2.458	0.89851
2.459	0.898584
2.46	0.89866
2.461	0.898738
2.462	0.898817
2.463	0.898896
2.464	0.898976
2.465	0.89906
2.466	0.899144
2.467	0.899229
2.468	0.899315
2.469	0.899402
2.47	0.899492
2.471	0.899583
2.472	0.899675
2.473	0.899767
2.474	0.899861
2.475	0.899957
2.476	0.900055
2.477	0.900153
2.478	0.900252
2.479	0.900353
2.48	0.900456
2.481	0.90056
2.482	0.900664
2.483	0.900769
2.484	0.900877
2.485	0.900986
2.486	0.901097
2.487	0.901207
2.488	0.901319
2.489	0.901433
2.49	0.901549
2.491	0.901666
2.492	0.901783
2.493	0.901901
2.494	0.902022
2.495	0.902145
2.496	0.902268
2.497	0.902391
2.498	0.902516
2.499	0.902643
2.5	0.902772
2.501	0.902901
2.502	0.903031
2.503	0.903162
2.504	0.903296
2.505	0.903431
2.506	0.903566
2.507	0.903702
2.508	0.90384
2.509	0.90398
2.51	0.904121
2.511	0.904263
2.512	0.904405
2.513	0.904549
2.514	0.904695
2.515	0.904843
2.516	0.90499
2.517	0.905139
2.518	0.905289
2.519	0.905442
2.52	0.905596
2.521	0.905749
2.522	0.905904
2.523	0.906061
2.524	0.90622
2.525	0.906379
2.526	0.906539
2.527	0.9067
2.528	0.906863
2.529	0.907028
2.53	0.907194
2.531	0.907359
2.532	0.907526
2.533	0.907696
2.534	0.907867
2.535	0.908038
2.536	0.90821
2.537	0.908383
2.538	0.908559
2.539	0.908736
2.54	0.908913
2.541	0.909091
2.542	0.90927
2.543	0.909452
2.544	0.909635
2.545	0.909818
2.546	0.910002
2.547	0.910187
2.548	0.910375
2.549	0.910564
2.55	0.910753
2.551	0.910943
2.552	0.911134
2.553	0.911328
2.554	0.911522
2.555	0.911717
2.556	0.911912
2.557	0.91211
2.558	0.912309
2.559	0.91251
2.56	0.91271
2.561	0.912912
2.562	0.913115
2.563	0.91332
2.564	0.913526
2.565	0.913732
2.566	0.91394
2.567	0.914149
2.568	0.91436
2.569	0.914571
2.57	0.914783
2.571	0.914996
2.572	0.915211
2.573	0.915428
2.574	0.915645
2.575	0.915862
2.576	0.916081
2.577	0.916301
2.578	0.916524
2.579	0.916746
2.58	0.916969
2.581	0.917193
2.582	0.91742
2.583	0.917647
2.584	0.917875
2.585	0.918103
2.586	0.918333
2.587	0.918565
2.588	0.918798
2.589	0.919031
2.59	0.919265
2.591	0.9195
2.592	0.919738
2.593	0.919976
2.594	0.920214
2.595	0.920453
2.596	0.920694
2.597	0.920937
2.598	0.92118
2.599	0.921424
2.6	0.921668
2.601	0.921914
2.602	0.922162
2.603	0.922411
2.604	0.92266
2.605	0.922909
2.606	0.92316
2.607	0.923414
2.608	0.923667
2.609	0.923921
2.61	0.924175
2.611	0.924432
2.612	0.92469
2.613	0.924948
2.614	0.925207
2.615	0.925466
2.616	0.925728
2.617	0.925991
2.618	0.926254
2.619	0.926517
2.62	0.926782
2.621	0.927049
2.622	0.927316
2.623	0.927584
2.624	0.927852
2.625	0.928122
2.626	0.928393
2.627	0.928665
2.628	0.928937
2.629	0.92921
2.63	0.929484
2.631	0.92976
2.632	0.930037
2.633	0.930314
2.634	0.930591
2.635	0.93087
2.636	0.93115
2.637	0.931431
2.638	0.931712
2.639	0.931994
2.64	0.932277
2.641	0.932562
2.642	0.932847
2.643	0.933133
2.644	0.933419
2.645	0.933706
2.646	0.933995
2.647	0.934285
2.648	0.934574
2.649	0.934864
2.65	0.935156
2.651	0.935449
2.652	0.935742
2.653	0.936035
2.654	0.93633
2.655	0.936625
2.656	0.936922
2.657	0.937219
2.658	0.937516
2.659	0.937814
2.66	0.938114
2.661	0.938415
2.662	0.938715
2.663	0.939016
2.664	0.939318
2.665	0.939621
2.666	0.939925
2.667	0.940229
2.668	0.940534
2.669	0.940839
2.67	0.941146
2.671	0.941454
2.672	0.941761
2.673	0.942068
2.674	0.942377
2.675	0.942688
2.676	0.942998
2.677	0.943309
2.678	0.943619
2.679	0.943931
2.68	0.944245
2.681	0.944558
2.682	0.944872
2.683	0.945186
2.684	0.945501
2.685	0.945817
2.686	0.946134
2.687	0.94645
2.688	0.946766
2.689	0.947084
2.69	0.947403
2.691	0.947722
2.692	0.948041
2.693	0.94836
2.694	0.948681
2.695	0.949003
2.696	0.949324
2.697	0.949645
2.698	0.949967
2.699	0.95029
2.7	0.950614
2.701	0.950938
2.702	0.951261
2.703	0.951585
2.704	0.951911
2.705	0.952237
2.706	0.952562
2.707	0.952888
2.708	0.953214
2.709	0.953542
2.71	0.953869
2.711	0.954197
2.712	0.954524
2.713	0.954852
2.714	0.955182
2.715	0.955511
2.716	0.95584
2.717	0.956169
2.718	0.956499
2.719	0.95683
2.72	0.957161
2.721	0.957491
2.722	0.957821
2.723	0.958153
2.724	0.958485
2.725	0.958817
2.726	0.959149
2.727	0.95948
2.728	0.959813
2.729	0.960147
2.73	0.96048
2.731	0.960812
2.732	0.961145
2.733	0.961479
2.734	0.961813
2.735	0.962147
2.736	0.96248
2.737	0.962813
2.738	0.963148
2.739	0.963483
2.74	0.963817
2.741	0.964151
2.742	0.964485
2.743	0.96482
2.744	0.965156
2.745	0.96549
2.746	0.965824
2.747	0.966159
2.748	0.966495
2.749	0.96683
2.75	0.967165
2.751	0.967499
2.752	0.967834
2.753	0.968169
2.754	0.968505
2.755	0.968839
2.756	0.969173
2.757	0.969508
2.758	0.969844
2.759	0.970179
2.76	0.970513
2.761	0.970847
2.762	0.971181
2.763	0.971516
2.764	0.971851
2.765	0.972185
2.766	0.972518
2.767	0.972852
2.768	0.973186
2.769	0.97352
2.77	0.973853
2.771	0.974186
2.772	0.974519
2.773	0.974853
2.774	0.975185
2.775	0.975517
2.776	0.975849
2.777	0.976181
2.778	0.976514
2.779	0.976845
2.78	0.977176
2.781	0.977506
2.782	0.977837
2.783	0.978168
2.784	0.978498
2.785	0.978828
2.786	0.979157
2.787	0.979487
2.788	0.979816
2.789	0.980144
2.79	0.980472
2.791	0.9808
2.792	0.981128
2.793	0.981455
2.794	0.981782
2.795	0.982107
2.796	0.982433
2.797	0.98276
2.798	0.983085
2.799	0.983409
2.8	0.983733
2.801	0.984057
2.802	0.984381
2.803	0.984704
2.804	0.985026
2.805	0.985348
2.806	0.985669
2.807	0.985991
2.808	0.986312
2.809	0.986631
2.81	0.98695
2.811	0.98727
2.812	0.987589
2.813	0.987907
2.814	0.988223
2.815	0.98854
2.816	0.988857
2.817	0.989173
2.818	0.989488
2.819	0.989802
2.82	0.990115
2.821	0.990429
2.822	0.990742
2.823	0.991054
2.824	0.991365
2.825	0.991676
2.826	0.991987
2.827	0.992297
2.828	0.992605
2.829	0.992913
2.83	0.99322
2.831	0.993528
2.832	0.993834
2.833	0.994139
2.834	0.994444
2.835	0.994748
2.836	0.995052
2.837	0.995355
2.838	0.995656
2.839	0.995957
2.84	0.996257
2.841	0.996557
2.842	0.996857
2.843	0.997154
2.844	0.997451
2.845	0.997748
2.846	0.998044
2.847	0.998339
2.848	0.998633
2.849	0.998926
2.85	0.999219
2.851	0.999511
2.852	0.999802
2.853	1.00009
2.854	1.00038
2.855	1.00067
2.856	1.00096
2.857	1.00124
2.858	1.00153
2.859	1.00181
2.86	1.0021
2.861	1.00238
2.862	1.00266
2.863	1.00294
2.864	1.00323
2.865	1.00351
2.866	1.00378
2.867	1.00406
2.868	1.00434
2.869	1.00461
2.87	1.00489
2.871	1.00516
2.872	1.00544
2.873	1.00571
2.874	1.00598
2.875	1.00625
2.876	1.00652
2.877	1.00679
2.878	1.00705
2.879	1.00732
2.88	1.00759
2.881	1.00785
2.882	1.00811
2.883	1.00838
2.884	1.00864
2.885	1.0089
2.886	1.00916
2.887	1.00942
2.888	1.00967
2.889	1.00993
2.89	1.01018
2.891	1.01044
2.892	1.01069
2.893	1.01094
2.894	1.01119
2.895	1.01144
2.896	1.01169
2.897	1.01194
2.898	1.01219
2.899	1.01243
2.9	1.01268
2.901	1.01292
2.902	1.01316
2.903	1.0134
2.904	1.01364
2.905	1.01388
2.906	1.01412
2.907	1.01436
2.908	1.01459
2.909	1.01483
2.91	1.01506
2.911	1.01529
2.912	1.01552
2.913	1.01575
2.914	1.01598
2.915	1.01621
2.916	1.01644
2.917	1.01666
2.918	1.01689
2.919	1.01711
2.92	1.01733
2.921	1.01755
2.922	1.01777
2.923	1.01799
2.924	1.01821
2.925	1.01843
2.926	1.01864
2.927	1.01886
2.928	1.01907
2.929	1.01928
2.93	1.01949
2.931	1.0197
2.932	1.01991
2.933	1.02012
2.934	1.02032
2.935	1.02053
2.936	1.02073
2.937	1.02093
2.938	1.02113
2.939	1.02133
2.94	1.02153
2.941	1.02173
2.942	1.02192
2.943	1.02212
2.944	1.02231
2.945	1.02251
2.946	1.0227
2.947	1.02289
2.948	1.02308
2.949	1.02327
2.95	1.02345
2.951	1.02364
2.952	1.02382
2.953	1.024
2.954	1.02419
2.955	1.02437
2.956	1.02455
2.957	1.02472
2.958	1.0249
2.959	1.02508
2.96	1.02525
2.961	1.02542
2.962	1.0256
2.963	1.02577
2.964	1.02594
2.965	1.02611
2.966	1.02627
2.967	1.02644
2.968	1.0266
2.969	1.02677
2.97	1.02693
2.971	1.02709
2.972	1.02725
2.973	1.02741
2.974	1.02757
2.975	1.02772
2.976	1.02788
2.977	1.02803
2.978	1.02818
2.979	1.02833
2.98	1.02848
2.981	1.02863
2.982	1.02878
2.983	1.02893
2.984	1.02907
2.985	1.02922
2.986	1.02936
2.987	1.0295
2.988	1.02964
2.989	1.02978
2.99	1.02992
2.991	1.03005
2.992	1.03019
2.993	1.03032
2.994	1.03046
2.995	1.03059
2.996	1.03072
2.997	1.03085
2.998	1.03098
[truncated: 2,002 more rows]

## Sheet: lower bound
r	g
1	0
1.01	0
1.02	0
1.03	0
1.04	0
1.05	0
1.06	0
1.07	0
1.08	0
1.09	0.104672
1.1	0.171804
1.11	0.240048
1.12	0.309154
1.13	0.378865
1.14	0.448924
1.15	0.519076
1.16	0.589062
1.17	0.658627
1.18	0.727518
1.19	0.795487
1.2	0.862289
1.21	0.927685
1.22	0.991443
1.23	1.05334
1.24	1.11316
1.25	1.16436
1.26	1.20071
1.27	1.23483
1.28	1.26666
1.29	1.29188
1.3	1.30945
1.31	1.32471
1.32	1.33766
1.33	1.34831
1.34	1.35668
1.35	1.36243
1.36	1.36235
1.37	1.36017
1.38	1.35597
1.39	1.34955
1.4	1.34112
1.41	1.33089
1.42	1.31891
1.43	1.30529
1.44	1.2901
1.45	1.27344
1.46	1.25539
1.47	1.23607
1.48	1.21557
1.49	1.19398
1.5	1.17141
1.51	1.14797
1.52	1.12376
1.53	1.061
1.54	0.994112
1.55	0.928146
1.56	0.863355
1.57	0.799983
1.58	0.738262
1.59	0.678412
1.6	0.620641
1.61	0.565139
1.62	0.512087
1.63	0.461649
1.64	0.413973
1.65	0.369196
1.66	0.327436
1.67	0.288799
1.68	0.253373
1.69	0.221233
1.7	0.19244
1.71	0.167036
1.72	0.145054
1.73	0.126507
1.74	0.111399
1.75	0.0981861
1.76	0.0881491
1.77	0.0815723
1.78	0.0784125
1.79	0.0786138
1.8	0.0821089
1.81	0.0888187
1.82	0.0986539
1.83	0.111515
1.84	0.127293
1.85	0.14587
1.86	0.16712
1.87	0.190911
1.88	0.217102
1.89	0.245547
1.9	0.253251
1.91	0.261941
1.92	0.273464
1.93	0.287751
1.94	0.304724
1.95	0.32429
1.96	0.34635
1.97	0.370793
1.98	0.397499
1.99	0.42634
2	0.457179
2.01	0.489873
2.02	0.524271
2.03	0.560218
2.04	0.597553
2.05	0.636111
2.06	0.675724
2.07	0.71622
2.08	0.754887
2.09	0.785467
2.1	0.816598
2.11	0.848166
2.12	0.880056
2.13	0.912154
2.14	0.944346
2.15	0.976518
2.16	1.00396
2.17	1.03014
2.18	1.05606
2.19	1.08163
2.2	1.10679
2.21	1.13144
2.22	1.15554
2.23	1.17841
2.24	1.19875
2.25	1.21838
2.26	1.23724
2.27	1.25529
2.28	1.27248
2.29	1.28878
2.3	1.30414
2.31	1.31841
2.32	1.33158
2.33	1.34373
2.34	1.35483
2.35	1.36487
2.36	1.37382
2.37	1.38169
2.38	1.38845
2.39	1.39411
2.4	1.39866
2.41	1.40211
2.42	1.40445
2.43	1.4057
2.44	1.40587
2.45	1.40498
2.46	1.40304
2.47	1.40007
2.48	1.38975
2.49	1.37437
2.5	1.35855
2.51	1.34235
2.52	1.32586
2.53	1.30912
2.54	1.29221
2.55	1.27519
2.56	1.25812
2.57	1.24105
2.58	1.22404
2.59	1.20714
2.6	1.1904
2.61	1.17387
2.62	1.15453
2.63	1.12889
2.64	1.10361
2.65	1.0788
2.66	1.05455
2.67	1.03095
2.68	1.00809
2.69	0.98604
2.7	0.964881
2.71	0.944678
2.72	0.925492
2.73	0.90738
2.74	0.890388
2.75	0.874559
2.76	0.859927
2.77	0.846522
2.78	0.834364
2.79	0.823469
2.8	0.813845
2.81	0.805495
2.82	0.798414
2.83	0.792591
2.84	0.78801
2.85	0.784649
2.86	0.782481
2.87	0.781471
2.88	0.781582
2.89	0.782773
2.9	0.784995
2.91	0.787254
2.92	0.783533
2.93	0.780789
2.94	0.779005
2.95	0.77816
2.96	0.77823
2.97	0.779185
2.98	0.780997
2.99	0.783631
3	0.787051
3.01	0.791218
3.02	0.796091
3.03	0.79891
3.04	0.801149
3.05	0.804025
3.06	0.807508
3.07	0.81157
3.08	0.816179
3.09	0.821303
3.1	0.825793
3.11	0.830052
3.12	0.834743
3.13	0.839838
3.14	0.84531
3.15	0.851128
3.16	0.857262
3.17	0.863682
3.18	0.870358
3.19	0.877257
3.2	0.88435
3.21	0.891605
3.22	0.898991
3.23	0.906414
3.24	0.913805
3.25	0.919325
3.26	0.921706
3.27	0.924117
3.28	0.926559
3.29	0.92903
3.3	0.931531
3.31	0.93406
3.32	0.936617
3.33	0.939202
3.34	0.941813
3.35	0.94445
3.36	0.947112
3.37	0.949781
3.38	0.951763
3.39	0.953756
3.4	0.955762
3.41	0.957783
3.42	0.959819
3.43	0.961871
3.44	0.963939
3.45	0.966022
3.46	0.96812
3.47	0.970231
3.48	0.972343
3.49	0.96759
3.5	0.963007
3.51	0.958627
3.52	0.95448
3.53	0.950593
3.54	0.946993
3.55	0.943703
3.56	0.940744
3.57	0.938134
3.58	0.935889
3.59	0.934021
3.6	0.932542
3.61	0.931457
3.62	0.930773
3.63	0.930491
3.64	0.93061
3.65	0.931126
3.66	0.932033
3.67	0.933323
3.68	0.934985
3.69	0.937004
3.7	0.939365
3.71	0.94205
3.72	0.94504
3.73	0.948312
3.74	0.951738
3.75	0.949537
3.76	0.947615
3.77	0.945979
3.78	0.944631
3.79	0.943575
3.8	0.942812
3.81	0.94234
3.82	0.942159
3.83	0.942262
3.84	0.942646
3.85	0.943303
3.86	0.944225
3.87	0.945403
3.88	0.946826
3.89	0.948481
3.9	0.947458
3.91	0.946542
3.92	0.945873
3.93	0.945453
3.94	0.94528
3.95	0.945351
3.96	0.945663
3.97	0.94621
3.98	0.945811
3.99	0.94542
4	0.945255
4.01	0.945317
4.02	0.945601
4.03	0.946106
4.04	0.946826
4.05	0.947758
4.06	0.948895
4.07	0.950232
4.08	0.951761
4.09	0.953473
4.1	0.955362
4.11	0.957417
4.12	0.95963
4.13	0.96199
4.14	0.962999
4.15	0.962444
4.16	0.962063
4.17	0.961861
4.18	0.961841
4.19	0.96183
4.2	0.961668
4.21	0.961682
4.22	0.961876
4.23	0.962251
4.24	0.96281
4.25	0.963553
4.26	0.964479
4.27	0.965586
4.28	0.966873
4.29	0.968337
4.3	0.969972
4.31	0.969594
4.32	0.967227
4.33	0.965108
4.34	0.963253
4.35	0.961676
4.36	0.960388
4.37	0.959399
4.38	0.958719
4.39	0.958352
4.4	0.958303
4.41	0.958574
4.42	0.959166
4.43	0.960078
4.44	0.961304
4.45	0.96284
4.46	0.964678
4.47	0.966809
4.48	0.969222
4.49	0.971903
4.5	0.974839
4.51	0.978013
4.52	0.981407
4.53	0.985003
4.54	0.988781
4.55	0.992718
4.56	0.996794
4.57	1.00098
4.58	1.00091
4.59	1.00057
4.6	1.00035
4.61	1.00025
4.62	1.00026
4.63	1.00039
4.64	1.00064
4.65	1.00101
4.66	1.00148
4.67	1.00206
4.68	1.00273
4.69	1.00351
4.7	1.00437
4.71	1.00531
4.72	1.00633
4.73	1.00742
4.74	1.00856
4.75	1.00975
4.76	1.00907
4.77	1.00788
4.78	1.00676
4.79	1.0057
4.8	1.00471
4.81	1.00378
4.82	1.00293
4.83	1.00214
4.84	1.00143
4.85	1.00078
4.86	1.00021
4.87	0.99888
4.88	0.997316
4.89	0.995827
4.9	0.994417
4.91	0.99309
4.92	0.991848
4.93	0.990694
4.94	0.989629
4.95	0.988656
4.96	0.987776
4.97	0.986988
4.98	0.986294
4.99	0.985692
5	0.985184

## Sheet: upper bound
r	g
1	0.0918187
1.01	0.149763
1.02	0.207774
1.03	0.265687
1.04	0.323344
1.05	0.380587
1.06	0.437265
1.07	0.49323
1.08	0.583562
1.09	0.722048
1.1	0.855472
1.11	0.983503
1.12	1.10584
1.13	1.22221
1.14	1.33237
1.15	1.43611
1.16	1.53346
1.17	1.62633
1.18	1.71237
1.19	1.79147
1.2	1.86354
1.21	1.92855
1.22	1.98645
1.23	2.03726
1.24	2.081
1.25	2.11773
1.26	2.14753
1.27	2.1705
1.28	2.18676
1.29	2.19646
1.3	2.19978
1.31	2.19688
1.32	2.18799
1.33	2.17332
1.34	2.1531
1.35	2.1276
1.36	2.09708
1.37	2.06181
1.38	2.02208
1.39	1.97819
1.4	1.93045
1.41	1.87916
1.42	1.82465
1.43	1.76722
1.44	1.70722
1.45	1.64495
1.46	1.62222
1.47	1.6042
1.48	1.58298
1.49	1.55867
1.5	1.53144
1.51	1.50144
1.52	1.46883
1.53	1.4338
1.54	1.39653
1.55	1.35722
1.56	1.31606
1.57	1.27327
1.58	1.22906
1.59	1.18364
1.6	1.13723
1.61	1.09006
1.62	1.04235
1.63	0.994326
1.64	0.946206
1.65	0.898213
1.66	0.850565
1.67	0.814473
1.68	0.782043
1.69	0.750278
1.7	0.719305
1.71	0.689247
1.72	0.66022
1.73	0.632338
1.74	0.610928
1.75	0.592613
1.76	0.57641
1.77	0.56375
1.78	0.552449
1.79	0.542537
1.8	0.534041
1.81	0.526982
1.82	0.521375
1.83	0.517233
1.84	0.51456
1.85	0.513529
1.86	0.514073
1.87	0.516069
1.88	0.519504
1.89	0.524358
1.9	0.530607
1.91	0.538223
1.92	0.547175
1.93	0.557425
1.94	0.568933
1.95	0.581656
1.96	0.595546
1.97	0.610553
1.98	0.626622
1.99	0.643697
2	0.670382
2.01	0.712081
2.02	0.753847
2.03	0.795531
2.04	0.836991
2.05	0.878087
2.06	0.918709
2.07	0.960295
2.08	1.00116
2.09	1.04119
2.1	1.08025
2.11	1.11824
2.12	1.15505
2.13	1.19059
2.14	1.22476
2.15	1.25748
2.16	1.28868
2.17	1.31829
2.18	1.34625
2.19	1.37251
2.2	1.39702
2.21	1.41976
2.22	1.44068
2.23	1.45978
2.24	1.47703
2.25	1.49243
2.26	1.50599
2.27	1.5177
2.28	1.52759
2.29	1.53567
2.3	1.54198
2.31	1.54653
2.32	1.54982
2.33	1.56176
2.34	1.57146
2.35	1.57893
2.36	1.58417
2.37	1.5872
2.38	1.58806
2.39	1.58678
2.4	1.58341
2.41	1.578
2.42	1.57062
2.43	1.56134
2.44	1.55023
2.45	1.53738
2.46	1.52288
2.47	1.50682
2.48	1.48931
2.49	1.47044
2.5	1.45657
2.51	1.44451
2.52	1.43127
2.53	1.41692
2.54	1.40153
2.55	1.38517
2.56	1.36791
2.57	1.34984
2.58	1.33103
2.59	1.31157
2.6	1.2946
2.61	1.27876
2.62	1.26243
2.63	1.24567
2.64	1.22854
2.65	1.2112
2.66	1.19551
2.67	1.17962
2.68	1.16357
2.69	1.14742
2.7	1.13122
2.71	1.11502
2.72	1.09886
2.73	1.08279
2.74	1.06687
2.75	1.05112
2.76	1.03561
2.77	1.02045
2.78	1.00571
2.79	0.991312
2.8	0.9773
2.81	0.963706
2.82	0.950563
2.83	0.937901
2.84	0.925748
2.85	0.914132
2.86	0.903683
2.87	0.899454
2.88	0.895664
2.89	0.892298
2.9	0.889338
2.91	0.886766
2.92	0.884564
2.93	0.882714
2.94	0.881197
2.95	0.879995
2.96	0.879089
2.97	0.878462
2.98	0.878095
2.99	0.877973
3	0.878077
3.01	0.878391
3.02	0.8789
3.03	0.880926
3.04	0.89115
3.05	0.901442
3.06	0.911735
3.07	0.921969
3.08	0.932083
3.09	0.942018
3.1	0.951721
3.11	0.961139
3.12	0.970223
3.13	0.978929
3.14	0.987214
3.15	0.995041
3.16	1.00238
3.17	1.00919
3.18	1.01546
3.19	1.02115
3.2	1.02626
3.21	1.03077
3.22	1.03468
3.23	1.03796
3.24	1.04063
3.25	1.04269
3.26	1.04414
3.27	1.045
3.28	1.04527
3.29	1.04498
3.3	1.04414
3.31	1.04279
3.32	1.04093
3.33	1.04249
3.34	1.04649
3.35	1.04999
3.36	1.05297
3.37	1.05545
3.38	1.05743
3.39	1.0589
3.4	1.05988
3.41	1.06038
3.42	1.0604
3.43	1.05998
3.44	1.05911
3.45	1.05831
3.46	1.06011
3.47	1.06149
3.48	1.06247
3.49	1.06305
3.5	1.06324
3.51	1.06304
3.52	1.06248
3.53	1.06155
3.54	1.06028
3.55	1.05869
3.56	1.05796
3.57	1.05726
3.58	1.05626
3.59	1.05496
3.6	1.05338
3.61	1.05153
3.62	1.04943
3.63	1.04709
3.64	1.04452
3.65	1.04175
3.66	1.03879
3.67	1.03566
3.68	1.03238
3.69	1.029
3.7	1.02561
3.71	1.02377
3.72	1.02423
3.73	1.02453
3.74	1.02467
3.75	1.02465
3.76	1.02448
3.77	1.02414
3.78	1.02366
3.79	1.02302
3.8	1.02222
3.81	1.02129
3.82	1.02021
3.83	1.01899
3.84	1.01764
3.85	1.01617
3.86	1.01458
3.87	1.01288
3.88	1.01313
3.89	1.0172
3.9	1.02109
3.91	1.02476
3.92	1.02821
3.93	1.03141
3.94	1.03434
3.95	1.03698
3.96	1.03933
3.97	1.04136
3.98	1.04308
3.99	1.04447
4	1.04552
4.01	1.04624
4.02	1.04662
4.03	1.04666
4.04	1.04637
4.05	1.04575
4.06	1.04481
4.07	1.04356
4.08	1.042
4.09	1.04016
4.1	1.03805
4.11	1.03568
4.12	1.03307
4.13	1.03025
4.14	1.02723
4.15	1.02404
4.16	1.02318
4.17	1.02498
4.18	1.02661
4.19	1.02805
4.2	1.02932
4.21	1.0304
4.22	1.0313
4.23	1.03201
4.24	1.03255
4.25	1.0329
4.26	1.03308
4.27	1.0331
4.28	1.03295
4.29	1.03264
4.3	1.03218
4.31	1.03182
4.32	1.03383
4.33	1.03569
4.34	1.03741
4.35	1.03897
4.36	1.04039
4.37	1.04164
4.38	1.04274
4.39	1.04369
4.4	1.04447
4.41	1.0451
4.42	1.04558
4.43	1.0459
4.44	1.04607
4.45	1.04706
4.46	1.04818
4.47	1.04913
4.48	1.04993
4.49	1.05055
4.5	1.05102
4.51	1.05133
4.52	1.05147
4.53	1.05146
4.54	1.05129
4.55	1.05097
4.56	1.0505
4.57	1.05221
4.58	1.05414
4.59	1.05591
4.6	1.0575
4.61	1.05891
4.62	1.06013
4.63	1.06117
4.64	1.06201
4.65	1.06265
4.66	1.06309
4.67	1.06332
4.68	1.06336
4.69	1.06345
4.7	1.0636
4.71	1.06353
4.72	1.06325
4.73	1.06369
4.74	1.06616
4.75	1.06835
4.76	1.07023
4.77	1.0718
4.78	1.07306
4.79	1.07398
4.8	1.07457
4.81	1.07483
4.82	1.07474
4.83	1.07431
4.84	1.07354
4.85	1.07243
4.86	1.07099
4.87	1.06922
4.88	1.06714
4.89	1.06475
4.9	1.06207
4.91	1.05911
4.92	1.05588
4.93	1.0524
4.94	1.04869
4.95	1.04476
4.96	1.04065
4.97	1.03636
4.98	1.03192
4.99	1.02896
5	1.02854

## Sheet: ex1
r	g
1
1.01
1.02
1.03
1.04	0.00196426
1.05	0.120024
1.06	0.236341
1.07	0.350569
1.08	0.462382
1.09	0.571468
1.1	0.677534
1.11	0.780304
1.12	0.879519
1.13	0.97494
1.14	1.06635
1.15	1.15354
1.16	1.23634
1.17	1.31458
1.18	1.38812
1.19	1.45683
1.2	1.52062
1.21	1.5794
1.22	1.63311
1.23	1.6817
1.24	1.72515
1.25	1.76344
1.26	1.7966
1.27	1.82464
1.28	1.84762
1.29	1.8656
1.3	1.87865
1.31	1.88686
1.32	1.89036
1.33	1.88925
1.34	1.88368
1.35	1.87379
1.36	1.85975
1.37	1.84172
1.38	1.81989
1.39	1.79444
1.4	1.76558
1.41	1.73351
1.42	1.69845
1.43	1.66061
1.44	1.62022
1.45	1.5775
1.46	1.53269
1.47	1.48602
1.48	1.43772
1.49	1.38803
1.5	1.33718
1.51	1.28541
1.52	1.23294
1.53	1.18001
1.54	1.12683
1.55	1.07364
1.56	1.02064
1.57	0.968053
1.58	0.916073
1.59	0.8649
1.6	0.814723
1.61	0.765726
1.62	0.71808
1.63	0.671951
1.64	0.627495
1.65	0.584856
1.66	0.544171
1.67	0.505565
1.68	0.469154
1.69	0.435043
1.7	0.403324
1.71	0.374082
1.72	0.347389
1.73	0.323305
1.74	0.30188
1.75	0.283154
1.76	0.267155
1.77	0.253901
1.78	0.243399
1.79	0.235645
1.8	0.230627
1.81	0.228321
1.82	0.228694
1.83	0.231704
1.84	0.2373
1.85	0.245424
1.86	0.256006
1.87	0.268973
1.88	0.284242
1.89	0.301722
1.9	0.321319
1.91	0.342931
1.92	0.36645
1.93	0.391766
1.94	0.418762
1.95	0.447317
1.96	0.477309
1.97	0.508611
1.98	0.541095
1.99	0.574631
2	0.609087
2.01	0.644331
2.02	0.68023
2.03	0.716653
2.04	0.753467
2.05	0.790543
2.06	0.827751
2.07	0.864966
2.08	0.902062
2.09	0.93892
2.1	0.975419
2.11	1.01145
2.12	1.04689
2.13	1.08165
2.14	1.11562
2.15	1.1487
2.16	1.1808
2.17	1.21184
2.18	1.24174
2.19	1.27041
2.2	1.2978
2.21	1.32383
2.22	1.34845
2.23	1.37161
2.24	1.39327
2.25	1.41338
2.26	1.43191
2.27	1.44884
2.28	1.46415
2.29	1.47782
2.3	1.48984
2.31	1.50022
2.32	1.50895
2.33	1.51604
2.34	1.52152
2.35	1.52539
2.36	1.52769
2.37	1.52844
2.38	1.52768
2.39	1.52545
2.4	1.52179
2.41	1.51674
2.42	1.51036
2.43	1.5027
2.44	1.49382
2.45	1.48377
2.46	1.47263
2.47	1.46044
2.48	1.44729
2.49	1.43324
2.5	1.41835
2.51	1.4027
2.52	1.38636
2.53	1.36939
2.54	1.35188
2.55	1.33389
2.56	1.3155
2.57	1.29677
2.58	1.27778
2.59	1.25859
2.6	1.23927
2.61	1.21989
2.62	1.20051
2.63	1.1812
2.64	1.16201
2.65	1.143
2.66	1.12423
2.67	1.10576
2.68	1.08763
2.69	1.06988
2.7	1.05258
2.71	1.03575
2.72	1.01944
2.73	1.00368
2.74	0.9885
2.75	0.973939
2.76	0.96002
2.77	0.946764
2.78	0.934192
2.79	0.922322
2.8	0.911167
2.81	0.900738
2.82	0.891042
2.83	0.882085
2.84	0.873868
2.85	0.86639
2.86	0.859648
2.87	0.853636
2.88	0.848344
2.89	0.843763
2.9	0.839879
2.91	0.836676
2.92	0.834137
2.93	0.832243
2.94	0.830973
2.95	0.830305
2.96	0.830214
2.97	0.830676
2.98	0.831664
2.99	0.833151
3	0.835109
3.01	0.837508
3.02	0.84032
3.03	0.843515
3.04	0.847063
3.05	0.850932
3.06	0.855094
3.07	0.859518
3.08	0.864174
3.09	0.869032
3.1	0.874064
3.11	0.879241
3.12	0.884534
3.13	0.889917
3.14	0.895363
3.15	0.900848
3.16	0.906345
3.17	0.911833
3.18	0.917289
3.19	0.922692
3.2	0.928021
3.21	0.933259
3.22	0.938387
3.23	0.94339
3.24	0.948252
3.25	0.952962
3.26	0.957505
3.27	0.961872
3.28	0.966052
3.29	0.970038
3.3	0.973823
3.31	0.977401
3.32	0.980768
3.33	0.98392
3.34	0.986856
3.35	0.989573
3.36	0.992074
3.37	0.994357
3.38	0.996426
3.39	0.998284
3.4	0.999934
3.41	1.00138
3.42	1.00263
3.43	1.00369
3.44	1.00456
3.45	1.00526
3.46	1.00578
3.47	1.00615
3.48	1.00636
3.49	1.00642
3.5	1.00635
3.51	1.00615
3.52	1.00584
3.53	1.00542
3.54	1.0049
3.55	1.00429
3.56	1.0036
3.57	1.00285
3.58	1.00203
3.59	1.00116
3.6	1.00024
3.61	0.999294
3.62	0.998317
3.63	0.99732
3.64	0.996311
3.65	0.995297
3.66	0.994284
3.67	0.993279
3.68	0.992287
3.69	0.991313
3.7	0.990362
3.71	0.98944
3.72	0.988549
3.73	0.987693
3.74	0.986876
3.75	0.9861
3.76	0.985368
3.77	0.984681
3.78	0.984041
3.79	0.983448
3.8	0.982905
3.81	0.98241
3.82	0.981966
3.83	0.98157
3.84	0.981224
3.85	0.980925
3.86	0.980674
3.87	0.98047
3.88	0.98031
3.89	0.980194
3.9	0.980121
3.91	0.980088
3.92	0.980094
3.93	0.980138
3.94	0.980217
3.95	0.98033
3.96	0.980475
3.97	0.98065
3.98	0.980854
3.99	0.981085
4	0.981342
4.01	0.981622
4.02	0.981925
4.03	0.98225
4.04	0.982595
4.05	0.982959
4.06	0.983342
4.07	0.983742
4.08	0.98416
4.09	0.984594
4.1	0.985045
4.11	0.985511
4.12	0.985994
4.13	0.986492
4.14	0.987007
4.15	0.987539
4.16	0.988087
4.17	0.988652
4.18	0.989235
4.19	0.989837
4.2	0.990457
4.21	0.991097
4.22	0.991757
4.23	0.992438
4.24	0.993141
4.25	0.993866
4.26	0.994613
4.27	0.995384
4.28	0.996179
4.29	0.996998
4.3	0.997842
4.31	0.99871
4.32	0.999603
4.33	1.00052
4.34	1.00146
4.35	1.00243
4.36	1.00342
4.37	1.00443
4.38	1.00547
4.39	1.00652
4.4	1.0076
4.41	1.00869
4.42	1.0098
4.43	1.01092
4.44	1.01206
4.45	1.01321
4.46	1.01436
4.47	1.01552
4.48	1.01669
4.49	1.01785
4.5	1.01901
4.51	1.02016
4.52	1.0213
4.53	1.02243
4.54	1.02354
4.55	1.02463
4.56	1.0257
4.57	1.02674
4.58	1.02775
4.59	1.02872
4.6	1.02965
4.61	1.03053
4.62	1.03137
4.63	1.03216
4.64	1.0329
4.65	1.03357
4.66	1.03419
4.67	1.03473
4.68	1.03522
4.69	1.03562
4.7	1.03596
4.71	1.03622
4.72	1.0364
4.73	1.0365
4.74	1.03652
4.75	1.03645
4.76	1.0363
4.77	1.03606
4.78	1.03574
4.79	1.03533
4.8	1.03483
4.81	1.03424
4.82	1.03357
4.83	1.03281
4.84	1.03197
4.85	1.03104
4.86	1.03004
4.87	1.02896
4.88	1.0278
4.89	1.02657
4.9	1.02527
4.91	1.0239
4.92	1.02248
4.93	1.02099
4.94	1.01945
4.95	1.01787
4.96	1.01623
4.97	1.01456
4.98	1.01286
4.99	1.01113
5	1.00937

## Sheet: ex2
r	g
1
1.01
1.02
1.03	0.0173996
1.04	0.113686
1.05	0.209008
1.06	0.303083
1.07	0.395641
1.08	0.486422
1.09	0.575178
1.1	0.661675
1.11	0.74569
1.12	0.827017
1.13	0.905459
1.14	0.980837
1.15	1.05298
1.16	1.12175
1.17	1.187
1.18	1.2486
1.19	1.30646
1.2	1.36048
1.21	1.41059
1.22	1.45672
1.23	1.49882
1.24	1.53686
1.25	1.57082
1.26	1.60071
1.27	1.62652
1.28	1.64828
1.29	1.66604
1.3	1.67982
1.31	1.68971
1.32	1.69577
1.33	1.69808
1.34	1.69675
1.35	1.69187
1.36	1.68356
1.37	1.67196
1.38	1.65718
1.39	1.63937
1.4	1.61869
1.41	1.59528
1.42	1.5693
1.43	1.54093
1.44	1.51034
1.45	1.47769
1.46	1.44317
1.47	1.40696
1.48	1.36924
1.49	1.3302
1.5	1.29002
1.51	1.24888
1.52	1.20698
1.53	1.16449
1.54	1.12159
1.55	1.07846
1.56	1.03529
1.57	0.992237
1.58	0.949474
1.59	0.907165
1.6	0.865468
1.61	0.824536
1.62	0.784517
1.63	0.745551
1.64	0.707774
1.65	0.671312
1.66	0.636285
1.67	0.602807
1.68	0.570981
1.69	0.540904
1.7	0.512666
1.71	0.486346
1.72	0.462015
1.73	0.439738
1.74	0.419568
1.75	0.401552
1.76	0.385727
1.77	0.372122
1.78	0.360757
1.79	0.351645
1.8	0.344788
1.81	0.340182
1.82	0.337815
1.83	0.337667
1.84	0.339709
1.85	0.343907
1.86	0.350218
1.87	0.358594
1.88	0.36898
1.89	0.381313
1.9	0.395527
1.91	0.411548
1.92	0.429299
1.93	0.448698
1.94	0.469657
1.95	0.492086
1.96	0.51589
1.97	0.540971
1.98	0.56723
1.99	0.594562
2	0.622865
2.01	0.652031
2.02	0.681953
2.03	0.712522
2.04	0.743632
2.05	0.775171
2.06	0.807034
2.07	0.839112
2.08	0.8713
2.09	0.903492
2.1	0.935585
2.11	0.96748
2.12	0.999077
2.13	1.03028
2.14	1.061
2.15	1.09114
2.16	1.12063
2.17	1.14937
2.18	1.17729
2.19	1.20431
2.2	1.23038
2.21	1.25541
2.22	1.27935
2.23	1.30215
2.24	1.32376
2.25	1.34412
2.26	1.3632
2.27	1.38096
2.28	1.39738
2.29	1.41242
2.3	1.42606
2.31	1.4383
2.32	1.44911
2.33	1.45849
2.34	1.46645
2.35	1.47298
2.36	1.47809
2.37	1.4818
2.38	1.48413
2.39	1.48509
2.4	1.48471
2.41	1.48301
2.42	1.48005
2.43	1.47583
2.44	1.47042
2.45	1.46385
2.46	1.45616
2.47	1.44741
2.48	1.43764
2.49	1.42692
2.5	1.41528
2.51	1.40279
2.52	1.38951
2.53	1.3755
2.54	1.36081
2.55	1.34551
2.56	1.32966
2.57	1.31332
2.58	1.29655
2.59	1.27942
2.6	1.26198
2.61	1.2443
2.62	1.22644
2.63	1.20846
2.64	1.19041
2.65	1.17236
2.66	1.15435
2.67	1.13645
2.68	1.1187
2.69	1.10116
2.7	1.08387
2.71	1.06688
2.72	1.05024
2.73	1.03398
2.74	1.01815
2.75	1.00277
2.76	0.9879
2.77	0.973553
2.78	0.959764
2.79	0.946558
2.8	0.93396
2.81	0.921989
2.82	0.910665
2.83	0.900003
2.84	0.890015
2.85	0.880712
2.86	0.872101
2.87	0.864187
2.88	0.856973
2.89	0.850459
2.9	0.844642
2.91	0.839517
2.92	0.835077
2.93	0.831314
2.94	0.828216
2.95	0.82577
2.96	0.82396
2.97	0.822771
2.98	0.822184
2.99	0.822179
3	0.822734
3.01	0.823827
3.02	0.825435
3.03	0.827532
3.04	0.830093
3.05	0.833092
3.06	0.836501
3.07	0.840292
3.08	0.844438
3.09	0.848909
3.1	0.853678
3.11	0.858715
3.12	0.863991
3.13	0.869478
3.14	0.875148
3.15	0.880973
3.16	0.886924
3.17	0.892974
3.18	0.899097
3.19	0.905267
3.2	0.911459
3.21	0.917648
3.22	0.923811
3.23	0.929926
3.24	0.93597
3.25	0.941923
3.26	0.947766
3.27	0.95348
3.28	0.959049
3.29	0.964457
3.3	0.969687
3.31	0.974728
3.32	0.979567
3.33	0.984192
3.34	0.988595
3.35	0.992765
3.36	0.996697
3.37	1.00038
3.38	1.00382
3.39	1.007
3.4	1.00993
3.41	1.01259
3.42	1.015
3.43	1.01715
3.44	1.01905
3.45	1.02069
3.46	1.02208
3.47	1.02322
3.48	1.02413
3.49	1.0248
3.5	1.02524
3.51	1.02546
3.52	1.02547
3.53	1.02527
3.54	1.02489
3.55	1.02431
3.56	1.02356
3.57	1.02265
3.58	1.02158
3.59	1.02037
3.6	1.01902
3.61	1.01756
3.62	1.01599
3.63	1.01431
3.64	1.01256
3.65	1.01072
3.66	1.00882
3.67	1.00687
3.68	1.00488
3.69	1.00286
3.7	1.00082
3.71	0.998761
3.72	0.996706
3.73	0.994661
3.74	0.992634
3.75	0.990635
3.76	0.988671
3.77	0.986752
3.78	0.984883
3.79	0.983074
3.8	0.98133
3.81	0.979658
3.82	0.978064
3.83	0.976552
3.84	0.975128
3.85	0.973795
3.86	0.972559
3.87	0.971422
3.88	0.970386
3.89	0.969455
3.9	0.968631
3.91	0.967914
3.92	0.967307
3.93	0.966808
3.94	0.96642
3.95	0.966142
3.96	0.965972
3.97	0.965911
3.98	0.965956
3.99	0.966107
4	0.966362
4.01	0.966717
4.02	0.967171
4.03	0.967721
4.04	0.968363
4.05	0.969095
4.06	0.969914
4.07	0.970815
4.08	0.971795
4.09	0.97285
4.1	0.973975
4.11	0.975167
4.12	0.976422
4.13	0.977735
4.14	0.979102
4.15	0.980517
4.16	0.981978
4.17	0.983479
4.18	0.985016
4.19	0.986585
4.2	0.98818
4.21	0.989798
4.22	0.991434
4.23	0.993085
4.24	0.994745
4.25	0.99641
4.26	0.998077
4.27	0.999741
4.28	1.0014
4.29	1.00305
4.3	1.00468
4.31	1.0063
4.32	1.00789
4.33	1.00947
4.34	1.01101
4.35	1.01252
4.36	1.014
4.37	1.01545
4.38	1.01685
4.39	1.01822
4.4	1.01954
4.41	1.02081
4.42	1.02204
4.43	1.02321
4.44	1.02434
4.45	1.02541
4.46	1.02642
4.47	1.02738
4.48	1.02828
4.49	1.02912
4.5	1.02989
4.51	1.03061
4.52	1.03126
4.53	1.03186
4.54	1.03238
4.55	1.03285
4.56	1.03324
4.57	1.03358
4.58	1.03385
4.59	1.03405
4.6	1.03419
4.61	1.03427
4.62	1.03428
4.63	1.03423
4.64	1.03411
4.65	1.03393
4.66	1.03369
4.67	1.03339
4.68	1.03303
4.69	1.03262
4.7	1.03214
4.71	1.03161
4.72	1.03103
4.73	1.03039
4.74	1.02971
4.75	1.02897
4.76	1.02819
4.77	1.02736
4.78	1.02648
4.79	1.02557
4.8	1.02462
4.81	1.02363
4.82	1.0226
4.83	1.02155
4.84	1.02046
4.85	1.01935
4.86	1.01822
4.87	1.01706
4.88	1.01588
4.89	1.01469
4.9	1.01348
4.91	1.01227
4.92	1.01104
4.93	1.00981
4.94	1.00858
4.95	1.00735
4.96	1.00612
4.97	1.0049
4.98	1.00369
4.99	1.00249
5	1.0013

## Sheet: ex3
r	g
1
1.01
1.02
1.03
1.04	0.0427881
1.05	0.149501
1.06	0.254799
1.07	0.358372
1.08	0.459924
1.09	0.559174
1.1	0.655854
1.11	0.749713
1.12	0.840513
1.13	0.928033
1.14	1.01207
1.15	1.09244
1.16	1.16896
1.17	1.24149
1.18	1.30988
1.19	1.37402
1.2	1.43381
1.21	1.48916
1.22	1.54
1.23	1.58628
1.24	1.62796
1.25	1.66504
1.26	1.6975
1.27	1.72536
1.28	1.74866
1.29	1.76742
1.3	1.78172
1.31	1.79163
1.32	1.79724
1.33	1.79863
1.34	1.79593
1.35	1.78927
1.36	1.77876
1.37	1.76457
1.38	1.74683
1.39	1.72573
1.4	1.70142
1.41	1.67409
1.42	1.64393
1.43	1.61112
1.44	1.57586
1.45	1.53835
1.46	1.4988
1.47	1.45741
1.48	1.4144
1.49	1.36997
1.5	1.32433
1.51	1.2777
1.52	1.23028
1.53	1.18229
1.54	1.13392
1.55	1.08537
1.56	1.03686
1.57	0.988566
1.58	0.940682
1.59	0.893392
1.6	0.846873
1.61	0.801295
1.62	0.756824
1.63	0.713615
1.64	0.671818
1.65	0.631572
1.66	0.593009
1.67	0.556252
1.68	0.521416
1.69	0.488604
1.7	0.457913
1.71	0.429426
1.72	0.403219
1.73	0.379359
1.74	0.357902
1.75	0.338892
1.76	0.322366
1.77	0.30835
1.78	0.296862
1.79	0.287907
1.8	0.281484
1.81	0.27758
1.82	0.276176
1.83	0.277241
1.84	0.280739
1.85	0.286622
1.86	0.294838
1.87	0.305325
1.88	0.318014
1.89	0.332831
1.9	0.349694
1.91	0.368515
1.92	0.389202
1.93	0.411657
1.94	0.435777
1.95	0.461456
1.96	0.488584
1.97	0.517046
1.98	0.546727
1.99	0.577508
2	0.60927
2.01	0.64189
2.02	0.675246
2.03	0.709215
2.04	0.743674
2.05	0.778502
2.06	0.813577
2.07	0.848778
2.08	0.883988
2.09	0.91909
2.1	0.953972
2.11	0.988521
2.12	1.02263
2.13	1.0562
2.14	1.08912
2.15	1.1213
2.16	1.15266
2.17	1.18309
2.18	1.21252
2.19	1.24088
2.2	1.26809
2.21	1.29408
2.22	1.31879
2.23	1.34218
2.24	1.36418
2.25	1.38475
2.26	1.40386
2.27	1.42147
2.28	1.43756
2.29	1.45211
2.3	1.4651
2.31	1.47651
2.32	1.48636
2.33	1.49463
2.34	1.50134
2.35	1.5065
2.36	1.51012
2.37	1.51223
2.38	1.51285
2.39	1.51201
2.4	1.50976
2.41	1.50613
2.42	1.50115
2.43	1.49489
2.44	1.48739
2.45	1.4787
2.46	1.46888
2.47	1.45799
2.48	1.44609
2.49	1.43323
2.5	1.4195
2.51	1.40494
2.52	1.38964
2.53	1.37365
2.54	1.35705
2.55	1.3399
2.56	1.32227
2.57	1.30424
2.58	1.28587
2.59	1.26723
2.6	1.24838
2.61	1.2294
2.62	1.21035
2.63	1.19128
2.64	1.17227
2.65	1.15337
2.66	1.13464
2.67	1.11613
2.68	1.0979
2.69	1.08
2.7	1.06247
2.71	1.04537
2.72	1.02872
2.73	1.01259
2.74	0.996986
2.75	0.981959
2.76	0.967535
2.77	0.953743
2.78	0.940605
2.79	0.928144
2.8	0.916377
2.81	0.90532
2.82	0.894984
2.83	0.885379
2.84	0.876511
2.85	0.868382
2.86	0.860994
2.87	0.854344
2.88	0.848427
2.89	0.843236
2.9	0.838761
2.91	0.834989
2.92	0.831907
2.93	0.829498
2.94	0.827743
2.95	0.826623
2.96	0.826115
2.97	0.826197
2.98	0.826844
2.99	0.828029
3	0.829725
3.01	0.831905
3.02	0.83454
3.03	0.8376
3.04	0.841055
3.05	0.844874
3.06	0.849028
3.07	0.853484
3.08	0.858214
3.09	0.863184
3.1	0.868366
3.11	0.873729
3.12	0.879244
3.13	0.884881
3.14	0.890613
3.15	0.896411
3.16	0.902249
3.17	0.908101
3.18	0.913943
3.19	0.919751
3.2	0.925501
3.21	0.931174
3.22	0.936749
3.23	0.942207
3.24	0.94753
3.25	0.952702
3.26	0.95771
3.27	0.962538
3.28	0.967175
3.29	0.971611
3.3	0.975835
3.31	0.979841
3.32	0.98362
3.33	0.987169
3.34	0.990483
3.35	0.993558
3.36	0.996394
3.37	0.99899
3.38	1.00135
3.39	1.00347
3.4	1.00535
3.41	1.007
3.42	1.00843
3.43	1.00963
3.44	1.01063
3.45	1.01141
3.46	1.01199
3.47	1.01238
3.48	1.01259
3.49	1.01262
3.5	1.01249
3.51	1.0122
3.52	1.01177
3.53	1.01121
3.54	1.01052
3.55	1.00972
3.56	1.00882
3.57	1.00783
3.58	1.00675
3.59	1.00561
3.6	1.0044
3.61	1.00315
3.62	1.00185
3.63	1.00053
3.64	0.999184
3.65	0.997826
3.66	0.996464
3.67	0.995106
3.68	0.993759
3.69	0.992432
3.7	0.99113
3.71	0.98986
3.72	0.988627
3.73	0.987437
3.74	0.986295
3.75	0.985205
3.76	0.984169
3.77	0.983193
3.78	0.982278
3.79	0.981427
3.8	0.980642
3.81	0.979924
3.82	0.979274
3.83	0.978692
3.84	0.97818
3.85	0.977737
3.86	0.977361
3.87	0.977054
3.88	0.976813
3.89	0.976637
3.9	0.976524
3.91	0.976473
3.92	0.976482
3.93	0.976549
3.94	0.976671
3.95	0.976846
3.96	0.977071
3.97	0.977345
3.98	0.977664
3.99	0.978026
4	0.978428
4.01	0.978868
4.02	0.979343
4.03	0.979851
4.04	0.980389
4.05	0.980956
4.06	0.981548
4.07	0.982165
4.08	0.982804
4.09	0.983463
4.1	0.98414
4.11	0.984835
4.12	0.985546
4.13	0.986271
4.14	0.987009
4.15	0.98776
4.16	0.988522
4.17	0.989295
4.18	0.990079
4.19	0.990873
4.2	0.991676
4.21	0.992489
4.22	0.993311
4.23	0.994143
4.24	0.994983
4.25	0.995833
4.26	0.996693
4.27	0.997562
4.28	0.998441
4.29	0.999329
4.3	1.00023
4.31	1.00114
4.32	1.00206
4.33	1.00298
4.34	1.00392
4.35	1.00487
4.36	1.00583
4.37	1.0068
4.38	1.00778
4.39	1.00876
4.4	1.00975
4.41	1.01075
4.42	1.01176
4.43	1.01277
4.44	1.01378
4.45	1.0148
4.46	1.01582
4.47	1.01683
4.48	1.01784
4.49	1.01885
4.5	1.01985
4.51	1.02084
4.52	1.02181
4.53	1.02277
4.54	1.02372
4.55	1.02464
4.56	1.02554
4.57	1.02642
4.58	1.02726
4.59	1.02808
4.6	1.02886
4.61	1.0296
4.62	1.03029
4.63	1.03095
4.64	1.03156
4.65	1.03211
4.66	1.03261
4.67	1.03306
4.68	1.03344
4.69	1.03377
4.7	1.03403
4.71	1.03422
4.72	1.03435
4.73	1.0344
4.74	1.03438
4.75	1.03429
4.76	1.03412
4.77	1.03388
4.78	1.03356
4.79	1.03316
4.8	1.03268
4.81	1.03212
4.82	1.03149
4.83	1.03078
4.84	1.02999
4.85	1.02913
4.86	1.0282
4.87	1.02719
4.88	1.02611
4.89	1.02497
4.9	1.02376
4.91	1.02249
4.92	1.02116
4.93	1.01978
4.94	1.01835
4.95	1.01687
4.96	1.01535
4.97	1.01378
4.98	1.01219
4.99	1.01057
5	1.00892

## Sheet: ex4
r	g
1
1.01
1.02
1.03
1.04
1.05	0.120911
1.06	0.273496
1.07	0.422352
1.08	0.567054
1.09	0.707207
1.1	0.84244
1.11	0.972413
1.12	1.09681
1.13	1.21536
1.14	1.32779
1.15	1.43389
1.16	1.53346
1.17	1.62633
1.18	1.71237
1.19	1.79147
1.2	1.86354
1.21	1.92855
1.22	1.98645
1.23	2.03726
1.24	2.081
1.25	2.11773
1.26	2.14753
1.27	2.1705
1.28	2.18676
1.29	2.19646
1.3	2.19978
1.31	2.19688
1.32	2.18799
1.33	2.17332
1.34	2.1531
1.35	2.1276
1.36	2.09708
1.37	2.06181
1.38	2.02208
1.39	1.97819
1.4	1.93045
1.41	1.87916
1.42	1.82465
1.43	1.76722
1.44	1.70722
1.45	1.64495
1.46	1.58075
1.47	1.51494
1.48	1.44784
1.49	1.37977
1.5	1.31104
1.51	1.24196
1.52	1.17283
1.53	1.10393
1.54	1.03557
1.55	0.968005
1.56	0.901507
1.57	0.836329
1.58	0.772713
1.59	0.710887
1.6	0.651069
1.61	0.593461
1.62	0.538253
1.63	0.48562
1.64	0.435722
1.65	0.388705
1.66	0.3447
1.67	0.303821
1.68	0.266168
1.69	0.231827
1.7	0.200868
1.71	0.173344
1.72	0.149297
1.73	0.12875
1.74	0.111714
1.75	0.0981861
1.76	0.0881491
1.77	0.0815723
1.78	0.0784125
1.79	0.0786138
1.8	0.0821089
1.81	0.0888187
1.82	0.0986539
1.83	0.111515
1.84	0.127293
1.85	0.14587
1.86	0.16712
1.87	0.190911
1.88	0.217102
1.89	0.245547
1.9	0.276097
1.91	0.308595
1.92	0.342882
1.93	0.378796
1.94	0.416173
1.95	0.454846
1.96	0.494649
1.97	0.535414
1.98	0.576974
1.99	0.619164
2	0.66182
2.01	0.704779
2.02	0.747884
2.03	0.790979
2.04	0.833911
2.05	0.876535
2.06	0.918709
2.07	0.960295
2.08	1.00116
2.09	1.04119
2.1	1.08025
2.11	1.11824
2.12	1.15505
2.13	1.19059
2.14	1.22476
2.15	1.25748
2.16	1.28868
2.17	1.31829
2.18	1.34625
2.19	1.37251
2.2	1.39702
2.21	1.41976
2.22	1.44068
2.23	1.45978
2.24	1.47703
2.25	1.49243
2.26	1.50599
2.27	1.5177
2.28	1.52759
2.29	1.53567
2.3	1.54198
2.31	1.54653
2.32	1.54939
2.33	1.55057
2.34	1.55014
2.35	1.54815
2.36	1.54465
2.37	1.53971
2.38	1.53338
2.39	1.52574
2.4	1.51685
2.41	1.50679
2.42	1.49563
2.43	1.48344
2.44	1.4703
2.45	1.4563
2.46	1.4415
2.47	1.42599
2.48	1.40984
2.49	1.39314
2.5	1.37595
2.51	1.35835
2.52	1.34042
2.53	1.32224
2.54	1.30386
2.55	1.28536
2.56	1.26682
2.57	1.24828
2.58	1.22981
2.59	1.21148
2.6	1.19333
2.61	1.17542
2.62	1.1578
2.63	1.14051
2.64	1.1236
2.65	1.10711
2.66	1.09107
2.67	1.07551
2.68	1.06047
2.69	1.04597
2.7	1.03204
2.71	1.01868
2.72	1.00592
2.73	0.993778
2.74	0.982252
2.75	0.971352
2.76	0.961082
2.77	0.951443
2.78	0.942434
2.79	0.934049
2.8	0.926283
2.81	0.919127
2.82	0.912568
2.83	0.906595
2.84	0.901194
2.85	0.896346
2.86	0.892036
2.87	0.888243
2.88	0.884949
2.89	0.882131
2.9	0.879768
2.91	0.877838
2.92	0.876318
2.93	0.875183
2.94	0.874412
2.95	0.87398
2.96	0.873864
2.97	0.87404
2.98	0.874486
2.99	0.87518
3	0.876098
3.01	0.87722
3.02	0.878526
3.03	0.879995
3.04	0.881608
3.05	0.883348
3.06	0.885197
3.07	0.887138
3.08	0.889158
3.09	0.891242
3.1	0.893377
3.11	0.895552
3.12	0.897755
3.13	0.899977
3.14	0.902209
3.15	0.904445
3.16	0.906677
3.17	0.908901
3.18	0.911111
3.19	0.913304
3.2	0.915477
3.21	0.917629
3.22	0.919758
3.23	0.921865
3.24	0.923948
3.25	0.926009
3.26	0.928049
3.27	0.93007
3.28	0.932074
3.29	0.934064
3.3	0.936041
3.31	0.938009
3.32	0.93997
3.33	0.941928
3.34	0.943886
3.35	0.945845
3.36	0.94781
3.37	0.949781
3.38	0.951763
3.39	0.953756
3.4	0.955762
3.41	0.957783
3.42	0.959819
3.43	0.961871
3.44	0.963939
3.45	0.966022
3.46	0.96812
3.47	0.970231
3.48	0.972352
3.49	0.974483
3.5	0.97662
3.51	0.978759
3.52	0.980897
3.53	0.983029
3.54	0.985152
3.55	0.987259
3.56	0.989346
3.57	0.991406
3.58	0.993435
3.59	0.995425
3.6	0.99737
3.61	0.999264
3.62	1.0011
3.63	1.00287
3.64	1.00457
3.65	1.00619
3.66	1.00773
3.67	1.00917
3.68	1.01052
3.69	1.01177
3.7	1.0129
3.71	1.01392
3.72	1.01482
3.73	1.0156
3.74	1.01625
3.75	1.01676
3.76	1.01715
3.77	1.01739
3.78	1.0175
3.79	1.01746
3.8	1.01729
3.81	1.01697
3.82	1.01651
3.83	1.01592
3.84	1.01519
3.85	1.01433
3.86	1.01333
3.87	1.01221
3.88	1.01097
3.89	1.00962
3.9	1.00816
3.91	1.0066
3.92	1.00494
3.93	1.0032
3.94	1.00138
3.95	0.9995
3.96	0.997557
3.97	0.995567
3.98	0.99354
3.99	0.991486
4	0.989417
4.01	0.987343
4.02	0.985277
4.03	0.983229
4.04	0.981212
4.05	0.979236
4.06	0.977313
4.07	0.975454
4.08	0.973671
4.09	0.971974
4.1	0.970374
4.11	0.968881
4.12	0.967504
4.13	0.966253
4.14	0.965136
4.15	0.964162
4.16	0.963338
4.17	0.962671
4.18	0.962166
4.19	0.96183
4.2	0.961668
4.21	0.961682
4.22	0.961876
4.23	0.962251
4.24	0.96281
4.25	0.963553
4.26	0.964479
4.27	0.965586
4.28	0.966873
4.29	0.968337
4.3	0.969972
4.31	0.971776
4.32	0.973741
4.33	0.975862
4.34	0.978131
4.35	0.98054
4.36	0.98308
4.37	0.985742
4.38	0.988516
4.39	0.991391
4.4	0.994356
4.41	0.9974
4.42	1.00051
4.43	1.00367
4.44	1.00688
4.45	1.01011
4.46	1.01336
4.47	1.01661
4.48	1.01984
4.49	1.02305
4.5	1.02622
4.51	1.02934
4.52	1.03239
4.53	1.03536
4.54	1.03824
4.55	1.04102
4.56	1.04368
4.57	1.04622
4.58	1.04862
4.59	1.05087
4.6	1.05296
4.61	1.05488
4.62	1.05663
4.63	1.0582
4.64	1.05958
4.65	1.06076
4.66	1.06174
4.67	1.06252
4.68	1.06309
4.69	1.06345
4.7	1.0636
4.71	1.06353
4.72	1.06325
4.73	1.06277
4.74	1.06207
4.75	1.06117
4.76	1.06006
4.77	1.05876
4.78	1.05727
4.79	1.05559
4.8	1.05373
4.81	1.0517
4.82	1.04952
4.83	1.04718
4.84	1.04469
4.85	1.04208
4.86	1.03934
4.87	1.0365
4.88	1.03356
4.89	1.03053
4.9	1.02743
4.91	1.02427
4.92	1.02107
4.93	1.01783
4.94	1.01457
4.95	1.0113
4.96	1.00803
4.97	1.00479
4.98	1.00158
4.99	0.998406
5	0.995293

## Sheet: ex5
r	g
1
1.01
1.02
1.03
1.04
1.05	0.141466
1.06	0.292869
1.07	0.440373
1.08	0.583562
1.09	0.722048
1.1	0.855472
1.11	0.983503
1.12	1.10584
1.13	1.22221
1.14	1.33237
1.15	1.43611
1.16	1.53325
1.17	1.62363
1.18	1.70712
1.19	1.78364
1.2	1.85312
1.21	1.91552
1.22	1.97082
1.23	2.01904
1.24	2.06023
1.25	2.09445
1.26	2.12179
1.27	2.14237
1.28	2.15632
1.29	2.1638
1.3	2.16499
1.31	2.16008
1.32	2.14929
1.33	2.13285
1.34	2.111
1.35	2.08401
1.36	2.05214
1.37	2.01568
1.38	1.97492
1.39	1.93016
1.4	1.88171
1.41	1.82988
1.42	1.775
1.43	1.71738
1.44	1.65735
1.45	1.59522
1.46	1.53133
1.47	1.46599
1.48	1.39952
1.49	1.33223
1.5	1.26444
1.51	1.19644
1.52	1.12853
1.53	1.061
1.54	0.994112
1.55	0.928146
1.56	0.863355
1.57	0.799983
1.58	0.738262
1.59	0.678412
1.6	0.620641
1.61	0.565139
1.62	0.512087
1.63	0.461649
1.64	0.413973
1.65	0.369196
1.66	0.327436
1.67	0.288799
1.68	0.253373
1.69	0.221233
1.7	0.19244
1.71	0.167036
1.72	0.145054
1.73	0.126507
1.74	0.111399
1.75	0.0997171
1.76	0.0914362
1.77	0.0865186
1.78	0.0849139
1.79	0.0865602
1.8	0.0913843
1.81	0.0993021
1.82	0.11022
1.83	0.124034
1.84	0.140633
1.85	0.159896
1.86	0.181696
1.87	0.205899
1.88	0.232364
1.89	0.260947
1.9	0.291497
1.91	0.32386
1.92	0.35788
1.93	0.393397
1.94	0.430251
1.95	0.468279
1.96	0.507319
1.97	0.54721
1.98	0.58779
1.99	0.6289
2	0.670382
2.01	0.712081
2.02	0.753847
2.03	0.795531
2.04	0.836991
2.05	0.878087
2.06	0.918687
2.07	0.95866
2.08	0.997887
2.09	1.03625
2.1	1.07364
2.11	1.10995
2.12	1.1451
2.13	1.17898
2.14	1.21151
2.15	1.24263
2.16	1.27227
2.17	1.30036
2.18	1.32686
2.19	1.35172
2.2	1.3749
2.21	1.39638
2.22	1.41612
2.23	1.43413
2.24	1.45037
2.25	1.46487
2.26	1.47761
2.27	1.48862
2.28	1.49791
2.29	1.50549
2.3	1.51141
2.31	1.5157
2.32	1.51838
2.33	1.51951
2.34	1.51914
2.35	1.51731
2.36	1.51409
2.37	1.50952
2.38	1.50368
2.39	1.49662
2.4	1.48841
2.41	1.47912
2.42	1.46881
2.43	1.45757
2.44	1.44546
2.45	1.43255
2.46	1.41891
2.47	1.40462
2.48	1.38975
2.49	1.37437
2.5	1.35855
2.51	1.34235
2.52	1.32586
2.53	1.30912
2.54	1.29221
2.55	1.27519
2.56	1.25812
2.57	1.24105
2.58	1.22404
2.59	1.20714
2.6	1.1904
2.61	1.17387
2.62	1.1576
2.63	1.14161
2.64	1.12595
2.65	1.11065
2.66	1.09575
2.67	1.08127
2.68	1.06724
2.69	1.05368
2.7	1.04061
2.71	1.02805
2.72	1.01601
2.73	1.0045
2.74	0.993521
2.75	0.983092
2.76	0.97321
2.77	0.963876
2.78	0.95509
2.79	0.946846
2.8	0.93914
2.81	0.931965
2.82	0.925312
2.83	0.91917
2.84	0.913526
2.85	0.908369
2.86	0.903683
2.87	0.899454
2.88	0.895664
2.89	0.892298
2.9	0.889338
2.91	0.886766
2.92	0.884564
2.93	0.882714
2.94	0.881197
2.95	0.879995
2.96	0.879089
2.97	0.878462
2.98	0.878095
2.99	0.877973
3	0.878077
3.01	0.878391
3.02	0.8789
3.03	0.879589
3.04	0.880444
3.05	0.88145
3.06	0.882595
3.07	0.883867
3.08	0.885255
3.09	0.886748
3.1	0.888336
3.11	0.890011
3.12	0.891765
3.13	0.89359
3.14	0.89548
3.15	0.897429
3.16	0.899431
3.17	0.901484
3.18	0.903581
3.19	0.905721
3.2	0.907901
3.21	0.910118
3.22	0.91237
3.23	0.914656
3.24	0.916974
3.25	0.919325
3.26	0.921706
3.27	0.924117
3.28	0.926559
3.29	0.92903
3.3	0.931531
3.31	0.93406
3.32	0.936617
3.33	0.939202
3.34	0.941813
3.35	0.94445
3.36	0.947112
3.37	0.949796
3.38	0.952501
3.39	0.955225
3.4	0.957966
3.41	0.96072
3.42	0.963484
3.43	0.966254
3.44	0.969028
3.45	0.971799
3.46	0.974565
3.47	0.977319
3.48	0.980057
3.49	0.982773
3.5	0.98546
3.51	0.988114
3.52	0.990726
3.53	0.993292
3.54	0.995804
3.55	0.998254
3.56	1.00064
3.57	1.00295
3.58	1.00517
3.59	1.00731
3.6	1.00935
3.61	1.01129
3.62	1.01312
3.63	1.01484
3.64	1.01643
3.65	1.0179
3.66	1.01924
3.67	1.02044
3.68	1.02149
3.69	1.0224
3.7	1.02316
3.71	1.02377
3.72	1.02423
3.73	1.02453
3.74	1.02467
3.75	1.02465
3.76	1.02448
3.77	1.02414
3.78	1.02366
3.79	1.02302
3.8	1.02222
3.81	1.02129
3.82	1.02021
3.83	1.01899
3.84	1.01764
3.85	1.01617
3.86	1.01458
3.87	1.01288
3.88	1.01108
3.89	1.00918
3.9	1.0072
3.91	1.00515
3.92	1.00303
3.93	1.00086
3.94	0.998644
3.95	0.996399
3.96	0.994134
3.97	0.991861
3.98	0.989592
3.99	0.987338
4	0.985111
4.01	0.982924
4.02	0.980787
4.03	0.978713
4.04	0.976712
4.05	0.974797
4.06	0.972977
4.07	0.971262
4.08	0.969664
4.09	0.968191
4.1	0.966853
4.11	0.965657
4.12	0.964611
4.13	0.963723
4.14	0.962999
4.15	0.962444
4.16	0.962063
4.17	0.961861
4.18	0.961841
4.19	0.962004
4.2	0.962354
4.21	0.962889
4.22	0.963612
4.23	0.964519
4.24	0.96561
4.25	0.966881
4.26	0.96833
4.27	0.969951
4.28	0.97174
4.29	0.97369
4.3	0.975794
4.31	0.978045
4.32	0.980436
4.33	0.982956
4.34	0.985596
4.35	0.988346
4.36	0.991195
4.37	0.994133
4.38	0.997147
4.39	1.00023
4.4	1.00336
4.41	1.00653
4.42	1.00973
4.43	1.01294
4.44	1.01615
4.45	1.01935
4.46	1.02252
4.47	1.02566
4.48	1.02874
4.49	1.03176
4.5	1.0347
4.51	1.03756
4.52	1.04031
4.53	1.04296
4.54	1.04548
4.55	1.04787
4.56	1.05011
4.57	1.05221
4.58	1.05414
4.59	1.05591
4.6	1.0575
4.61	1.05891
4.62	1.06013
4.63	1.06117
4.64	1.06201
4.65	1.06265
4.66	1.06309
4.67	1.06332
4.68	1.06336
4.69	1.0632
4.7	1.06283
4.71	1.06227
4.72	1.06151
4.73	1.06056
4.74	1.05942
4.75	1.0581
4.76	1.0566
4.77	1.05494
4.78	1.05311
4.79	1.05113
4.8	1.04901
4.81	1.04675
4.82	1.04436
4.83	1.04186
4.84	1.03925
4.85	1.03654
4.86	1.03376
4.87	1.0309
4.88	1.02798
4.89	1.02502
4.9	1.02202
4.91	1.01899
4.92	1.01595
4.93	1.01292
4.94	1.00989
4.95	1.00689
4.96	1.00392
4.97	1.001
4.98	0.998131
4.99	0.995332
5	0.992611

## Sheet: ex6
r	g
1
1.01
1.02
1.03
1.04
1.05	0.144973
1.06	0.288643
1.07	0.42875
1.08	0.564899
1.09	0.696721
1.1	0.823872
1.11	0.946037
1.12	1.06292
1.13	1.17427
1.14	1.27985
1.15	1.37945
1.16	1.47289
1.17	1.56001
1.18	1.6407
1.19	1.71486
1.2	1.78241
1.21	1.84332
1.22	1.89755
1.23	1.94513
1.24	1.98608
1.25	2.02045
1.26	2.04832
1.27	2.06979
1.28	2.08498
1.29	2.09404
1.3	2.09711
1.31	2.09439
1.32	2.08605
1.33	2.07232
1.34	2.05342
1.35	2.02958
1.36	2.00105
1.37	1.96811
1.38	1.93101
1.39	1.89003
1.4	1.84547
1.41	1.7976
1.42	1.74674
1.43	1.69318
1.44	1.63722
1.45	1.57917
1.46	1.51933
1.47	1.45799
1.48	1.39547
1.49	1.33205
1.5	1.26803
1.51	1.20369
1.52	1.13932
1.53	1.07518
1.54	1.01154
1.55	0.94865
1.56	0.886763
1.57	0.826112
1.58	0.766919
1.59	0.709398
1.6	0.653749
1.61	0.60016
1.62	0.548806
1.63	0.499847
1.64	0.453434
1.65	0.409699
1.66	0.368763
1.67	0.330732
1.68	0.295698
1.69	0.263739
1.7	0.23492
1.71	0.209291
1.72	0.186886
1.73	0.167731
1.74	0.151833
1.75	0.13919
1.76	0.129784
1.77	0.123589
1.78	0.120564
1.79	0.120657
1.8	0.123805
1.81	0.129937
1.82	0.13897
1.83	0.150812
1.84	0.165362
1.85	0.182513
1.86	0.202149
1.87	0.224147
1.88	0.24838
1.89	0.274712
1.9	0.303007
1.91	0.333121
1.92	0.364908
1.93	0.39822
1.94	0.432905
1.95	0.468812
1.96	0.505787
1.97	0.543677
1.98	0.582328
1.99	0.62159
2	0.661312
2.01	0.701345
2.02	0.741544
2.03	0.781767
2.04	0.821873
2.05	0.86173
2.06	0.901205
2.07	0.940174
2.08	0.978516
2.09	1.01612
2.1	1.05287
2.11	1.08866
2.12	1.12341
2.13	1.15701
2.14	1.18939
2.15	1.22047
2.16	1.25018
2.17	1.27845
2.18	1.30523
2.19	1.33048
2.2	1.35414
2.21	1.37619
2.22	1.3966
2.23	1.41534
2.24	1.4324
2.25	1.44777
2.26	1.46146
2.27	1.47346
2.28	1.48378
2.29	1.49245
2.3	1.49949
2.31	1.50491
2.32	1.50875
2.33	1.51106
2.34	1.51186
2.35	1.51121
2.36	1.50916
2.37	1.50574
2.38	1.50103
2.39	1.49508
2.4	1.48795
2.41	1.4797
2.42	1.4704
2.43	1.46011
2.44	1.4489
2.45	1.43684
2.46	1.42399
2.47	1.41043
2.48	1.39623
2.49	1.38145
2.5	1.36616
2.51	1.35044
2.52	1.33433
2.53	1.31792
2.54	1.30127
2.55	1.28443
2.56	1.26747
2.57	1.25045
2.58	1.23341
2.59	1.21643
2.6	1.19954
2.61	1.18279
2.62	1.16624
2.63	1.14992
2.64	1.13388
2.65	1.11816
2.66	1.10278
2.67	1.08778
2.68	1.0732
2.69	1.05905
2.7	1.04536
2.71	1.03216
2.72	1.01945
2.73	1.00726
2.74	0.995594
2.75	0.984468
2.76	0.973886
2.77	0.963855
2.78	0.954378
2.79	0.945454
2.8	0.937083
2.81	0.92926
2.82	0.921982
2.83	0.915241
2.84	0.909028
2.85	0.903334
2.86	0.898147
2.87	0.893454
2.88	0.889242
2.89	0.885496
2.9	0.8822
2.91	0.87934
2.92	0.876896
2.93	0.874853
2.94	0.873192
2.95	0.871897
2.96	0.870947
2.97	0.870327
2.98	0.870016
2.99	0.869998
3	0.870254
3.01	0.870768
3.02	0.871521
3.03	0.872498
3.04	0.873681
3.05	0.875056
3.06	0.876607
3.07	0.878319
3.08	0.880178
3.09	0.882171
3.1	0.884286
3.11	0.886511
3.12	0.888833
3.13	0.891244
3.14	0.893731
3.15	0.896288
3.16	0.898904
3.17	0.901573
3.18	0.904287
3.19	0.907038
3.2	0.909822
3.21	0.912632
3.22	0.915464
3.23	0.918312
3.24	0.921173
3.25	0.924043
3.26	0.926919
3.27	0.929798
3.28	0.932676
3.29	0.935551
3.3	0.938421
3.31	0.941283
3.32	0.944136
3.33	0.946978
3.34	0.949805
3.35	0.952618
3.36	0.955413
3.37	0.958189
3.38	0.960943
3.39	0.963674
3.4	0.966379
3.41	0.969055
3.42	0.971701
3.43	0.974313
3.44	0.976889
3.45	0.979426
3.46	0.981921
3.47	0.984369
3.48	0.986769
3.49	0.989115
3.5	0.991405
3.51	0.993635
3.52	0.9958
3.53	0.997897
3.54	0.999921
3.55	1.00187
3.56	1.00373
3.57	1.00552
3.58	1.00721
3.59	1.00881
3.6	1.01031
3.61	1.01171
3.62	1.013
3.63	1.01418
3.64	1.01526
3.65	1.01622
3.66	1.01706
3.67	1.01778
3.68	1.01838
3.69	1.01885
3.7	1.0192
3.71	1.01942
3.72	1.01951
3.73	1.01948
3.74	1.01932
3.75	1.01903
3.76	1.01862
3.77	1.01809
3.78	1.01743
3.79	1.01666
3.8	1.01577
3.81	1.01478
3.82	1.01367
3.83	1.01247
3.84	1.01116
3.85	1.00977
3.86	1.0083
3.87	1.00675
3.88	1.00512
3.89	1.00344
3.9	1.0017
3.91	0.999916
3.92	0.998093
3.93	0.996242
3.94	0.994371
3.95	0.992489
3.96	0.990606
3.97	0.988731
3.98	0.986874
3.99	0.985044
4	0.983251
4.01	0.981503
4.02	0.979812
4.03	0.978185
4.04	0.976631
4.05	0.97516
4.06	0.973779
4.07	0.972497
4.08	0.971322
4.09	0.97026
4.1	0.969318
4.11	0.968504
4.12	0.967822
4.13	0.967277
4.14	0.966876
4.15	0.96662
4.16	0.966515
4.17	0.966563
4.18	0.966765
4.19	0.967124
4.2	0.967639
4.21	0.968312
4.22	0.969141
4.23	0.970125
4.24	0.971261
4.25	0.972548
4.26	0.973981
4.27	0.975557
4.28	0.97727
4.29	0.979115
4.3	0.981086
4.31	0.983176
4.32	0.985378
4.33	0.987684
4.34	0.990086
4.35	0.992575
4.36	0.995142
4.37	0.997778
4.38	1.00047
4.39	1.00321
4.4	1.00599
4.41	1.0088
4.42	1.01162
4.43	1.01445
4.44	1.01727
4.45	1.02008
4.46	1.02285
4.47	1.02559
4.48	1.02828
4.49	1.0309
4.5	1.03346
4.51	1.03594
4.52	1.03832
4.53	1.04061
4.54	1.04278
4.55	1.04484
4.56	1.04677
4.57	1.04857
4.58	1.05023
4.59	1.05174
4.6	1.0531
4.61	1.0543
4.62	1.05534
4.63	1.05621
4.64	1.05692
4.65	1.05745
4.66	1.0578
4.67	1.05799
4.68	1.05799
4.69	1.05782
4.7	1.05748
4.71	1.05697
4.72	1.05628
4.73	1.05544
4.74	1.05442
4.75	1.05325
4.76	1.05193
4.77	1.05046
4.78	1.04885
4.79	1.0471
4.8	1.04523
4.81	1.04324
4.82	1.04114
4.83	1.03893
4.84	1.03664
4.85	1.03426
4.86	1.0318
4.87	1.02928
4.88	1.0267
4.89	1.02408
4.9	1.02143
4.91	1.01875
4.92	1.01606
4.93	1.01336
4.94	1.01067
4.95	1.00799
4.96	1.00534
4.97	1.00273
4.98	1.00016
4.99	0.997648
5	0.995196

[truncated: 11 more sheets: ex7, ex8, ex9, ex10, ex11, Exp data, Wang melting, Ghiringhelli melting, Molodets melting, Benedict melting, Vorberger coordination]
