# Supplementary material for: The structure of liquid carbon elucidated by in situ X-ray diffraction
Source: Nature. 2025 May 21;642(8067):351–5. doi: 10.1038/s41586-025-09035-6 (PMC12158773; doi:10.1038/s41586-025-09035-6)
Supplement: Supplementary file 5 — Source Data for Extended Data Fig. 1 [file 41586_2025_9035_MOESM5_ESM.xlsx]

## Sheet: Sheet1
V_Gust	P_Gust		v_exp	P_exp
9.52	84.7		10.71	106.1
8.93	70.7		11	112
8.36	60.5		9.58	83.4
7.08	41.8		9.41	80.3
6.71	37.5		9.71	85.9
6.41	30.7		9.24	76.9
6.33	30.8		9.12	76.1
5.97	22.7		10.11	92
			11.65	125.6
			11.8	129.3
			11.78	125.9
			13.24	159.1
			13.43	160.1
