# Supplementary material for: The structure of liquid carbon elucidated by in situ X-ray diffraction
Source: Nature. 2025 May 21;642(8067):351–5. doi: 10.1038/s41586-025-09035-6 (PMC12158773; doi:10.1038/s41586-025-09035-6)
Supplement: Supplementary file 6 — Source Data for Extended Data Fig. 2 [file 41586_2025_9035_MOESM6_ESM.xlsx]

## Sheet: 7 ns
2 theta	I
18.0114	15.6354
18.0218	15.1972
18.0321	15.1719
18.0424	14.7346
18.0527	14.5426
18.0631	14.9693
18.0734	14.9289
18.0837	14.7611
18.094	14.7205
18.1043	14.7121
18.1147	14.6447
18.125	15.0189
18.1353	14.9751
18.1456	15.7833
18.156	16.0983
18.1663	15.8317
18.1766	15.9428
18.1869	15.7813
18.1972	16.2013
18.2076	16.1005
18.2179	16.0852
18.2282	16.1372
18.2385	16.1732
18.2489	16.2806
18.2592	16.1848
18.2695	16.1756
18.2798	16.2312
18.2901	16.2238
18.3005	16.5533
18.3108	16.6514
18.3211	16.5146
18.3314	16.6663
18.3418	17.2882
18.3521	17.9263
18.3624	18.121
18.3727	17.3189
18.383	16.9834
18.3934	17.0791
18.4037	17.3226
18.414	18.1578
18.4243	17.979
18.4347	18.3731
18.445	18.4269
18.4553	18.4181
18.4656	18.6303
18.4759	18.7732
18.4863	18.9398
18.4966	19.5191
18.5069	19.4962
18.5172	19.1621
18.5276	19.0422
18.5379	19.0913
18.5482	19.1264
18.5585	19.6463
18.5689	19.8279
18.5792	19.748
18.5895	20.4387
18.5998	20.6817
18.6101	21.0846
18.6205	20.9228
18.6308	20.8542
18.6411	20.9517
18.6514	21.2498
18.6618	21.5283
18.6721	21.9549
18.6824	22.094
18.6927	22.1577
18.703	22.3326
18.7134	22.0746
18.7237	22.2854
18.734	22.3117
18.7443	22.8809
18.7547	22.9662
18.765	23.0353
18.7753	23.1198
18.7856	23.0238
18.7959	22.8247
18.8063	22.9814
18.8166	22.9909
18.8269	23.3069
18.8372	23.4299
18.8476	23.5211
18.8579	23.853
18.8682	23.9428
18.8785	24.2141
18.8888	24.3117
18.8992	24.1871
18.9095	24.5222
18.9198	24.872
18.9301	25.156
18.9405	25.6864
18.9508	25.5794
18.9611	25.0512
18.9714	24.5588
18.9817	24.6076
18.9921	25.049
19.0024	25.3555
19.0127	26.0406
19.023	26.7263
19.0334	26.9751
19.0437	27.2594
19.054	27.7444
19.0643	27.5999
19.0746	27.8751
19.085	28.0705
19.0953	27.8758
19.1056	28.3626
19.1159	28.5605
19.1263	28.9411
19.1366	29.3156
19.1469	29.8222
19.1572	30.0979
19.1676	30.2896
19.1779	30.8121
19.1882	31.531
19.1985	32.0597
19.2088	32.3746
19.2192	32.7073
19.2295	32.6289
19.2398	33.1406
19.2501	33.9695
19.2605	34.328
19.2708	34.7835
19.2811	35.5537
19.2914	36.5361
19.3017	37.7118
19.3121	38.3045
19.3224	39.0144
19.3327	39.5924
19.343	39.9568
19.3534	40.4245
19.3637	41.2024
19.374	42.1347
19.3843	43.8833
19.3946	44.5653
19.405	45.6381
19.4153	46.2884
19.4256	47.2357
19.4359	48.5987
19.4463	50.4024
19.4566	51.9176
19.4669	53.4862
19.4772	55.2528
19.4875	57.4977
19.4979	59.7465
19.5082	61.2968
19.5185	62.5699
19.5288	63.8726
19.5392	65.5912
19.5495	67.947
19.5598	70.5728
19.5701	72.9901
19.5804	75.546
19.5908	77.699
19.6011	79.8931
19.6114	82.3317
19.6217	84.2137
19.6321	86.0117
19.6424	87.5406
19.6527	89.3596
19.663	91.2701
19.6733	93.7344
19.6837	95.0944
19.694	97.0427
19.7043	98.163
19.7146	98.4835
19.725	99.1002
19.7353	98.9115
19.7456	98.9524
19.7559	98.7737
19.7663	98.1228
19.7766	97.1164
19.7869	95.5367
19.7972	94.0563
19.8075	92.1912
19.8179	90.702
19.8282	89.0427
19.8385	87.1479
19.8488	85.2242
19.8592	83.5388
19.8695	81.2401
19.8798	79.0468
19.8901	77.0244
19.9004	74.5395
19.9108	72.1779
19.9211	69.0858
19.9314	65.9388
19.9417	63.6657
19.9521	62.0065
19.9624	60.4478
19.9727	58.2787
19.983	55.6031
19.9933	53.7166
20.0037	51.8602
20.014	50.2866
20.0243	48.7131
20.0346	46.819
20.045	45.8006
20.0553	45.0684
20.0656	44.1566
20.0759	42.9376
20.0862	41.551
20.0966	40.2583
20.1069	38.7806
20.1172	37.3843
20.1275	36.3341
20.1379	35.2922
20.1482	34.4439
20.1585	33.8109
20.1688	32.731
20.1791	32.2335
20.1895	31.6178
20.1998	30.5491
20.2101	29.8298
20.2204	28.8868
20.2308	28.5725
20.2411	28.1179
20.2514	28.2856
20.2617	27.8279
20.272	27.4014
20.2824	27.1588
20.2927	26.6454
20.303	26.1608
20.3133	25.4813
20.3237	24.9088
20.334	24.3479
20.3443	23.5486
20.3546	23.4424
20.365	23.3963
20.3753	23.118
20.3856	23.0464
20.3959	22.963
20.4062	22.8964
20.4166	22.5478
20.4269	21.9674
20.4372	20.997
20.4475	20.4582
20.4579	20.1519
20.4682	20.0806
20.4785	20.3213
20.4888	20.7857
20.4991	20.7818
20.5095	20.5122
20.5198	20.2112
20.5301	20.3537
20.5404	20.5005
20.5508	20.5778
20.5611	19.9882
20.5714	19.2358
20.5817	18.9477
20.592	18.953
20.6024	19.1394
20.6127	19.377
20.623	19.1488
20.6333	18.7112
20.6437	18.2224
20.654	18.2313
20.6643	18.317
20.6746	18.2678
20.6849	18.0334
20.6953	17.576
20.7056	16.8818
20.7159	16.8186
20.7262	16.7362
20.7366	16.8733
20.7469	16.7313
20.7572	16.526
20.7675	16.5435
20.7778	16.2309
20.7882	16.2679
20.7985	16.223
20.8088	16.0339
20.8191	15.8081
20.8295	15.7547
20.8398	15.8709
20.8501	15.952
20.8604	16.0422
20.8707	15.8949
20.8811	15.996
20.8914	15.9054
20.9017	15.9721
20.912	16.107
20.9224	15.8256
20.9327	15.7139
20.943	15.2192
20.9533	14.9314
20.9637	15.0519
20.974	15.3816
20.9843	14.9823
20.9946	14.9506
21.0049	14.9094

## Sheet: 9 ns
2 theta	I
18.0114	15.5616
18.0218	15.4103
18.0321	15.6463
18.0424	16.2307
18.0527	16.6662
18.0631	16.977
18.0734	16.4076
18.0837	16.1017
18.094	15.8357
18.1043	15.235
18.1147	15.7946
18.125	15.7134
18.1353	15.7239
18.1456	16.2056
18.156	16.2247
18.1663	16.8653
18.1766	16.4535
18.1869	15.8643
18.1972	15.6178
18.2076	15.7193
18.2179	16.753
18.2282	16.8208
18.2385	17.1029
18.2489	16.9294
18.2592	16.6114
18.2695	16.9723
18.2798	16.2241
18.2901	16.2643
18.3005	15.9682
18.3108	15.5213
18.3211	15.799
18.3314	16.06
18.3418	16.2729
18.3521	17.0364
18.3624	17.483
18.3727	17.7737
18.383	17.8469
18.3934	17.5747
18.4037	17.9398
18.414	18.2176
18.4243	18.1829
18.4347	18.5259
18.445	19.0787
18.4553	19.4913
18.4656	19.426
18.4759	18.6909
18.4863	17.9999
18.4966	17.9233
18.5069	18.3956
18.5172	18.9986
18.5276	19.236
18.5379	19.8119
18.5482	19.7921
18.5585	19.682
18.5689	19.6669
18.5792	19.5828
18.5895	19.364
18.5998	19.2857
18.6101	19.5345
18.6205	19.8364
18.6308	20.2689
18.6411	20.7563
18.6514	21.1603
18.6618	21.166
18.6721	21.0868
18.6824	20.9144
18.6927	21.0754
18.703	21.7028
18.7134	22.1721
18.7237	22.7513
18.734	22.3782
18.7443	22.2332
18.7547	22.1785
18.765	22.1505
18.7753	22.702
18.7856	22.9967
18.7959	23.1952
18.8063	22.8054
18.8166	22.0718
18.8269	22.0392
18.8372	22.5866
18.8476	23.1116
18.8579	23.3338
18.8682	23.0937
18.8785	22.8357
18.8888	22.6382
18.8992	23.0936
18.9095	23.1716
18.9198	23.5303
18.9301	23.7748
18.9405	23.7728
18.9508	23.6915
18.9611	23.6011
18.9714	23.7414
18.9817	24.53
18.9921	25.3757
19.0024	25.7797
19.0127	26.0826
19.023	26.4245
19.0334	26.6839
19.0437	27.1811
19.054	27.6773
19.0643	27.8427
19.0746	27.3819
19.085	27.0372
19.0953	26.8197
19.1056	27.5517
19.1159	28.5815
19.1263	29.6587
19.1366	30.2054
19.1469	30.0511
19.1572	30.0188
19.1676	30.1453
19.1779	30.6332
19.1882	31.1152
19.1985	31.6017
19.2088	32.2515
19.2192	32.3827
19.2295	32.6298
19.2398	32.8938
19.2501	33.2554
19.2605	34.6808
19.2708	35.8473
19.2811	36.3637
19.2914	37.1757
19.3017	37.5991
19.3121	38.0663
19.3224	38.6467
19.3327	39.8068
19.343	41.098
19.3534	42.6106
19.3637	43.9167
19.374	44.8306
19.3843	45.985
19.3946	47.3422
19.405	48.5279
19.4153	49.7951
19.4256	51.246
19.4359	52.7939
19.4463	54.949
19.4566	56.9419
19.4669	58.9695
19.4772	60.7926
19.4875	62.7647
19.4979	65.3242
19.5082	67.6865
19.5185	70.9022
19.5288	73.7856
19.5392	76.459
19.5495	79.6979
19.5598	83.0185
19.5701	86.3151
19.5804	90.2201
19.5908	93.3582
19.6011	96.5395
19.6114	100.082
19.6217	104.084
19.6321	107.913
19.6424	111.575
19.6527	114.964
19.663	117.207
19.6733	119.767
19.6837	122.287
19.694	124.316
19.7043	126.722
19.7146	128.774
19.725	129.731
19.7353	130.593
19.7456	131.353
19.7559	131.857
19.7663	131.882
19.7766	131.621
19.7869	130.843
19.7972	129.331
19.8075	127.7
19.8179	125.664
19.8282	123.891
19.8385	121.751
19.8488	119.544
19.8592	116.826
19.8695	112.859
19.8798	108.993
19.8901	105.105
19.9004	102.252
19.9108	99.101
19.9211	95.9267
19.9314	92.3113
19.9417	88.011
19.9521	84.1366
19.9624	80.4875
19.9727	76.9957
19.983	74.3484
19.9933	71.2519
20.0037	68.2786
20.014	65.8299
20.0243	63.0661
20.0346	60.6331
20.045	58.4674
20.0553	56.4164
20.0656	54.5157
20.0759	52.365
20.0862	50.1575
20.0966	48.4232
20.1069	46.5098
20.1172	44.9554
20.1275	43.4149
20.1379	41.9061
20.1482	40.6302
20.1585	39.4525
20.1688	38.2185
20.1791	37.2334
20.1895	36.2568
20.1998	35.2087
20.2101	34.2768
20.2204	33.1764
20.2308	32.6245
20.2411	32.1804
20.2514	31.538
20.2617	30.8728
20.272	30.0173
20.2824	29.9756
20.2927	29.0945
20.303	28.6943
20.3133	28.1341
20.3237	27.2152
20.334	27.0551
20.3443	26.7198
20.3546	26.0038
20.365	25.93
20.3753	25.2015
20.3856	25.0067
20.3959	24.5455
20.4062	24.3963
20.4166	23.9399
20.4269	23.4204
20.4372	23.1203
20.4475	22.6779
20.4579	22.4403
20.4682	22.2916
20.4785	22.2998
20.4888	22.506
20.4991	22.554
20.5095	22.2613
20.5198	22.2055
20.5301	21.304
20.5404	20.9983
20.5508	21.0412
20.5611	20.6684
20.5714	20.5313
20.5817	19.9175
20.592	19.4745
20.6024	19.4779
20.6127	19.4941
20.623	19.8992
20.6333	19.6464
20.6437	19.6449
20.654	19.2246
20.6643	18.711
20.6746	18.6748
20.6849	18.721
20.6953	18.5372
20.7056	18.5669
20.7159	18.4976
20.7262	18.7501
20.7366	18.5912
20.7469	17.9174
20.7572	17.6539
20.7675	17.5407
20.7778	17.3913
20.7882	17.5397
20.7985	17.4241
20.8088	17.0911
20.8191	17.1136
20.8295	17.1185
20.8398	17.2727
20.8501	17.5021
20.8604	16.8276
20.8707	16.3275
20.8811	16.223
20.8914	16.241
20.9017	16.4053
20.912	16.301
20.9224	16.4206
20.9327	16.0949
20.943	16.2331
20.9533	16.0967
20.9637	15.8498
20.974	15.8974
20.9843	15.9968
20.9946	15.8522
21.0049	15.7592

## Sheet: 10 ns
2 theta	I
17.4232	17.6439
17.4337	17.8239
17.4441	17.7013
17.4545	17.7986
17.465	17.8146
17.4754	17.4763
17.4858	17.5139
17.4962	17.4446
17.5067	17.9411
17.5171	18.0146
17.5275	18.0834
17.5379	18.0557
17.5484	18.3079
17.5588	18.2995
17.5692	18.2888
17.5797	19.2841
17.5901	19.2668
17.6005	19.5474
17.6109	20.2319
17.6214	20.1687
17.6318	20.4009
17.6422	19.9726
17.6527	19.7688
17.6631	19.8388
17.6735	19.3613
17.6839	19.0604
17.6944	18.0084
17.7048	16.9073
17.7152	16.5213
17.7257	16.6188
17.7361	17.1383
17.7465	17.7836
17.7569	17.8968
17.7674	17.7786
17.7778	18.5799
17.7882	17.7125
17.7986	18.1642
17.8091	18.1527
17.8195	17.8376
17.8299	18.5348
17.8404	18.5521
17.8508	18.5111
17.8612	18.4501
17.8716	18.2351
17.8821	18.7385
17.8925	19.5799
17.9029	20.0371
17.9134	20.3131
17.9238	20.6226
17.9342	20.4533
17.9446	20.347
17.9551	20.0477
17.9655	19.2604
17.9759	19.4342
17.9864	19.7613
17.9968	20.5559
18.0072	19.9112
18.0176	19.5929
18.0281	19.2436
18.0385	19.4365
18.0489	20.8535
18.0593	21.4752
18.0698	21.7032
18.0802	21.8537
18.0906	21.2428
18.1011	21.7082
18.1115	21.3977
18.1219	20.7869
18.1323	20.7145
18.1428	20.7084
18.1532	20.8312
18.1636	21.5717
18.1741	22.1519
18.1845	22.5789
18.1949	22.2912
18.2053	21.9511
18.2158	22.7249
18.2262	22.6418
18.2366	23.2595
18.2471	23.13
18.2575	22.4657
18.2679	22.4836
18.2783	21.6134
18.2888	21.5925
18.2992	21.8105
18.3096	22.574
18.32	23.1334
18.3305	22.56
18.3409	22.4475
18.3513	22.0573
18.3618	22.2742
18.3722	23.0479
18.3826	23.1071
18.393	23.3797
18.4035	23.2071
18.4139	22.3886
18.4243	22.4026
18.4348	22.8302
18.4452	23.2982
18.4556	23.6994
18.466	24.768
18.4765	24.9334
18.4869	24.951
18.4973	25.4802
18.5078	25.1027
18.5182	25.1514
18.5286	25.2423
18.539	26.0249
18.5495	26.7563
18.5599	27.0799
18.5703	25.9006
18.5807	25.1045
18.5912	25.2975
18.6016	24.9765
18.612	25.8315
18.6225	26.6833
18.6329	27.3496
18.6433	27.745
18.6537	27.9575
18.6642	28.5192
18.6746	29.1558
18.685	29.8712
18.6955	30.3517
18.7059	30.5988
18.7163	29.9964
18.7267	29.7959
18.7372	29.6415
18.7476	29.3005
18.758	29.9214
18.7685	30.3882
18.7789	31.3645
18.7893	31.6582
18.7997	31.8769
18.8102	31.5017
18.8206	31.4527
18.831	31.8832
18.8414	31.6555
18.8519	31.8432
18.8623	32.3362
18.8727	32.4773
18.8832	32.7864
18.8936	32.8491
18.904	33.4087
18.9144	34.2572
18.9249	35.7995
18.9353	37.1627
18.9457	37.3282
18.9562	36.7743
18.9666	36.8387
18.977	37.0842
18.9874	37.6386
18.9979	38.483
19.0083	39.2294
19.0187	39.4662
19.0292	40.6891
19.0396	41.3764
19.05	41.9225
19.0604	42.5502
19.0709	42.6242
19.0813	43.6157
19.0917	44.2823
19.1021	44.3922
19.1126	45.3746
19.123	45.5546
19.1334	46.6863
19.1439	47.2251
19.1543	47.5848
19.1647	48.4365
19.1751	49.2289
19.1856	50.5716
19.196	51.5328
19.2064	51.9326
19.2169	52.8079
19.2273	53.5116
19.2377	55.3476
19.2481	56.182
19.2586	56.8373
19.269	57.3662
19.2794	58.3187
19.2899	60.4229
19.3003	61.5007
19.3107	64.308
19.3211	65.0322
19.3316	66.8289
19.342	68.3368
19.3524	69.3933
19.3628	71.6858
19.3733	73.1953
19.3837	75.0901
19.3941	76.9774
19.4046	79.9682
19.415	82.7033
19.4254	85.2694
19.4358	87.8978
19.4463	90.7689
19.4567	93.7711
19.4671	97.1097
19.4776	100.868
19.488	104.279
19.4984	107.738
19.5088	110.909
19.5193	114.039
19.5297	117.899
19.5401	121.323
19.5506	124.922
19.561	128.716
19.5714	132.728
19.5818	135.954
19.5923	139.817
19.6027	143.338
19.6131	146.717
19.6235	149.938
19.634	152.49
19.6444	154.826
19.6548	157.243
19.6653	158.87
19.6757	160.832
19.6861	161.74
19.6965	162.35
19.707	162.3
19.7174	163.193
19.7278	163.41
19.7383	164.228
19.7487	164.652
19.7591	163.771
19.7695	161.026
19.78	158.292
19.7904	155.518
19.8008	152.645
19.8113	150.963
19.8217	148.574
19.8321	145.684
19.8425	142.034
19.853	137.95
19.8634	133.653
19.8738	129.806
19.8842	125.639
19.8947	121.705
19.9051	116.349
19.9155	111.082
19.926	106.671
19.9364	102.742
19.9468	98.7656
19.9572	94.618
19.9677	90.3611
19.9781	86.3014
19.9885	82.9356
19.999	79.5454
20.0094	75.7511
20.0198	72.396
20.0302	68.7513
20.0407	65.8845
20.0511	63.9026
20.0615	60.4587
20.072	57.702
20.0824	55.0059
20.0928	52.6866
20.1032	50.8633
20.1137	49.4298
20.1241	47.4874
20.1345	45.9458
20.1449	44.4535
20.1554	42.9911
20.1658	41.8317
20.1762	40.82
20.1867	39.717
20.1971	39.232
20.2075	38.1344
20.2179	38.0269
20.2284	37.7595
20.2388	37.3502
20.2492	36.571
20.2597	34.9308
20.2701	33.5426
20.2805	33.3511
20.2909	32.7761
20.3014	32.3866
20.3118	32.2927
20.3222	31.6602
20.3327	30.7304
20.3431	30.2754
20.3535	29.7232
20.3639	29.1426
20.3744	28.9006
20.3848	28.4571
20.3952	27.884
20.4056	27.4423
20.4161	27.2954
20.4265	27.3486
20.4369	26.9786
20.4474	27.1772

## Sheet: 12 ns
2 theta	I
18.0114	21.4846
18.0218	21.0082
18.0321	20.8662
18.0424	20.9639
18.0527	21.0994
18.0631	21.0483
18.0734	21.6661
18.0837	21.5752
18.094	21.8413
18.1043	22.8866
18.1147	23.0298
18.125	24.0909
18.1353	24.5522
18.1456	24.0665
18.156	23.795
18.1663	23.8542
18.1766	23.3098
18.1869	23.0566
18.1972	22.4609
18.2076	22.6909
18.2179	22.9625
18.2282	23.4472
18.2385	23.8626
18.2489	24.0344
18.2592	24.2249
18.2695	23.6138
18.2798	23.5948
18.2901	23.784
18.3005	23.6669
18.3108	24.671
18.3211	25.4654
18.3314	25.3931
18.3418	25.2863
18.3521	24.6701
18.3624	25.1204
18.3727	25.3391
18.383	25.8818
18.3934	26.3538
18.4037	26.3946
18.414	26.1884
18.4243	25.8426
18.4347	26.3749
18.445	26.7072
18.4553	26.644
18.4656	27.0075
18.4759	27.2854
18.4863	28.3084
18.4966	29.0936
18.5069	29.7075
18.5172	29.8463
18.5276	29.6249
18.5379	29.5654
18.5482	30.212
18.5585	31.0648
18.5689	32.535
18.5792	33.4226
18.5895	33.8337
18.5998	34.7462
18.6101	35.2549
18.6205	36.3973
18.6308	36.3643
18.6411	36.11
18.6514	36.8239
18.6618	37.1857
18.6721	38.479
18.6824	40.5058
18.6927	42.0716
18.703	43.7738
18.7134	44.4681
18.7237	46.1337
18.734	48.8588
18.7443	51.2656
18.7547	54.4118
18.765	56.0453
18.7753	57.5394
18.7856	59.4939
18.7959	62.3507
18.8063	65.8178
18.8166	68.95
18.8269	72.6796
18.8372	75.6885
18.8476	79.7819
18.8579	84.5919
18.8682	88.552
18.8785	93.4814
18.8888	97.3113
18.8992	101.408
18.9095	105.528
18.9198	108.438
18.9301	111.243
18.9405	114.351
18.9508	117.386
18.9611	121.251
18.9714	123.97
18.9817	126.11
18.9921	126.959
19.0024	127.126
19.0127	127.342
19.023	126.669
19.0334	125.287
19.0437	123.616
19.054	121.982
19.0643	119.232
19.0746	116.677
19.085	113.638
19.0953	109.904
19.1056	106.528
19.1159	102.448
19.1263	98.4468
19.1366	94.4169
19.1469	89.64
19.1572	85.8898
19.1676	81.856
19.1779	77.7645
19.1882	73.1909
19.1985	69.7379
19.2088	65.9879
19.2192	63.0329
19.2295	60.5685
19.2398	57.0972
19.2501	54.3625
19.2605	51.6815
19.2708	49.467
19.2811	47.6159
19.2914	45.8462
19.3017	44.0595
19.3121	42.6001
19.3224	41.3412
19.3327	39.9634
19.343	39.5059
19.3534	38.8599
19.3637	37.904
19.374	36.8442
19.3843	35.289
19.3946	34.433
19.405	33.9061
19.4153	33.0055
19.4256	32.7258
19.4359	32.5434
19.4463	31.6978
19.4566	30.8723
19.4669	29.4531
19.4772	28.3496
19.4875	28.2041
19.4979	28.0907
19.5082	27.8854
19.5185	27.4468
19.5288	27.3518
19.5392	26.7559
19.5495	27.0551
19.5598	26.8695
19.5701	27.086
19.5804	26.9244
19.5908	26.6509
19.6011	26.84
19.6114	26.4569
19.6217	26.2368
19.6321	25.6833
19.6424	24.4862
19.6527	23.7147
19.663	23.3453
19.6733	22.9141
19.6837	23.3096
19.694	23.2887
19.7043	23.563
19.7146	24.1632
19.725	23.9624
19.7353	22.7793
19.7456	21.4135
19.7559	20.9575
19.7663	21.0859
19.7766	21.505
19.7869	21.671
19.7972	22.486
19.8075	22.5394
19.8179	22.7561
19.8282	21.7544
19.8385	20.9838
19.8488	20.5466
19.8592	20.8566
19.8695	20.825
19.8798	20.893
19.8901	20.3939
19.9004	20.3387
19.9108	20.6951
19.9211	21.0331
19.9314	21.3535
19.9417	20.8101
19.9521	20.6249
19.9624	19.6478
19.9727	19.0831
19.983	20.2143
19.9933	19.8138
20.0037	20.46
20.014	20.4518
20.0243	20.0218
20.0346	19.5647
20.045	19.1044
20.0553	18.573
20.0656	18.4104
20.0759	18.0978
20.0862	18.206
20.0966	17.6017
20.1069	17.7562
20.1172	17.6906
20.1275	17.6276
20.1379	17.8663
20.1482	17.4901
20.1585	17.6995
20.1688	17.833
20.1791	16.8001
20.1895	16.7231
20.1998	16.6215
20.2101	17.2252
20.2204	17.8657
20.2308	18.7368
20.2411	18.9733
20.2514	18.915
20.2617	18.041
20.272	17.5402
20.2824	16.9984
20.2927	17.5881
20.303	18.1303
20.3133	18.5609
20.3237	18.1549
20.334	17.9476
20.3443	17.6583
20.3546	17.5578
20.365	17.7948
20.3753	16.9729
20.3856	16.6288
20.3959	16.163
20.4062	16.3785
20.4166	16.358
20.4269	16.567
20.4372	16.5242
20.4475	17.2896
20.4579	17.602
20.4682	17.3642
20.4785	17.5421
20.4888	17.742
20.4991	18.1852
20.5095	18.1441
20.5198	17.1112
20.5301	16.2503
20.5404	16.0199
20.5508	15.7948
20.5611	15.9115
20.5714	15.8739
20.5817	16.2939
20.592	17.1147
20.6024	17.4886
20.6127	17.0903
20.623	17.2041
20.6333	17.0589
20.6437	17.0905
20.654	16.9612
20.6643	15.9388
20.6746	15.4597
20.6849	14.8927
20.6953	14.3447
20.7056	14.622
20.7159	15.1495
20.7262	15.6647
20.7366	16.0001
20.7469	16.4361
20.7572	16.2102
20.7675	15.9686
20.7778	15.5345
20.7882	15.8666
20.7985	15.8411
20.8088	15.4082
20.8191	15.44
20.8295	15.2405
20.8398	16.136
20.8501	16.4968
20.8604	16.4742
20.8707	16.1652
20.8811	15.7444
20.8914	15.3596
20.9017	15.2542
20.912	15.2058
20.9224	15.8153
20.9327	16.5216
20.943	15.9913
20.9533	16.0348
20.9637	15.8379
20.974	15.5926
20.9843	15.0103
20.9946	15.0868
21.0049	14.5438
