# Supplementary material for: The structure of liquid carbon elucidated by in situ X-ray diffraction
Source: Nature. 2025 May 21;642(8067):351–5. doi: 10.1038/s41586-025-09035-6 (PMC12158773; doi:10.1038/s41586-025-09035-6)
Supplement: Supplementary file 7 — Source Data for Extended Data Fig. 3 [file 41586_2025_9035_MOESM7_ESM.xlsx]

## Sheet: Data
k	S(k)
1.02203	0.096117
1.02366	0.266091
1.02529	0.110207
1.02692	-0.0886967
1.02854	-0.156319
1.03017	-0.15346
1.0318	-0.0122682
1.03343	-0.0238458
1.03506	0.0375433
1.03669	-0.00690498
1.03832	-0.0466066
1.03994	-0.0130257
1.04157	-0.0285307
1.0432	0.0380837
1.04483	0.0313169
1.04646	0.032952
1.04809	0.0126621
1.04972	-0.00993543
1.05134	0.0015148
1.05297	-0.0263905
1.0546	-0.0141907
1.05623	-0.0429329
1.05786	-0.0306946
1.05949	-0.0359034
1.06112	-0.0167948
1.06274	-0.0277551
1.06437	-0.0242339
1.066	-0.0790901
1.06763	-0.0335302
1.06926	-0.0440521
1.07089	-0.00289702
1.07251	-0.0190158
1.07414	-0.0202611
1.07577	-0.0483632
1.0774	-0.0628867
1.07903	-0.0836148
1.08066	-0.0565955
1.08228	-0.041529
1.08391	-0.0233332
1.08554	-0.014486
1.08717	5.53133e-06
1.0888	0.0575693
1.09043	0.0533947
1.09205	0.00103687
1.09368	-0.0178686
1.09531	-0.0200528
1.09694	-0.00645066
1.09857	-0.021386
1.1002	-0.0447376
1.10182	-0.016176
1.10345	-0.0185223
1.10508	-0.0286066
1.10671	-0.0662961
1.10834	-0.108938
1.10997	-0.145767
1.11159	-0.120835
1.11322	-0.0649383
1.11485	-0.0220922
1.11648	-0.0205404
1.11811	-0.0422738
1.11973	-0.0312539
1.12136	-0.0411464
1.12299	-0.0252913
1.12462	-0.00664348
1.12625	-0.00272493
1.12787	-0.0210672
1.1295	-0.0424412
1.13113	-0.014888
1.13276	0.0218796
1.13439	0.0340377
1.13602	0.00281729
1.13764	-0.0446411
1.13927	-0.0599994
1.1409	-0.0608489
1.14253	-0.0421507
1.14416	-0.0487728
1.14578	-0.0828701
1.14741	-0.100695
1.14904	-0.085064
1.15067	-0.0740672
1.1523	-0.0525638
1.15392	-0.0463073
1.15555	-0.0341817
1.15718	-0.0142472
1.15881	0.00157436
1.16044	-0.0029971
1.16206	-0.0319112
1.16369	-0.0718586
1.16532	-0.0867443
1.16695	-0.0861152
1.16857	-0.0619898
1.1702	-0.0461612
1.17183	-0.010536
1.17346	0.0304657
1.17509	0.063777
1.17671	0.0851782
1.17834	0.0709066
1.17997	0.0329015
1.1816	0.0221617
1.18323	-0.0145971
1.18485	0.00950994
1.18648	0.0341997
1.18811	0.0274782
1.18974	0.0338412
1.19136	0.0129268
1.19299	-4.05828e-05
1.19462	-0.00571856
1.19625	0.0185961
1.19788	0.0325241
1.1995	0.0656107
1.20113	0.0418573
1.20276	0.00695268
1.20439	-0.0160042
1.20601	0.00552991
1.20764	0.0464111
1.20927	0.0514918
1.2109	0.030679
1.21252	-0.0184736
1.21415	0.0154352
1.21578	0.046034
1.21741	0.0969378
1.21903	0.0904502
1.22066	0.0871046
1.22229	0.0515137
1.22392	0.0459049
1.22554	0.0218727
1.22717	0.058046
1.2288	0.0943765
1.23043	0.112318
1.23205	0.100265
1.23368	0.0919722
1.23531	0.0689754
1.23694	0.0454107
1.23856	0.0240536
1.24019	0.0105919
1.24182	0.0239901
1.24345	0.0593214
1.24507	0.0553808
1.2467	0.056438
1.24833	0.0451353
1.24996	0.044746
1.25158	0.0631623
1.25321	0.0878349
1.25484	0.0885075
1.25647	0.0801433
1.25809	0.0741994
1.25972	0.0820109
1.26135	0.0987593
1.26298	0.108599
1.2646	0.115185
1.26623	0.114296
1.26786	0.107192
1.26948	0.110469
1.27111	0.0969301
1.27274	0.0977008
1.27437	0.0740169
1.27599	0.0859853
1.27762	0.10236
1.27925	0.107355
1.28088	0.0995038
1.2825	0.067555
1.28413	0.0446104
1.28576	0.0584786
1.28738	0.0552957
1.28901	0.06889
1.29064	0.0683227
1.29227	0.0982365
1.29389	0.105669
1.29552	0.101479
1.29715	0.10971
1.29877	0.109768
1.3004	0.126565
1.30203	0.109947
1.30366	0.0741873
1.30528	0.080592
1.30691	0.0873971
1.30854	0.115447
1.31016	0.123096
1.31179	0.111273
1.31342	0.114382
1.31504	0.057577
1.31667	0.0696062
1.3183	0.0687148
1.31993	0.0679672
1.32155	0.0553724
1.32318	0.0258787
1.32481	0.0304422
1.32643	0.0379058
1.32806	0.0613162
1.32969	0.0668354
1.33131	0.079278
1.33294	0.0942103
1.33457	0.127676
1.33619	0.155032
1.33782	0.156609
1.33945	0.151601
1.34108	0.131901
1.3427	0.12366
1.34433	0.101206
1.34596	0.0999458
1.34758	0.123111
1.34921	0.144716
1.35084	0.145356
1.35246	0.115136
1.35409	0.103972
1.35572	0.104978
1.35734	0.120038
1.35897	0.131219
1.3606	0.133689
1.36222	0.135682
1.36385	0.108813
1.36548	0.0879027
1.3671	0.0748191
1.36873	0.0809431
1.37036	0.110779
1.37198	0.123318
1.37361	0.121462
1.37524	0.115557
1.37686	0.106072
1.37849	0.112454
1.38012	0.140824
1.38174	0.149407
1.38337	0.158345
1.385	0.150486
1.38662	0.136476
1.38825	0.125422
1.38987	0.125559
1.3915	0.123858
1.39313	0.123297
1.39475	0.132486
1.39638	0.13632
1.39801	0.14437
1.39963	0.129136
1.40126	0.10563
1.40289	0.0991391
1.40451	0.0871979
1.40614	0.120869
1.40777	0.150206
1.40939	0.161234
1.41102	0.177165
1.41264	0.154796
1.41427	0.138624
1.4159	0.13498
1.41752	0.133015
1.41915	0.106285
1.42078	0.116877
1.4224	0.110709
1.42403	0.119154
1.42565	0.132668
1.42728	0.0979861
1.42891	0.104034
1.43053	0.0758152
1.43216	0.07747
1.43379	0.108854
1.43541	0.113005
1.43704	0.13281
1.43866	0.101813
1.44029	0.0880133
1.44192	0.100964
1.44354	0.145146
1.44517	0.181483
1.4468	0.19084
1.44842	0.184422
1.45005	0.160335
1.45167	0.146148
1.4533	0.131736
1.45493	0.131492
1.45655	0.146296
1.45818	0.175769
1.4598	0.176303
1.46143	0.170251
1.46306	0.136791
1.46468	0.127472
1.46631	0.149845
1.46793	0.157121
1.46956	0.158336
1.47119	0.158015
1.47281	0.138312
1.47444	0.124957
1.47606	0.110595
1.47769	0.088049
1.47931	0.0902732
1.48094	0.0821783
1.48257	0.109501
1.48419	0.119416
1.48582	0.103051
1.48744	0.0836096
1.48907	0.0896408
1.4907	0.11548
1.49232	0.157328
1.49395	0.15196
1.49557	0.146793
1.4972	0.151474
1.49882	0.175841
1.50045	0.200607
1.50208	0.196245
1.5037	0.16134
1.50533	0.116499
1.50695	0.123817
1.50858	0.120156
1.5102	0.151866
1.51183	0.16289
1.51345	0.129439
1.51508	0.12872
1.51671	0.117161
1.51833	0.132844
1.51996	0.139634
1.52158	0.15575
1.52321	0.13615
1.52483	0.137077
1.52646	0.144424
1.52808	0.122501
1.52971	0.128548
1.53134	0.129909
1.53296	0.134359
1.53459	0.14266
1.53621	0.130523
1.53784	0.11605
1.53946	0.148628
1.54109	0.166935
1.54271	0.165472
1.54434	0.140884
1.54596	0.123211
1.54759	0.1445
1.54922	0.161049
1.55084	0.143394
1.55247	0.126543
1.55409	0.109205
1.55572	0.136206
1.55734	0.161621
1.55897	0.156344
1.56059	0.150458
1.56222	0.123837
1.56384	0.13686
1.56547	0.140542
1.56709	0.144546
1.56872	0.153904
1.57034	0.16069
1.57197	0.145155
1.57359	0.133937
1.57522	0.126144
1.57684	0.125404
1.57847	0.139304
1.58009	0.163087
1.58172	0.173328
1.58334	0.199505
1.58497	0.191675
1.58659	0.17811
1.58822	0.171635
1.58984	0.167288
1.59147	0.164476
1.59309	0.165118
1.59472	0.18407
1.59634	0.18533
1.59797	0.212901
1.59959	0.220654
1.60122	0.217766
1.60284	0.199972
1.60447	0.178975
1.60609	0.17819
1.60772	0.176613
1.60934	0.171433
1.61097	0.189605
1.61259	0.176571
1.61422	0.15309
1.61584	0.148812
1.61747	0.135701
1.61909	0.153094
1.62072	0.173642
1.62234	0.16817
1.62397	0.172647
1.62559	0.189773
1.62722	0.178423
1.62884	0.189206
1.63047	0.17775
1.63209	0.180227
1.63372	0.205461
1.63534	0.19783
1.63697	0.202593
1.63859	0.194193
1.64021	0.191898
1.64184	0.181032
1.64346	0.190291
1.64509	0.208659
1.64671	0.213267
1.64834	0.21951
1.64996	0.205727
1.65159	0.183071
1.65321	0.196878
1.65484	0.204776
1.65646	0.199993
1.65808	0.187427
1.65971	0.170183
1.66133	0.179048
1.66296	0.169411
1.66458	0.174069
1.66621	0.154378
1.66783	0.146545
1.66946	0.140455
1.67108	0.169046
1.6727	0.190013
1.67433	0.219198
1.67595	0.212717
1.67758	0.206923
1.6792	0.214346
1.68083	0.201958
1.68245	0.199649
1.68407	0.179456
1.6857	0.164917
1.68732	0.153254
1.68895	0.164834
1.69057	0.190208
1.6922	0.208353
1.69382	0.225991
1.69544	0.218432
1.69707	0.199964
1.69869	0.180091
1.70032	0.164772
1.70194	0.166282
1.70356	0.180862
1.70519	0.188558
1.70681	0.181277
1.70844	0.170164
1.71006	0.178994
1.71169	0.202516
1.71331	0.206501
1.71493	0.204036
1.71656	0.188437
1.71818	0.179602
1.71981	0.188967
1.72143	0.201594
1.72305	0.193121
1.72468	0.174771
1.7263	0.177324
1.72792	0.160208
1.72955	0.203301
1.73117	0.20551
1.7328	0.195278
1.73442	0.179697
1.73604	0.172253
1.73767	0.189695
1.73929	0.208762
1.74092	0.211592
1.74254	0.195599
1.74416	0.187943
1.74579	0.172316
1.74741	0.20753
1.74903	0.192242
1.75066	0.195202
1.75228	0.201222
1.75391	0.169674
1.75553	0.176441
1.75715	0.162652
1.75878	0.149048
1.7604	0.156283
1.76202	0.173143
1.76365	0.196915
1.76527	0.211796
1.76689	0.213908
1.76852	0.196532
1.77014	0.168818
1.77176	0.17332
1.77339	0.16715
1.77501	0.188749
1.77664	0.183113
1.77826	0.176702
1.77988	0.191294
1.78151	0.212488
1.78313	0.215135
1.78475	0.195688
1.78638	0.151747
1.788	0.152095
1.78962	0.15945
1.79125	0.200207
1.79287	0.231377
1.79449	0.232535
1.79612	0.228936
1.79774	0.21193
1.79936	0.204473
1.80099	0.199634
1.80261	0.198651
1.80423	0.198613
1.80586	0.194751
1.80748	0.183262
1.8091	0.174863
1.81073	0.153876
1.81235	0.144138
1.81397	0.165457
1.81559	0.174347
1.81722	0.205311
1.81884	0.220859
1.82046	0.200733
1.82209	0.190877
1.82371	0.157883
1.82533	0.158021
1.82696	0.181805
1.82858	0.205737
1.8302	0.220016
1.83183	0.242685
1.83345	0.244991
1.83507	0.246366
1.83669	0.270295
1.83832	0.251223
1.83994	0.257392
1.84156	0.252584
1.84319	0.232933
1.84481	0.230685
1.84643	0.229031
1.84805	0.233709
1.84968	0.245723
1.8513	0.245612
1.85292	0.222329
1.85455	0.225997
1.85617	0.224174
1.85779	0.246187
1.85941	0.252363
1.86104	0.24929
1.86266	0.23021
1.86428	0.214595
1.8659	0.213383
1.86753	0.19925
1.86915	0.203868
1.87077	0.215433
1.8724	0.226104
1.87402	0.237751
1.87564	0.237495
1.87726	0.231364
1.87889	0.247423
1.88051	0.253335
1.88213	0.255823
1.88375	0.244185
1.88538	0.231258
1.887	0.223377
1.88862	0.223882
1.89024	0.235568
1.89187	0.23384
1.89349	0.215696
1.89511	0.213527
1.89673	0.208511
1.89836	0.23139
1.89998	0.271041
1.9016	0.284207
1.90322	0.28314
1.90484	0.26002
1.90647	0.246742
1.90809	0.224763
1.90971	0.203612
1.91133	0.175332
1.91296	0.16381
1.91458	0.162301
1.9162	0.192806
1.91782	0.224758
1.91944	0.244155
1.92107	0.257327
1.92269	0.248848
1.92431	0.239178
1.92593	0.25247
1.92756	0.265286
1.92918	0.271695
1.9308	0.242902
1.93242	0.233977
1.93404	0.226081
1.93567	0.231744
1.93729	0.242646
1.93891	0.241093
1.94053	0.229661
1.94215	0.221107
1.94378	0.182266
1.9454	0.193498
1.94702	0.222962
1.94864	0.24291
1.95026	0.261747
1.95189	0.271248
1.95351	0.269795
1.95513	0.284103
1.95675	0.277817
1.95837	0.248225
1.95999	0.235967
1.96162	0.215573
1.96324	0.218613
1.96486	0.262322
1.96648	0.277846
1.9681	0.295669
1.96972	0.29382
1.97135	0.291536
1.97297	0.272883
1.97459	0.284247
1.97621	0.280771
1.97783	0.289302
1.97945	0.290745
1.98108	0.287651
1.9827	0.295908
1.98432	0.311582
1.98594	0.310064
1.98756	0.310465
1.98918	0.32119
1.99081	0.312799
1.99243	0.311307
1.99405	0.277375
1.99567	0.270643
1.99729	0.245404
1.99891	0.24921
2.00053	0.25625
2.00216	0.265403
2.00378	0.285197
2.0054	0.290033
2.00702	0.287413
2.00864	0.298367
2.01026	0.300373
2.01188	0.291631
2.0135	0.301716
2.01513	0.283662
2.01675	0.270133
2.01837	0.271116
2.01999	0.256277
2.02161	0.273435
2.02323	0.263589
2.02485	0.300354
2.02647	0.295225
2.0281	0.291396
2.02972	0.313026
2.03134	0.302888
2.03296	0.314882
2.03458	0.292829
2.0362	0.277043
2.03782	0.260584
2.03944	0.256935
2.04106	0.244886
2.04269	0.253142
2.04431	0.271216
2.04593	0.286313
2.04755	0.282545
2.04917	0.251069
2.05079	0.241089
2.05241	0.261448
2.05403	0.277048
2.05565	0.285466
2.05727	0.271845
2.05889	0.236493
2.06051	0.232885
2.06214	0.241177
2.06376	0.240478
2.06538	0.260299
2.067	0.277467
2.06862	0.290284
2.07024	0.3009
2.07186	0.271385
2.07348	0.257441
2.0751	0.237585
2.07672	0.221357
2.07834	0.235724
2.07996	0.255969
2.08158	0.264725
2.0832	0.294737
2.08482	0.2891
2.08645	0.293906
2.08807	0.306064
2.08969	0.305096
2.09131	0.292004
2.09293	0.272561
2.09455	0.277946
2.09617	0.277943
2.09779	0.285566
2.09941	0.287973
2.10103	0.284624
2.10265	0.291336
2.10427	0.308034
2.10589	0.326429
2.10751	0.333845
2.10913	0.33341
2.11075	0.327738
2.11237	0.320185
2.11399	0.323516
2.11561	0.305772
2.11723	0.292734
2.11885	0.266513
2.12047	0.252607
2.12209	0.26962
2.12371	0.287913
2.12533	0.299031
2.12695	0.298875
2.12857	0.319291
2.13019	0.320983
2.13181	0.331033
2.13343	0.338994
2.13505	0.318489
2.13667	0.32069
2.13829	0.322036
2.13991	0.311886
2.14153	0.32464
2.14315	0.32357
2.14477	0.315616
2.14639	0.325708
2.14801	0.300992
2.14963	0.287234
2.15125	0.273862
2.15287	0.28791
2.15449	0.306032
2.15611	0.306546
2.15773	0.314843
2.15935	0.311781
2.16097	0.33726
2.16259	0.349706
2.16421	0.351292
2.16583	0.338415
2.16745	0.338226
2.16907	0.308317
2.17069	0.304437
2.17231	0.268349
2.17393	0.26861
2.17555	0.277408
2.17717	0.285047
2.17879	0.309629
2.18041	0.298457
2.18203	0.275612
2.18365	0.273421
2.18527	0.260939
2.18689	0.279126
2.18851	0.291946
2.19012	0.307109
2.19174	0.30038
2.19336	0.307131
2.19498	0.311965
2.1966	0.302997
2.19822	0.307186
2.19984	0.31511
2.20146	0.333584
2.20308	0.345026
2.2047	0.349093
2.20632	0.355086
2.20794	0.344854
2.20956	0.361965
2.21118	0.347421
2.21279	0.360922
2.21441	0.359639
2.21603	0.359329
2.21765	0.359152
2.21927	0.347881
2.22089	0.333139
2.22251	0.324483
2.22413	0.32474
2.22575	0.345965
2.22737	0.350168
2.22899	0.371531
2.2306	0.391291
2.23222	0.381578
2.23384	0.400529
2.23546	0.380369
2.23708	0.359551
2.2387	0.350145
2.24032	0.326499
2.24194	0.316847
2.24356	0.317948
2.24518	0.346871
2.24679	0.352077
2.24841	0.350212
2.25003	0.371674
2.25165	0.382238
2.25327	0.407895
2.25489	0.397734
2.25651	0.396683
2.25813	0.372573
2.25974	0.34992
2.26136	0.34438
2.26298	0.351946
2.2646	0.382045
2.26622	0.397929
2.26784	0.422305
2.26946	0.430839
2.27107	0.431389
2.27269	0.441138
2.27431	0.402408
2.27593	0.402581
2.27755	0.40005
2.27917	0.407401
2.28078	0.418805
2.2824	0.420063
2.28402	0.419899
2.28564	0.422442
2.28726	0.411902
2.28888	0.409314
2.2905	0.424845
2.29211	0.436292
2.29373	0.424588
2.29535	0.403806
2.29697	0.389105
2.29859	0.378446
2.3002	0.382629
2.30182	0.374971
2.30344	0.375233
2.30506	0.367198
2.30668	0.37679
2.3083	0.409082
2.30991	0.401158
2.31153	0.40869
2.31315	0.412411
2.31477	0.405538
2.31639	0.424737
2.318	0.44534
2.31962	0.426729
2.32124	0.417919
2.32286	0.397577
2.32448	0.390219
2.32609	0.390917
2.32771	0.377554
2.32933	0.373525
2.33095	0.364243
2.33257	0.366864
2.33418	0.37788
2.3358	0.385612
2.33742	0.391359
2.33904	0.397061
2.34065	0.425463
2.34227	0.451619
2.34389	0.45739
2.34551	0.457964
2.34713	0.442276
2.34874	0.438082
2.35036	0.423383
2.35198	0.421948
2.3536	0.407083
2.35521	0.376788
2.35683	0.397137
2.35845	0.423437
2.36007	0.450078
2.36168	0.446853
2.3633	0.450057
2.36492	0.455676
2.36654	0.45627
2.36815	0.450066
2.36977	0.444148
2.37139	0.422455
2.37301	0.420668
2.37462	0.407334
2.37624	0.415782
2.37786	0.434274
2.37947	0.467136
2.38109	0.486126
2.38271	0.495354
2.38433	0.484014
2.38594	0.445903
2.38756	0.461321
2.38918	0.460892
2.3908	0.451755
2.39241	0.465358
2.39403	0.464188
2.39565	0.488851
2.39726	0.491359
2.39888	0.522787
2.4005	0.519745
2.40212	0.466019
2.40373	0.453961
2.40535	0.439929
2.40697	0.421
2.40858	0.482533
2.4102	0.502803
2.41182	0.526429
2.41343	0.529964
2.41505	0.501469
2.41667	0.450708
2.41828	0.437142
2.4199	0.448455
2.42152	0.45799
2.42313	0.499956
2.42475	0.522967
2.42637	0.510397
2.42799	0.486847
2.4296	0.462071
2.43122	0.471046
2.43284	0.486921
2.43445	0.471786
2.43607	0.480672
2.43769	0.463633
2.4393	0.473457
2.44092	0.472059
2.44253	0.471613
2.44415	0.444187
2.44577	0.419213
2.44738	0.431098
2.449	0.456962
2.45062	0.470108
2.45223	0.483876
2.45385	0.462558
2.45547	0.480656
2.45708	0.494949
2.4587	0.526672
2.46032	0.551943
2.46193	0.517986
2.46355	0.493466
2.46516	0.462685
2.46678	0.450102
2.4684	0.465346
2.47001	0.47534
2.47163	0.487677
2.47325	0.478125
2.47486	0.494543
2.47648	0.509594
2.47809	0.51616
2.47971	0.527807
2.48133	0.506808
2.48294	0.500158
2.48456	0.506592
2.48617	0.505975
2.48779	0.480252
2.48941	0.46301
2.49102	0.468943
2.49264	0.490938
2.49425	0.517545
2.49587	0.524547
2.49749	0.537246
2.4991	0.54542
2.50072	0.537478
2.50233	0.510808
2.50395	0.486807
2.50557	0.512306
2.50718	0.513946
2.5088	0.520825
2.51041	0.515717
2.51203	0.485612
2.51364	0.47945
2.51526	0.484032
2.51688	0.500578
2.51849	0.504792
2.52011	0.51899
2.52172	0.523495
2.52334	0.531794
2.52495	0.547614
2.52657	0.56397
2.52818	0.551066
2.5298	0.554167
2.53141	0.541872
2.53303	0.521922
2.53465	0.51956
2.53626	0.506674
2.53788	0.516074
2.53949	0.52187
2.54111	0.524501
2.54272	0.541063
2.54434	0.540349
2.54595	0.558404
2.54757	0.575418
2.54918	0.558913
2.5508	0.56011
2.55241	0.537892
2.55403	0.520128
2.55564	0.538881
2.55726	0.527408
2.55887	0.557256
2.56049	0.559797
2.5621	0.588075
2.56372	0.596314
2.56533	0.566512
2.56695	0.571079
2.56856	0.564688
2.57018	0.610322
2.57179	0.622222
2.57341	0.609296
2.57502	0.597164
2.57664	0.566823
2.57825	0.542542
2.57987	0.532741
2.58148	0.539218
2.5831	0.559802
2.58471	0.586034
2.58633	0.600037
2.58794	0.592827
2.58956	0.595287
2.59117	0.59728
2.59279	0.588131
2.5944	0.56838
2.59602	0.588612
2.59763	0.600466
2.59925	0.641723
2.60086	0.662334
2.60247	0.64714
2.60409	0.62759
2.6057	0.619639
2.60732	0.643228
2.60893	0.65006
2.61055	0.647535
2.61216	0.642835
2.61378	0.622029
2.61539	0.59961
2.617	0.578922
2.61862	0.587838
2.62023	0.593616
2.62185	0.635144
2.62346	0.633949
2.62508	0.63691
2.62669	0.638377
2.62831	0.648811
2.62992	0.662352
2.63153	0.656574
2.63315	0.650844
2.63476	0.608798
2.63638	0.612357
2.63799	0.613054
2.6396	0.629998
2.64122	0.635948
2.64283	0.646723
2.64445	0.64432
2.64606	0.656402
2.64767	0.619038
2.64929	0.625867
2.6509	0.652344
2.65252	0.647299
2.65413	0.638223
2.65574	0.653924
2.65736	0.663665
2.65897	0.714598
2.66059	0.73371
2.6622	0.755186
2.66381	0.769696
2.66543	0.762029
2.66704	0.756221
2.66865	0.721704
2.67027	0.69988
2.67188	0.674319
2.67349	0.655206
2.67511	0.653226
2.67672	0.659301
2.67834	0.688266
2.67995	0.717616
2.68156	0.720377
2.68318	0.69322
2.68479	0.689143
2.6864	0.691813
2.68802	0.660413
2.68963	0.680204
2.69124	0.688505
2.69286	0.685941
2.69447	0.684142
2.69608	0.678413
2.6977	0.710369
2.69931	0.712747
2.70092	0.700241
2.70254	0.741345
2.70415	0.740453
2.70576	0.76577
2.70738	0.767897
2.70899	0.768961
2.7106	0.750018
2.71222	0.709074
2.71383	0.706274
2.71544	0.68346
2.71705	0.695309
2.71867	0.738992
2.72028	0.752725
2.72189	0.755633
2.72351	0.726293
2.72512	0.710307
2.72673	0.685362
2.72835	0.673012
2.72996	0.673437
2.73157	0.698211
2.73318	0.71925
2.7348	0.745364
2.73641	0.747418
2.73802	0.718149
2.73963	0.676954
2.74125	0.644913
2.74286	0.650076
2.74447	0.714618
2.74609	0.752239
2.7477	0.775019
2.74931	0.772045
2.75092	0.780956
2.75254	0.77388
2.75415	0.76247
2.75576	0.740454
2.75737	0.736092
2.75899	0.747026
2.7606	0.782207
2.76221	0.806018
2.76382	0.830113
2.76544	0.84005
2.76705	0.811801
2.76866	0.789697
2.77027	0.798741
2.77189	0.770455
2.7735	0.761979
2.77511	0.769304
2.77672	0.784449
2.77833	0.815385
2.77995	0.841973
2.78156	0.813077
2.78317	0.806945
2.78478	0.807988
2.7864	0.811132
2.78801	0.83201
2.78962	0.83772
2.79123	0.817684
2.79284	0.788902
2.79446	0.767642
2.79607	0.73574
2.79768	0.726835
2.79929	0.768767
2.8009	0.781555
2.80251	0.812851
2.80413	0.830643
2.80574	0.847166
2.80735	0.845638
2.80896	0.827463
2.81057	0.808438
2.81219	0.820086
2.8138	0.841255
2.81541	0.842809
2.81702	0.858585
2.81863	0.837342
2.82024	0.809752
2.82186	0.828203
2.82347	0.840128
2.82508	0.869704
2.82669	0.906014
2.8283	0.88391
2.82991	0.875687
2.83152	0.863229
2.83314	0.84198
2.83475	0.83847
2.83636	0.813801
2.83797	0.816268
2.83958	0.791706
2.84119	0.790075
2.8428	0.802336
2.84442	0.805174
2.84603	0.806907
2.84764	0.810052
2.84925	0.804071
2.85086	0.844352
2.85247	0.877404
2.85408	0.878292
2.85569	0.87554
2.85731	0.883353
2.85892	0.869639
2.86053	0.868514
2.86214	0.894505
2.86375	0.899805
2.86536	0.910067
2.86697	0.88415
2.86858	0.854778
2.87019	0.825806
2.8718	0.846028
2.87342	0.887116
2.87503	0.912264
2.87664	0.930127
2.87825	0.902669
2.87986	0.873458
2.88147	0.857577
2.88308	0.864994
2.88469	0.871536
2.8863	0.887006
2.88791	0.865917
2.88952	0.890796
2.89113	0.892103
2.89274	0.885349
2.89435	0.884166
2.89597	0.870189
2.89758	0.890276
2.89919	0.901899
2.9008	0.914511
2.90241	0.917037
2.90402	0.918961
2.90563	0.921008
2.90724	0.914102
2.90885	0.916293
2.91046	0.910658
2.91207	0.890119
2.91368	0.874982
2.91529	0.872575
2.9169	0.899932
2.91851	0.94524
2.92012	0.956294
2.92173	0.953055
2.92334	0.947712
2.92495	0.964427
2.92656	0.987735
2.92817	1.0204
2.92978	0.995889
2.93139	0.981501
2.933	0.9572
2.93461	0.921246
2.93622	0.938769
2.93783	0.943538
2.93944	0.940962
2.94105	0.949854
2.94266	0.962595
2.94427	0.964262
2.94588	0.949293
2.94749	0.985238
2.9491	1.0279
2.95071	1.00847
2.95232	1.01578
2.95393	0.994866
2.95554	0.960082
2.95715	0.959036
2.95876	0.934184
2.96037	0.915085
2.96198	0.93136
2.96359	0.935312
2.9652	0.937693
2.96681	0.940149
2.96842	0.918481
2.97003	0.944225
2.97164	0.949756
2.97324	0.928467
2.97485	0.935768
2.97646	0.9377
2.97807	0.961441
2.97968	0.991375
2.98129	1.00809
2.9829	1.02247
2.98451	1.036
2.98612	1.03026
2.98773	1.02793
2.98934	1.00606
2.99095	0.995887
2.99256	1.00368
2.99417	0.998336
2.99577	0.989351
2.99738	0.973775
2.99899	0.967296
3.0006	0.993973
3.00221	1.00973
3.00382	1.01639
3.00543	1.01725
3.00704	1.02294
3.00865	0.995326
3.01025	0.972596
3.01186	0.985822
3.01347	1.00315
3.01508	1.03472
3.01669	1.04547
3.0183	1.04987
3.01991	1.0581
3.02152	1.04882
3.02313	1.03349
3.02473	1.00243
3.02634	0.991905
3.02795	0.977456
3.02956	1.01151
3.03117	1.03378
3.03278	1.05424
3.03439	1.05372
3.03599	1.06337
3.0376	1.07899
3.03921	1.06543
3.04082	1.06775
3.04243	1.0619
3.04404	1.02535
3.04564	1.02464
3.04725	0.991405
3.04886	0.984597
3.05047	0.961393
3.05208	0.954774
3.05369	0.960363
3.05529	1.00757
3.0569	1.04422
3.05851	1.04954
3.06012	1.059
3.06173	1.05539
3.06333	1.05395
3.06494	1.05949
3.06655	1.07687
3.06816	1.10312
3.06977	1.1241
3.07137	1.09094
3.07298	1.05448
3.07459	1.06402
3.0762	1.07437
3.07781	1.11621
3.07941	1.1303
3.08102	1.09331
3.08263	1.1033
3.08424	1.05246
3.08585	1.04565
3.08745	0.999451
3.08906	0.980015
3.09067	0.971866
3.09228	1.00101
3.09388	1.05383
3.09549	1.0795
3.0971	1.09016
3.09871	1.08616
3.10031	1.07603
3.10192	1.07775
3.10353	1.08896
3.10514	1.07404
3.10674	1.06716
3.10835	1.08298
3.10996	1.05566
3.11157	1.04185
3.11317	1.03779
3.11478	1.01274
3.11639	1.02902
3.11799	1.03991
3.1196	1.05323
3.12121	1.07386
3.12282	1.08151
3.12442	1.11562
3.12603	1.14948
3.12764	1.13164
3.12924	1.11156
3.13085	1.06101
3.13246	1.01027
3.13407	0.987967
3.13567	0.979781
3.13728	1.00048
3.13889	1.02128
3.14049	1.0388
3.1421	1.05011
3.14371	1.05833
3.14531	1.112
3.14692	1.10766
3.14853	1.09871
3.15013	1.10007
3.15174	1.11337
3.15335	1.14685
3.15495	1.15527
3.15656	1.14135
3.15817	1.10561
3.15977	1.0899
3.16138	1.10522
3.16299	1.13832
3.16459	1.13959
3.1662	1.12986
3.16781	1.12957
3.16941	1.12188
3.17102	1.10043
3.17263	1.12152
3.17423	1.14778
3.17584	1.12628
3.17745	1.11404
3.17905	1.06113
3.18066	1.01898
3.18226	1.02445
3.18387	1.06102
3.18548	1.07095
3.18708	1.06629
3.18869	1.02857
3.19029	0.993651
3.1919	1.01961
3.19351	0.990904
3.19511	1.00438
3.19672	1.01487
3.19832	0.998528
3.19993	1.02068
3.20154	1.01568
3.20314	1.00763
3.20475	1.01703
3.20635	1.04981
3.20796	1.04989
3.20957	1.05189
3.21117	1.07316
3.21278	1.0504
3.21438	1.03526
3.21599	1.01835
3.21759	1.01093
3.2192	1.03389
3.22081	1.04148
3.22241	1.03263
3.22402	1.01665
3.22562	0.966131
3.22723	0.938828
3.22883	0.938988
3.23044	0.944919
3.23204	0.977766
3.23365	1.00886
3.23526	1.03904
3.23686	1.05427
3.23847	1.03441
3.24007	1.02761
3.24168	0.970587
3.24328	0.942418
3.24489	0.968002
3.24649	0.98894
3.2481	1.02803
3.2497	1.03564
3.25131	0.997863
3.25291	0.931527
3.25452	0.920653
3.25612	0.909067
3.25773	0.916669
3.25933	0.939653
3.26094	0.992918
3.26254	0.993773
3.26415	0.995546
3.26575	0.981663
3.26736	0.978717
3.26896	0.96256
3.27057	0.979427
3.27217	0.994265
3.27378	1.01026
3.27538	0.997015
3.27699	1.01834
3.27859	1.01169
3.2802	0.981064
3.2818	0.970469
3.2834	0.969999
3.28501	0.942916
3.28661	0.924523
3.28822	0.879421
3.28982	0.917219
3.29143	0.953708
3.29303	1.00363
3.29464	1.03333
3.29624	0.98582
3.29785	0.957026
3.29945	0.938934
3.30105	0.946816
3.30266	0.998794
3.30426	1.01878
3.30587	1.04494
3.30747	1.01164
3.30907	0.971266
3.31068	0.944698
3.31228	0.9047
3.31389	0.875325
3.31549	0.872656
3.3171	0.899593
3.3187	0.949737
3.3203	0.997998
3.32191	1.00965
3.32351	1.01995
3.32512	0.984497
3.32672	0.982802
3.32832	0.992923
3.32993	0.997809
3.33153	1.03692
3.33313	1.01515
3.33474	0.99188
3.33634	1.0124
3.33795	1.00964
3.33955	1.01086
3.34115	1.05256
3.34276	1.03381
3.34436	0.976934
3.34596	0.921683
3.34757	0.924979
3.34917	0.939365
3.35077	0.976467
3.35238	0.99209
3.35398	0.994405
3.35558	0.962254
3.35719	0.933935
3.35879	0.926641
3.36039	0.913888
3.362	0.870631
3.3636	0.898413
3.3652	0.925277
3.36681	0.949511
3.36841	0.973113
3.37001	0.957283
3.37162	0.959496
3.37322	0.940408
3.37482	0.946314
3.37643	0.943104
3.37803	0.933022
3.37963	0.936626
3.38124	0.945129
3.38284	0.964436
3.38444	0.952076
3.38604	0.962203
3.38765	0.94415
3.38925	0.962356
3.39085	0.974747
3.39246	0.989242
3.39406	0.990004
3.39566	1.03355
3.39726	1.00852
3.39887	0.982797
3.40047	0.938887
3.40207	0.916164
3.40367	0.912202
3.40528	0.909521
3.40688	0.905137
3.40848	0.878976
3.41008	0.909052
3.41169	0.924447
3.41329	0.968196
3.41489	0.977663
3.41649	0.974317
3.4181	0.942782
3.4197	0.9356
3.4213	0.919584
3.4229	0.906433
3.42451	0.934001
3.42611	0.887963
3.42771	0.892584
3.42931	0.899601
3.43091	0.916665
3.43252	0.882577
3.43412	0.893037
3.43572	0.904256
3.43732	0.893915
3.43892	0.885468
3.44053	0.883532
3.44213	0.870935
3.44373	0.903319
3.44533	0.9291
3.44693	0.916241
3.44854	0.91343
3.45014	0.880449
3.45174	0.895336
3.45334	0.942296
3.45494	0.91295
3.45655	0.899494
3.45815	0.885558
3.45975	0.831859
3.46135	0.840952
3.46295	0.874755
3.46455	0.875289
3.46615	0.883893
3.46776	0.885995
3.46936	0.916978
3.47096	0.938456
3.47256	0.950613
3.47416	0.981659
3.47576	0.936803
3.47736	0.924905
3.47897	0.895952
3.48057	0.912926
3.48217	0.920611
3.48377	0.877324
3.48537	0.86399
3.48697	0.866201
3.48857	0.827148
3.49017	0.860771
3.49178	0.908276
3.49338	0.875229
3.49498	0.89685
3.49658	0.908197
3.49818	0.882114
3.49978	0.925049
3.50138	0.932521
3.50298	0.909519
3.50458	0.91923
3.50618	0.890782
3.50778	0.905238
3.50939	0.933707
3.51099	0.916098
3.51259	0.958727
3.51419	0.936905
3.51579	0.925108
3.51739	0.900202
3.51899	0.915477
3.52059	0.934562
3.52219	0.955088
3.52379	0.953295
3.52539	0.933505
3.52699	0.925646
3.52859	0.890105
3.53019	0.872392
3.53179	0.857584
3.53339	0.836671
3.53499	0.848018
3.53659	0.839225
3.53819	0.857909
3.5398	0.863711
3.5414	0.842443
3.543	0.882307
3.5446	0.875175
3.5462	0.866275
3.5478	0.906609
3.5494	0.889113
3.551	0.889408
3.5526	0.917164
3.5542	0.928966
3.5558	0.93529
3.5574	0.912896
3.559	0.911759
3.5606	0.898817
3.5622	0.86492
3.5638	0.854771
3.5654	0.851051
3.56699	0.881783
3.56859	0.879325
3.57019	0.888453
3.57179	0.851911
3.57339	0.847169
3.57499	0.873056
3.57659	0.849192
3.57819	0.834471
3.57979	0.833802
3.58139	0.832903
3.58299	0.840252
3.58459	0.886257
3.58619	0.899006
3.58779	0.851093
3.58939	0.84478
3.59099	0.857464
3.59259	0.842996
3.59419	0.877535
3.59579	0.905756
3.59739	0.922873
3.59898	0.917033
3.60058	0.918464
3.60218	0.875018
3.60378	0.895064
3.60538	0.907935
3.60698	0.842869
3.60858	0.836818
3.61018	0.807792
3.61178	0.807747
3.61338	0.831022
3.61497	0.863982
3.61657	0.884651
3.61817	0.83092
3.61977	0.828027
3.62137	0.82452
3.62297	0.852577
3.62457	0.858474
3.62617	0.874748
3.62776	0.871509
3.62936	0.810503
3.63096	0.807845
3.63256	0.802344
3.63416	0.803197
3.63576	0.812972
3.63736	0.836303
3.63895	0.845596
3.64055	0.883569
3.64215	0.898785
3.64375	0.913323
3.64535	0.905725
3.64695	0.880342
3.64854	0.902785
3.65014	0.918111
3.65174	0.930282
3.65334	0.923676
3.65494	0.859543
3.65654	0.821558
3.65813	0.868978
3.65973	0.877641
3.66133	0.907601
3.66293	0.965824
3.66453	0.942673
3.66612	0.924958
3.66772	0.954722
3.66932	0.922017
3.67092	0.874982
3.67252	0.840237
3.67411	0.78817
3.67571	0.789236
3.67731	0.80142
3.67891	0.860782
3.6805	0.902473
3.6821	0.885042
3.6837	0.892885
3.6853	0.853208
3.68689	0.820658
3.68849	0.800373
3.69009	0.787955
3.69169	0.805403
3.69328	0.844784
3.69488	0.852703
3.69648	0.825957
3.69808	0.795447
3.69967	0.818622
3.70127	0.852692
3.70287	0.88665
3.70447	0.903526
3.70606	0.875681
3.70766	0.832207
3.70926	0.793481
3.71086	0.780829
3.71245	0.767371
3.71405	0.791053
3.71565	0.815499
3.71724	0.842779
3.71884	0.843388
3.72044	0.839774
3.72203	0.856506
3.72363	0.846139
3.72523	0.815174
3.72683	0.825773
3.72842	0.851438
3.73002	0.850489
3.73162	0.90359
3.73321	0.949833
3.73481	0.915763
3.73641	0.855775
3.738	0.814769
3.7396	0.778941
3.7412	0.76126
3.74279	0.805932
3.74439	0.831619
3.74598	0.811389
3.74758	0.842756
3.74918	0.834892
3.75077	0.817099
3.75237	0.83462
3.75397	0.806066
3.75556	0.821592
3.75716	0.827024
3.75876	0.799875
3.76035	0.825233
3.76195	0.805547
3.76354	0.775856
3.76514	0.855255
3.76674	0.862912
3.76833	0.854589
3.76993	0.820695
3.77152	0.783293
3.77312	0.777643
3.77472	0.771529
3.77631	0.813144
3.77791	0.828421
3.7795	0.846208
3.7811	0.86528
3.7827	0.865734
3.78429	0.840078
3.78589	0.848449
3.78748	0.819762
3.78908	0.815787
3.79067	0.829199
3.79227	0.833731
3.79387	0.838801
3.79546	0.861142
3.79706	0.860798
3.79865	0.858067
3.80025	0.863427
3.80184	0.860428
3.80344	0.822813
3.80503	0.779059
3.80663	0.812996
3.80822	0.809757
3.80982	0.843347
3.81142	0.822892
3.81301	0.816347
3.81461	0.782871
3.8162	0.73945
3.8178	0.759568
3.81939	0.809006
3.82099	0.79523
3.82258	0.849808
3.82418	0.843922
3.82577	0.848991
3.82737	0.870183
3.82896	0.865441
3.83056	0.877005
3.83215	0.840443
3.83375	0.827506
3.83534	0.783262
3.83693	0.776756
3.83853	0.799108
3.84012	0.832152
3.84172	0.834654
3.84331	0.785432
3.84491	0.798274
3.8465	0.778704
3.8481	0.757028
3.84969	0.776747
3.85129	0.791623
3.85288	0.784851
3.85448	0.755749
3.85607	0.745986
3.85766	0.731563
3.85926	0.762384
3.86085	0.778807
3.86245	0.818327
3.86404	0.838058
3.86564	0.851696
3.86723	0.851198
3.86882	0.824408
3.87042	0.818605
3.87201	0.823832
3.87361	0.785152
3.8752	0.791949
3.87679	0.80773
3.87839	0.768192
3.87998	0.803738
3.88158	0.828576
3.88317	0.801101
3.88476	0.803923
3.88636	0.760453
3.88795	0.750997
3.88954	0.770686
3.89114	0.744219
3.89273	0.744454
3.89433	0.747393
3.89592	0.745638
3.89751	0.782471
3.89911	0.811147
3.9007	0.8576
3.90229	0.87312
3.90389	0.868749
3.90548	0.849578
3.90707	0.803061
3.90867	0.768987
3.91026	0.746412
3.91185	0.767434
3.91345	0.75442
3.91504	0.743031
3.91663	0.726
3.91823	0.742135
3.91982	0.781836
3.92141	0.785538
3.92301	0.787836
3.9246	0.809079
3.92619	0.797604
3.92779	0.81885
3.92938	0.86806
3.93097	0.834857
3.93256	0.813883
3.93416	0.797753
3.93575	0.798178
3.93734	0.79315
3.93894	0.818097
3.94053	0.804445
3.94212	0.77792
3.94371	0.784731
3.94531	0.758052
3.9469	0.769243
3.94849	0.794552
3.95008	0.81942
3.95168	0.825481
3.95327	0.80479
3.95486	0.804757
3.95645	0.80083
3.95805	0.812472
3.95964	0.804058
3.96123	0.816177
3.96282	0.774599
3.96442	0.773432
3.96601	0.74314
3.9676	0.772887
3.96919	0.76632
3.97078	0.792227
3.97238	0.77078
3.97397	0.791818
3.97556	0.832712
3.97715	0.815362
3.97874	0.859506
3.98034	0.851084
3.98193	0.808248
3.98352	0.842154
3.98511	0.820139
3.9867	0.828483
3.9883	0.832696
3.98989	0.779093
3.99148	0.691858
3.99307	0.682561
3.99466	0.668732
3.99625	0.668939
3.99785	0.715171
3.99944	0.723734
4.00103	0.745097
4.00262	0.77876
4.00421	0.786986
4.0058	0.81288
4.00739	0.84073
4.00899	0.827395
4.01058	0.817784
4.01217	0.816057
4.01376	0.807436
4.01535	0.812859
4.01694	0.809438
4.01853	0.790806
4.02012	0.731658
4.02172	0.73606
4.02331	0.725904
4.0249	0.760608
4.02649	0.789052
4.02808	0.794443
4.02967	0.789414
4.03126	0.775029
4.03285	0.768929
4.03444	0.785833
4.03603	0.804223
4.03763	0.85645
4.03922	0.879544
4.04081	0.870513
4.0424	0.826488
4.04399	0.857377
4.04558	0.832616
4.04717	0.823553
4.04876	0.813197
4.05035	0.779759
4.05194	0.816621
4.05353	0.841063
4.05512	0.85614
4.05671	0.819185
4.0583	0.8286
4.05989	0.812249
4.06148	0.853852
4.06307	0.836242
4.06466	0.811427
4.06625	0.803407
4.06784	0.747736
4.06943	0.721219
4.07102	0.683135
4.07261	0.651281
4.0742	0.664622
4.07579	0.694449
4.07738	0.69607
4.07897	0.741115
4.08056	0.715861
4.08215	0.735435
4.08374	0.735716
4.08533	0.768499
4.08692	0.772129
4.08851	0.745499
4.0901	0.713343
4.09169	0.706778
4.09328	0.754327
4.09487	0.806609
4.09646	0.834408
4.09805	0.830351
4.09964	0.844248
4.10123	0.804158
4.10282	0.819398
4.10441	0.84688
4.106	0.833217
4.10759	0.867519
4.10918	0.871023
4.11077	0.818042
4.11236	0.801097
4.11395	0.762005
4.11553	0.733941
4.11712	0.720176
4.11871	0.712292
4.1203	0.722799
4.12189	0.728872
4.12348	0.718992
4.12507	0.694352
4.12666	0.726629
4.12825	0.719102
4.12984	0.684727
4.13142	0.695382
4.13301	0.677499
4.1346	0.696599
4.13619	0.734485
4.13778	0.742911
4.13937	0.737683
4.14096	0.746793
4.14255	0.791836
4.14413	0.769679
4.14572	0.821786
4.14731	0.771396
4.1489	0.715422
4.15049	0.693305
4.15208	0.747603
4.15367	0.727369
4.15525	0.729589
4.15684	0.737206
4.15843	0.706477
4.16002	0.753233
4.16161	0.816393
4.16319	0.822131
4.16478	0.820018
4.16637	0.755998
4.16796	0.746469
4.16955	0.755024
4.17114	0.750403
4.17272	0.784886
4.17431	0.810511
4.1759	0.789385
4.17749	0.725967
4.17908	0.765936
4.18066	0.799415
4.18225	0.813242
4.18384	0.84004
4.18543	0.799133
4.18701	0.745202
4.1886	0.720089
4.19019	0.708215
4.19178	0.704604
4.19336	0.702527
4.19495	0.722485
4.19654	0.745821
4.19813	0.711619
4.19971	0.715351
4.2013	0.729681
4.20289	0.739467
4.20448	0.788341
4.20606	0.848129
4.20765	0.821868
4.20924	0.80359
4.21083	0.790963
4.21241	0.75644
4.214	0.738459
4.21559	0.759667
4.21717	0.808835
4.21876	0.77801
4.22035	0.796804
4.22194	0.792847
4.22352	0.718216
4.22511	0.698714
4.2267	0.69335
4.22828	0.718358
4.22987	0.793263
4.23146	0.818769
4.23304	0.78682
4.23463	0.783521
4.23622	0.751712
4.2378	0.714613
4.23939	0.677134
4.24098	0.68651
4.24256	0.699079
[truncated: 1,779 more rows]

## Sheet: 6000 K
k	S(k)
0.911728	0.0454754
0.929941	0.0454998
0.948154	0.0457972
0.966367	0.0464418
0.98458	0.0470864
1.00279	0.0477309
1.02101	0.0483755
1.03922	0.0490202
1.05743	0.0496647
1.07564	0.0504814
1.09386	0.0517665
1.11207	0.0530516
1.13028	0.0543368
1.1485	0.0556219
1.16671	0.056907
1.18492	0.0581922
1.20314	0.0594773
1.22135	0.0607623
1.23956	0.0620475
1.25777	0.0633326
1.27599	0.0646177
1.2942	0.0659029
1.31241	0.067188
1.33063	0.0684731
1.34884	0.0697582
1.36705	0.0710298
1.38527	0.0722911
1.40348	0.0735524
1.42169	0.0748138
1.4399	0.0760751
1.45812	0.0773365
1.47633	0.0785978
1.49454	0.0798592
1.51276	0.0815814
1.53097	0.0836443
1.54918	0.0857072
1.5674	0.0877701
1.58561	0.0898329
1.60382	0.0921012
1.62203	0.0949504
1.64025	0.0977996
1.65846	0.100649
1.67667	0.103498
1.69489	0.106314
1.7131	0.109111
1.73131	0.111908
1.74952	0.114705
1.76774	0.117502
1.78595	0.120358
1.80416	0.123226
1.82238	0.127561
1.84059	0.131931
1.8588	0.136301
1.87702	0.140671
1.89523	0.145137
1.91344	0.149613
1.93165	0.154088
1.94987	0.158637
1.96808	0.163219
1.98629	0.167802
2.00451	0.172384
2.02272	0.177271
2.04093	0.18283
2.05915	0.188949
2.07736	0.196781
2.09557	0.204484
2.11378	0.211945
2.132	0.21936
2.15021	0.226572
2.16842	0.234021
2.18664	0.242118
2.20485	0.2507
2.22306	0.259354
2.24127	0.268386
2.25949	0.278213
2.2777	0.28904
2.29591	0.301329
2.31413	0.31371
2.33234	0.325987
2.35055	0.340037
2.36877	0.354283
2.38698	0.369495
2.40519	0.385325
2.4234	0.401155
2.44162	0.416984
2.45983	0.432957
2.47804	0.450388
2.49626	0.467943
2.51447	0.485753
2.53268	0.504407
2.5509	0.523663
2.56911	0.542919
2.58732	0.561782
2.60553	0.580306
2.62375	0.600632
2.64196	0.622274
2.66017	0.645077
2.67839	0.668016
2.6966	0.691185
2.71481	0.71939
2.73303	0.749753
2.75124	0.780393
2.76945	0.810551
2.78766	0.840157
2.80588	0.869811
2.82409	0.900915
2.8423	0.936778
2.86052	0.973496
2.87873	1.00764
2.89694	1.03297
2.91515	1.05766
2.93337	1.08011
2.95158	1.09912
2.96979	1.113
2.98801	1.12206
3.00622	1.13055
3.02443	1.13852
3.04265	1.14647
3.06086	1.15443
3.07907	1.16238
3.09728	1.17034
3.1155	1.17668
3.13371	1.17811
3.15192	1.18044
3.17014	1.18279
3.18835	1.18517
3.20656	1.18755
3.22478	1.18327
3.24299	1.17614
3.2612	1.16253
3.27941	1.14878
3.29763	1.13503
3.31584	1.12105
3.33405	1.10708
3.35227	1.0931
3.37048	1.0791
3.38869	1.06489
3.4069	1.05067
3.42512	1.03645
3.44333	1.02224
3.46154	1.00802
3.47976	0.993803
3.49797	0.979586
3.51618	0.96537
3.5344	0.951155
3.55261	0.936942
3.57082	0.923818
3.58903	0.911696
3.60725	0.899629
3.62546	0.887561
3.64367	0.875493
3.66189	0.863426
3.6801	0.851359
3.69831	0.839293
3.71653	0.827273
3.73474	0.815552
3.75295	0.804434
3.77116	0.793353
3.78938	0.782272
3.80759	0.771192
3.8258	0.761411
3.84402	0.754302
3.86223	0.747237
3.88044	0.740172
3.89866	0.733289
3.91687	0.727147
3.93508	0.721129
3.95329	0.715795
3.97151	0.710821
3.98972	0.706346
4.00793	0.7019
4.02615	0.697464
4.04436	0.693654
4.06257	0.689844
4.08078	0.686469
4.099	0.683305
4.11721	0.681501
4.13542	0.679939
4.15364	0.679059
4.17185	0.679612
4.19006	0.680166
4.20828	0.68125
4.22649	0.683628
4.2447	0.686171
4.26291	0.688714
4.28113	0.691257
4.29934	0.693799
4.31755	0.696342
4.33577	0.698885
4.35398	0.701428
4.37219	0.703971
4.39041	0.706513
4.40862	0.709173
4.42683	0.712534
4.44504	0.715911
4.46326	0.719552
4.48147	0.724222
4.49968	0.729643
4.5179	0.735358
4.53611	0.741974
4.55432	0.749587
4.57254	0.75763
4.59075	0.766422
4.60896	0.776334
4.62717	0.786757
4.64539	0.79748
4.6636	0.808274
4.68181	0.819281
4.70003	0.830391
4.71824	0.841522
4.73645	0.852665
4.75466	0.863832
4.77288	0.875036
4.79109	0.886241
4.8093	0.897708
4.82752	0.909689
4.84573	0.9224
4.86394	0.936262
4.88216	0.950921
4.90037	0.966819
4.91858	0.983413
4.93679	1.00005
4.95501	1.01682
4.97322	1.03394
4.99143	1.05108
5.00965	1.06823
5.02786	1.08538
5.04607	1.10253
5.06429	1.11968
5.0825	1.137
5.10071	1.15555
5.11892	1.17535
5.13714	1.19514
5.15535	1.21494
5.17356	1.23473
5.19178	1.25452
5.20999	1.27432
5.2282	1.29411
5.24641	1.3139
5.26463	1.3337
5.28284	1.35349
5.30105	1.37329
5.31927	1.39308
5.33748	1.41287
5.35569	1.43267
5.37391	1.45246
5.39212	1.47225
5.41033	1.49205
5.42854	1.51184
5.44676	1.53164
5.46497	1.55143
5.48318	1.5657
5.5014	1.57295
5.51961	1.5802
5.53782	1.58743
5.55604	1.59465
5.57425	1.60187
5.59246	1.60909
5.61067	1.60996
5.62889	1.60437
5.6471	1.59878
5.66531	1.59319
5.68353	1.5876
5.70174	1.58201
5.71995	1.57642
5.73817	1.57081
5.75638	1.56331
5.77459	1.54662
5.7928	1.52993
5.81102	1.51324
5.82923	1.49655
5.84744	1.47986
5.86566	1.46317
5.88387	1.44648
5.90208	1.42979
5.92029	1.41309
5.93851	1.39617
5.95672	1.37907
5.97493	1.36198
5.99315	1.34488
6.01136	1.32778
6.02957	1.31067
6.04779	1.29352
6.066	1.27638
6.08421	1.25924
6.10242	1.24209
6.12064	1.22494
6.13885	1.20772
6.15706	1.19031
6.17528	1.17282
6.19349	1.15532
6.2117	1.13817
6.22992	1.12116
6.24813	1.10416
6.26634	1.08733
6.28455	1.07263
6.30277	1.05796
6.32098	1.04329
6.33919	1.02862
6.35741	1.01395
6.37562	0.999281
6.39383	0.98461
6.41204	0.970089
6.43026	0.956535
6.44847	0.943881
6.46668	0.93302
6.4849	0.922364
6.50311	0.911779
6.52132	0.901388
6.53954	0.893097
6.55775	0.884863
6.57596	0.877127
6.59417	0.869509
6.61239	0.86189
6.6306	0.854359
6.64881	0.846959
6.66703	0.839558
6.68524	0.832158
6.70345	0.826494
6.72167	0.821243
6.73988	0.815992
6.75809	0.810741
6.7763	0.805491
6.79452	0.80024
6.81273	0.796304
6.83094	0.793098
6.84916	0.789893
6.86737	0.786688
6.88558	0.783482
6.9038	0.780277
6.92201	0.777071
6.94022	0.775818
6.95843	0.774671
6.97665	0.773524
6.99486	0.772377

## Sheet: 7314 K
k	S(k)
0.911728	0.0510866
0.929941	0.0516956
0.948154	0.0523012
0.966367	0.0533085
0.98458	0.0545597
1.00279	0.0557939
1.02101	0.0570213
1.03922	0.0582487
1.05743	0.0594762
1.07564	0.0607036
1.09386	0.061931
1.11207	0.0631585
1.13028	0.0643859
1.1485	0.0656134
1.16671	0.0668408
1.18492	0.0681445
1.20314	0.0694702
1.22135	0.0707958
1.23956	0.0721214
1.25777	0.0734471
1.27599	0.0747727
1.2942	0.0760984
1.31241	0.0774239
1.33063	0.0787495
1.34884	0.0800752
1.36705	0.0814008
1.38527	0.0827265
1.40348	0.0841133
1.42169	0.0855257
1.4399	0.0869314
1.45812	0.0889571
1.47633	0.0911266
1.49454	0.0932962
1.51276	0.0954657
1.53097	0.0976352
1.54918	0.0998048
1.5674	0.101974
1.58561	0.10447
1.60382	0.107421
1.62203	0.110371
1.64025	0.113322
1.65846	0.116272
1.67667	0.119234
1.69489	0.12226
1.7131	0.125286
1.73131	0.128312
1.74952	0.131338
1.76774	0.134363
1.78595	0.137389
1.80416	0.141291
1.82238	0.145933
1.84059	0.150587
1.8588	0.15524
1.87702	0.159983
1.89523	0.164748
1.91344	0.169513
1.93165	0.174279
1.94987	0.179317
1.96808	0.185066
1.98629	0.190753
2.00451	0.196599
2.02272	0.203102
2.04093	0.209604
2.05915	0.216107
2.07736	0.2226
2.09557	0.229049
2.11378	0.235928
2.132	0.244012
2.15021	0.252101
2.16842	0.260191
2.18664	0.269121
2.20485	0.278454
2.22306	0.288049
2.24127	0.29766
2.25949	0.307271
2.2777	0.316882
2.29591	0.326774
2.31413	0.338223
2.33234	0.349752
2.35055	0.361378
2.36877	0.374069
2.38698	0.387612
2.40519	0.401925
2.4234	0.416375
2.44162	0.431262
2.45983	0.446216
2.47804	0.461169
2.49626	0.476347
2.51447	0.492392
2.53268	0.508447
2.5509	0.524475
2.56911	0.5408
2.58732	0.557598
2.60553	0.576415
2.62375	0.596342
2.64196	0.616355
2.66017	0.637428
2.67839	0.658753
2.6966	0.679555
2.71481	0.702352
2.73303	0.726009
2.75124	0.747946
2.76945	0.769673
2.78766	0.791399
2.80588	0.813126
2.82409	0.834853
2.8423	0.855851
2.86052	0.874533
2.87873	0.893553
2.89694	0.91447
2.91515	0.935642
2.93337	0.953546
2.95158	0.967937
2.96979	0.98209
2.98801	0.996527
3.00622	1.00973
3.02443	1.02401
3.04265	1.03252
3.06086	1.04155
3.07907	1.05084
3.09728	1.06014
3.1155	1.0693
3.13371	1.07774
3.15192	1.08572
3.17014	1.0937
3.18835	1.09709
3.20656	1.09719
3.22478	1.09729
3.24299	1.09702
3.2612	1.09636
3.27941	1.08869
3.29763	1.08078
3.31584	1.07286
3.33405	1.06472
3.35227	1.05654
3.37048	1.04836
3.38869	1.04029
3.4069	1.03401
3.42512	1.02791
3.44333	1.02181
3.46154	1.01572
3.47976	1.00968
3.49797	1.00069
3.51618	0.989449
3.5344	0.978433
3.55261	0.967417
3.57082	0.956401
3.58903	0.945385
3.60725	0.934368
3.62546	0.923352
3.64367	0.912336
3.66189	0.90132
3.6801	0.890305
3.69831	0.881083
3.71653	0.874132
3.73474	0.867357
3.75295	0.860821
3.77116	0.854284
3.78938	0.847748
3.80759	0.841211
3.8258	0.835124
3.84402	0.829917
3.86223	0.824712
3.88044	0.819506
3.89866	0.8143
3.91687	0.809153
3.93508	0.804599
3.95329	0.800792
3.97151	0.796943
3.98972	0.792772
4.00793	0.788605
4.02615	0.784826
4.04436	0.781426
4.06257	0.778002
4.08078	0.775182
4.099	0.773186
4.11721	0.771982
4.13542	0.770956
4.15364	0.76993
4.17185	0.769355
4.19006	0.769345
4.20828	0.770167
4.22649	0.771024
4.2447	0.771895
4.26291	0.773143
4.28113	0.774403
4.29934	0.775661
4.31755	0.776919
4.33577	0.778176
4.35398	0.779436
4.37219	0.780716
4.39041	0.782003
4.40862	0.783836
4.42683	0.786072
4.44504	0.788711
4.46326	0.791365
4.48147	0.794831
4.49968	0.799288
4.5179	0.804803
4.53611	0.810713
4.55432	0.81674
4.57254	0.822874
4.59075	0.829133
4.60896	0.83581
4.62717	0.84266
4.64539	0.850704
4.6636	0.86009
4.68181	0.86987
4.70003	0.879654
4.71824	0.889439
4.73645	0.899223
4.75466	0.909177
4.77288	0.919414
4.79109	0.9298
4.8093	0.940187
4.82752	0.950573
4.84573	0.961133
4.86394	0.971912
4.88216	0.983086
4.90037	0.994756
4.91858	1.00661
4.93679	1.01933
4.95501	1.03242
4.97322	1.04574
4.99143	1.05924
5.00965	1.07349
5.02786	1.08844
5.04607	1.1034
5.06429	1.11834
5.0825	1.13321
5.10071	1.14814
5.11892	1.16307
5.13714	1.17799
5.15535	1.19292
5.17356	1.2079
5.19178	1.22343
5.20999	1.23896
5.2282	1.2545
5.24641	1.27003
5.26463	1.28556
5.28284	1.30109
5.30105	1.31662
5.31927	1.33218
5.33748	1.34776
5.35569	1.36339
5.37391	1.37916
5.39212	1.39493
5.41033	1.4107
5.42854	1.41787
5.44676	1.42236
5.46497	1.42686
5.48318	1.43135
5.5014	1.43586
5.51961	1.4404
5.53782	1.44495
5.55604	1.44949
5.57425	1.45403
5.59246	1.45857
5.61067	1.46311
5.62889	1.45979
5.6471	1.45305
5.66531	1.4463
5.68353	1.43955
5.70174	1.4328
5.71995	1.42605
5.73817	1.4193
5.75638	1.41255
5.77459	1.4058
5.7928	1.39905
5.81102	1.3923
5.82923	1.38555
5.84744	1.3788
5.86566	1.37243
5.88387	1.36137
5.90208	1.34663
5.92029	1.33188
5.93851	1.31714
5.95672	1.30239
5.97493	1.28764
5.99315	1.27306
6.01136	1.25894
6.02957	1.24482
6.04779	1.2307
6.066	1.21658
6.08421	1.20247
6.10242	1.18835
6.12064	1.17423
6.13885	1.16011
6.15706	1.14599
6.17528	1.13349
6.19349	1.12239
6.2117	1.1113
6.22992	1.10021
6.24813	1.08912
6.26634	1.07802
6.28455	1.06693
6.30277	1.05584
6.32098	1.04474
6.33919	1.03365
6.35741	1.02256
6.37562	1.0137
6.39383	1.00528
6.41204	0.997458
6.43026	0.989667
6.44847	0.981876
6.46668	0.974086
6.4849	0.966415
6.50311	0.95884
6.52132	0.951266
6.53954	0.943691
6.55775	0.936117
6.57596	0.928578
6.59417	0.921527
6.61239	0.914605
6.6306	0.907683
6.64881	0.901003
6.66703	0.896392
6.68524	0.891778
6.70345	0.887164
6.72167	0.88255
6.73988	0.877936
6.75809	0.873321
6.7763	0.868707
6.79452	0.864093
6.81273	0.860596
6.83094	0.857977
6.84916	0.855358
6.86737	0.852739
6.88558	0.850121
6.9038	0.847502
6.92201	0.844883
6.94022	0.842264
6.95843	0.839645
6.97665	0.837027
6.99486	0.835064

## Sheet: 8000 K
k	S(k)
0.911728	0.0532695
0.929941	0.054595
0.948154	0.0559207
0.966367	0.057322
0.98458	0.0587345
1.00279	0.0601471
1.02101	0.0615595
1.03922	0.0629719
1.05743	0.0643845
1.07564	0.065797
1.09386	0.0672095
1.11207	0.068622
1.13028	0.0700345
1.1485	0.071447
1.16671	0.0728426
1.18492	0.0742172
1.20314	0.0755918
1.22135	0.0769664
1.23956	0.0783409
1.25777	0.0797156
1.27599	0.0810901
1.2942	0.0824647
1.31241	0.0838394
1.33063	0.0852139
1.34884	0.0865885
1.36705	0.0879631
1.38527	0.0893377
1.40348	0.0907123
1.42169	0.0925055
1.4399	0.094675
1.45812	0.0968444
1.47633	0.099014
1.49454	0.101184
1.51276	0.103353
1.53097	0.105523
1.54918	0.107692
1.5674	0.109883
1.58561	0.112833
1.60382	0.115784
1.62203	0.118743
1.64025	0.121769
1.65846	0.124795
1.67667	0.12782
1.69489	0.130846
1.7131	0.133872
1.73131	0.136898
1.74952	0.139924
1.76774	0.142989
1.78595	0.146087
1.80416	0.150574
1.82238	0.155227
1.84059	0.15998
1.8588	0.164728
1.87702	0.169412
1.89523	0.174095
1.91344	0.179132
1.93165	0.184785
1.94987	0.190444
1.96808	0.196104
1.98629	0.202491
2.00451	0.208994
2.02272	0.215496
2.04093	0.222148
2.05915	0.229588
2.07736	0.236935
2.09557	0.244696
2.11378	0.25277
2.132	0.260954
2.15021	0.270008
2.16842	0.279348
2.18664	0.288943
2.20485	0.298539
2.22306	0.308134
2.24127	0.317729
2.25949	0.327324
2.2777	0.337612
2.29591	0.348148
2.31413	0.358635
2.33234	0.369746
2.35055	0.381345
2.36877	0.392945
2.38698	0.405047
2.40519	0.417326
2.4234	0.429753
2.44162	0.444477
2.45983	0.459775
2.47804	0.475044
2.49626	0.49013
2.51447	0.504788
2.53268	0.520135
2.5509	0.535778
2.56911	0.551867
2.58732	0.568494
2.60553	0.585541
2.62375	0.603016
2.64196	0.621332
2.66017	0.639611
2.67839	0.656761
2.6966	0.673694
2.71481	0.691231
2.73303	0.709954
2.75124	0.729706
2.76945	0.749852
2.78766	0.769925
2.80588	0.787773
2.82409	0.806425
2.8423	0.825884
2.86052	0.845325
2.87873	0.864765
2.89694	0.884058
2.91515	0.899395
2.93337	0.912368
2.95158	0.9252
2.96979	0.937993
2.98801	0.949295
3.00622	0.959249
3.02443	0.969423
3.04265	0.978847
3.06086	0.984741
3.07907	0.9918
3.09728	0.999485
3.1155	1.00737
3.13371	1.01587
3.15192	1.02484
3.17014	1.03366
3.18835	1.04123
3.20656	1.04828
3.22478	1.04832
3.24299	1.04804
3.2612	1.04775
3.27941	1.04733
3.29763	1.04155
3.31584	1.03567
3.33405	1.0298
3.35227	1.02379
3.37048	1.01763
3.38869	1.01127
3.4069	1.00507
3.42512	0.999052
3.44333	0.993029
3.46154	0.986987
3.47976	0.980908
3.49797	0.974828
3.51618	0.968749
3.5344	0.962663
3.55261	0.956436
3.57082	0.950225
3.58903	0.944028
3.60725	0.937924
3.62546	0.929579
3.64367	0.922078
3.66189	0.914581
3.6801	0.907084
3.69831	0.899587
3.71653	0.892081
3.73474	0.885095
3.75295	0.878448
3.77116	0.872425
3.78938	0.866401
3.80759	0.86094
3.8258	0.85585
3.84402	0.851117
3.86223	0.846399
3.88044	0.842298
3.89866	0.838198
3.91687	0.834097
3.93508	0.829997
3.95329	0.825904
3.97151	0.82248
3.98972	0.819132
4.00793	0.815785
4.02615	0.812992
4.04436	0.810963
4.06257	0.809357
4.08078	0.808021
4.099	0.806685
4.11721	0.805349
4.13542	0.804338
4.15364	0.803863
4.17185	0.804343
4.19006	0.805155
4.20828	0.805966
4.22649	0.806777
4.2447	0.807589
4.26291	0.808389
4.28113	0.809141
4.29934	0.810066
4.31755	0.811084
4.33577	0.812102
4.35398	0.813128
4.37219	0.814166
4.39041	0.815716
4.40862	0.817602
4.42683	0.819923
4.44504	0.822324
4.46326	0.824999
4.48147	0.829022
4.49968	0.834151
4.5179	0.839679
4.53611	0.845443
4.55432	0.851267
4.57254	0.857227
4.59075	0.863548
4.60896	0.870069
4.62717	0.876603
4.64539	0.883975
4.6636	0.891807
4.68181	0.899789
4.70003	0.907782
4.71824	0.915784
4.73645	0.923818
4.75466	0.932007
4.77288	0.940355
4.79109	0.948812
4.8093	0.95727
4.82752	0.965727
4.84573	0.974339
4.86394	0.983603
4.88216	0.993329
4.90037	1.0031
4.91858	1.01289
4.93679	1.02276
4.95501	1.03414
4.97322	1.04595
4.99143	1.0578
5.00965	1.06966
5.02786	1.08152
5.04607	1.09341
5.06429	1.10573
5.0825	1.11824
5.10071	1.13182
5.11892	1.14629
5.13714	1.16088
5.15535	1.17548
5.17356	1.19008
5.19178	1.20485
5.20999	1.21963
5.2282	1.23441
5.24641	1.24918
5.26463	1.26396
5.28284	1.27873
5.30105	1.29355
5.31927	1.30848
5.33748	1.3234
5.35569	1.33833
5.37391	1.35325
5.39212	1.36051
5.41033	1.36487
5.42854	1.36924
5.44676	1.3736
5.46497	1.37796
5.48318	1.38233
5.5014	1.38669
5.51961	1.39105
5.53782	1.39542
5.55604	1.39978
5.57425	1.40426
5.59246	1.40879
5.61067	1.41331
5.62889	1.40915
5.6471	1.40306
5.66531	1.39697
5.68353	1.39089
5.70174	1.38481
5.71995	1.37874
5.73817	1.37267
5.75638	1.36661
5.77459	1.36054
5.7928	1.35448
5.81102	1.34841
5.82923	1.34235
5.84744	1.33628
5.86566	1.33022
5.88387	1.32415
5.90208	1.3181
5.92029	1.30943
5.93851	1.29475
5.95672	1.28006
5.97493	1.26538
5.99315	1.25069
6.01136	1.23604
6.02957	1.22464
6.04779	1.21323
6.066	1.20182
6.08421	1.19042
6.10242	1.17901
6.12064	1.1676
6.13885	1.1562
6.15706	1.14479
6.17528	1.13338
6.19349	1.12198
6.2117	1.11057
6.22992	1.09916
6.24813	1.08776
6.26634	1.07819
6.28455	1.06951
6.30277	1.06084
6.32098	1.05216
6.33919	1.04348
6.35741	1.0348
6.37562	1.02617
6.39383	1.01814
6.41204	1.01019
6.43026	1.00223
6.44847	0.994279
6.46668	0.986576
6.4849	0.979108
6.50311	0.97164
6.52132	0.964172
6.53954	0.956704
6.55775	0.94929
6.57596	0.942385
6.59417	0.935566
6.61239	0.928931
6.6306	0.924309
6.64881	0.919786
6.66703	0.915264
6.68524	0.910743
6.70345	0.906221
6.72167	0.901699
6.73988	0.89717
6.75809	0.892583
6.7763	0.887954
6.79452	0.884408
6.81273	0.881774
6.83094	0.879139
6.84916	0.876505
6.86737	0.873866
6.88558	0.871227
6.9038	0.868594
6.92201	0.865962
6.94022	0.863339
6.95843	0.860723
6.97665	0.858108
6.99486	0.856181

## Sheet: 3.6 g cm-3
k	S(k)
0.911728	0.0561489
0.929941	0.0574745
0.948154	0.0588001
0.966367	0.0601258
0.98458	0.0614513
1.00279	0.062777
1.02101	0.0641026
1.03922	0.0654282
1.05743	0.0667538
1.07564	0.0680795
1.09386	0.0694051
1.11207	0.0707307
1.13028	0.0720563
1.1485	0.0733819
1.16671	0.0747075
1.18492	0.0760332
1.20314	0.0774431
1.22135	0.0788556
1.23956	0.0802681
1.25777	0.0816807
1.27599	0.0830877
1.2942	0.0844623
1.31241	0.0858369
1.33063	0.0872115
1.34884	0.0885861
1.36705	0.0906402
1.38527	0.0928098
1.40348	0.0949793
1.42169	0.0971488
1.4399	0.0993183
1.45812	0.101488
1.47633	0.103657
1.49454	0.106152
1.51276	0.109103
1.53097	0.112053
1.54918	0.115004
1.5674	0.117954
1.58561	0.120961
1.60382	0.123987
1.62203	0.127013
1.64025	0.130039
1.65846	0.133064
1.67667	0.13609
1.69489	0.139116
1.7131	0.142721
1.73131	0.147375
1.74952	0.152029
1.76774	0.156696
1.78595	0.161461
1.80416	0.166227
1.82238	0.170992
1.84059	0.175757
1.8588	0.18052
1.87702	0.186016
1.89523	0.191675
1.91344	0.197335
1.93165	0.203037
1.94987	0.20954
1.96808	0.216042
1.98629	0.222468
2.00451	0.229252
2.02272	0.236759
2.04093	0.244848
2.05915	0.252937
2.07736	0.26104
2.09557	0.270095
2.11378	0.279444
2.132	0.289055
2.15021	0.298667
2.16842	0.308278
2.18664	0.317889
2.20485	0.327489
2.22306	0.337462
2.24127	0.347586
2.25949	0.357481
2.2777	0.368288
2.29591	0.381275
2.31413	0.394312
2.33234	0.408817
2.35055	0.423623
2.36877	0.43853
2.38698	0.453531
2.40519	0.468824
2.4234	0.484052
2.44162	0.49934
2.45983	0.515369
2.47804	0.531397
2.49626	0.547426
2.51447	0.564075
2.53268	0.582678
2.5509	0.60179
2.56911	0.620954
2.58732	0.639094
2.60553	0.65723
2.62375	0.675503
2.64196	0.694745
2.66017	0.716542
2.67839	0.738419
2.6966	0.760225
2.71481	0.781952
2.73303	0.803678
2.75124	0.825221
2.76945	0.844665
2.78766	0.863823
2.80588	0.882981
2.82409	0.903225
2.8423	0.922277
2.86052	0.938279
2.87873	0.951071
2.89694	0.963875
2.91515	0.977491
2.93337	0.989403
2.95158	1.00206
2.96979	1.01318
2.98801	1.02106
3.00622	1.02931
3.02443	1.03829
3.04265	1.04756
3.06086	1.05668
3.07907	1.06505
3.09728	1.07303
3.1155	1.07983
3.13371	1.07993
3.15192	1.07999
3.17014	1.0797
3.18835	1.07923
3.20656	1.07416
3.22478	1.06625
3.24299	1.05834
3.2612	1.05033
3.27941	1.04215
3.29763	1.03424
3.31584	1.02805
3.33405	1.02195
3.35227	1.01585
3.37048	1.00975
3.38869	1.00365
3.4069	0.997553
3.42512	0.991693
3.44333	0.986001
3.46154	0.97847
3.47976	0.967454
3.49797	0.956438
3.51618	0.945422
3.5344	0.934405
3.55261	0.923389
3.57082	0.912373
3.58903	0.901358
3.60725	0.891685
3.62546	0.884734
3.64367	0.877782
3.66189	0.870878
3.6801	0.864341
3.69831	0.857805
3.71653	0.851256
3.73474	0.845052
3.75295	0.839797
3.77116	0.834544
3.78938	0.829291
3.80759	0.823993
3.8258	0.818607
3.84402	0.81331
3.86223	0.809276
3.88044	0.805317
3.89866	0.801359
3.91687	0.797408
3.93508	0.793566
3.95329	0.790361
3.97151	0.787155
3.98972	0.783949
4.00793	0.781938
4.02615	0.780261
4.04436	0.779067
4.06257	0.778025
4.08078	0.776944
4.099	0.776385
4.11721	0.776295
4.13542	0.777063
4.15364	0.777883
4.17185	0.7787
4.19006	0.779695
4.20828	0.780929
4.22649	0.782162
4.2447	0.78335
4.26291	0.784526
4.28113	0.785708
4.29934	0.786907
4.31755	0.788115
4.33577	0.789881
4.35398	0.792064
4.37219	0.794619
4.39041	0.797198
4.40862	0.800512
4.42683	0.804938
4.44504	0.810368
4.46326	0.816199
4.48147	0.822132
4.49968	0.828178
4.5179	0.834371
4.53611	0.840983
4.55432	0.847686
4.57254	0.855227
4.59075	0.863334
4.60896	0.871477
4.62717	0.879634
4.64539	0.888561
4.6636	0.898344
4.68181	0.908193
4.70003	0.918274
4.71824	0.928551
4.73645	0.938811
4.75466	0.949023
4.77288	0.959232
4.79109	0.96974
4.8093	0.980833
4.82752	0.992369
4.84573	1.00399
4.86394	1.01563
4.88216	1.0274
4.90037	1.03961
4.91858	1.05253
4.93679	1.06555
4.95501	1.0795
4.97322	1.09413
4.99143	1.10891
5.00965	1.12368
5.02786	1.13846
5.04607	1.15323
5.06429	1.16801
5.0825	1.18292
5.10071	1.19785
5.11892	1.21277
5.13714	1.22769
5.15535	1.24262
5.17356	1.25754
5.19178	1.27247
5.20999	1.2875
5.2282	1.30303
5.24641	1.31857
5.26463	1.3341
5.28284	1.34963
5.30105	1.36516
5.31927	1.38069
5.33748	1.39513
5.35569	1.39965
5.37391	1.4042
5.39212	1.40875
5.41033	1.41329
5.42854	1.41784
5.44676	1.42239
5.46497	1.42694
5.48318	1.43149
5.5014	1.43603
5.51961	1.44058
5.53782	1.44513
5.55604	1.44365
5.57425	1.43696
5.59246	1.43026
5.61067	1.42357
5.62889	1.41687
5.6471	1.41018
5.66531	1.40348
5.68353	1.39744
5.70174	1.39141
5.71995	1.38537
5.73817	1.37934
5.75638	1.3733
5.77459	1.36723
5.7928	1.36113
5.81102	1.35503
5.82923	1.34193
5.84744	1.32719
5.86566	1.31244
5.88387	1.2977
5.90208	1.28295
5.92029	1.26821
5.93851	1.25346
5.95672	1.23871
5.97493	1.224
5.99315	1.20988
6.01136	1.19576
6.02957	1.18164
6.04779	1.16807
6.066	1.15698
6.08421	1.14588
6.10242	1.13479
6.12064	1.1237
6.13885	1.11261
6.15706	1.10151
6.17528	1.09042
6.19349	1.07933
6.2117	1.06823
6.22992	1.05714
6.24813	1.04605
6.26634	1.03603
6.28455	1.02752
6.30277	1.01901
6.32098	1.01065
6.33919	1.00285
6.35741	0.995059
6.37562	0.987268
6.39383	0.979478
6.41204	0.971845
6.43026	0.96427
6.44847	0.956696
6.46668	0.949121
6.4849	0.941547
6.50311	0.934042
6.52132	0.927064
6.53954	0.920141
6.55775	0.913218
6.57596	0.907202
6.59417	0.902587
6.61239	0.897973
6.6306	0.893359
6.64881	0.888745
6.66703	0.884131
6.68524	0.879517
6.70345	0.874902
6.72167	0.870289
6.73988	0.866941
6.75809	0.864322
6.7763	0.861703
6.79452	0.859084
6.81273	0.856466
6.83094	0.853847
6.84916	0.851228
6.86737	0.848604
6.88558	0.845972
6.9038	0.843338
6.92201	0.841065
6.94022	0.840415
6.95843	0.839778
6.97665	0.839146
6.99486	0.838518

## Sheet: 3.79 g cm-3
k	S(k)
0.911728	0.0510866
0.929941	0.0516956
0.948154	0.0523012
0.966367	0.0533085
0.98458	0.0545597
1.00279	0.0557939
1.02101	0.0570213
1.03922	0.0582487
1.05743	0.0594762
1.07564	0.0607036
1.09386	0.061931
1.11207	0.0631585
1.13028	0.0643859
1.1485	0.0656134
1.16671	0.0668408
1.18492	0.0681445
1.20314	0.0694702
1.22135	0.0707958
1.23956	0.0721214
1.25777	0.0734471
1.27599	0.0747727
1.2942	0.0760984
1.31241	0.0774239
1.33063	0.0787495
1.34884	0.0800752
1.36705	0.0814008
1.38527	0.0827265
1.40348	0.0841133
1.42169	0.0855257
1.4399	0.0869314
1.45812	0.0889571
1.47633	0.0911266
1.49454	0.0932962
1.51276	0.0954657
1.53097	0.0976352
1.54918	0.0998048
1.5674	0.101974
1.58561	0.10447
1.60382	0.107421
1.62203	0.110371
1.64025	0.113322
1.65846	0.116272
1.67667	0.119234
1.69489	0.12226
1.7131	0.125286
1.73131	0.128312
1.74952	0.131338
1.76774	0.134363
1.78595	0.137389
1.80416	0.141291
1.82238	0.145933
1.84059	0.150587
1.8588	0.15524
1.87702	0.159983
1.89523	0.164748
1.91344	0.169513
1.93165	0.174279
1.94987	0.179317
1.96808	0.185066
1.98629	0.190753
2.00451	0.196599
2.02272	0.203102
2.04093	0.209604
2.05915	0.216107
2.07736	0.2226
2.09557	0.229049
2.11378	0.235928
2.132	0.244012
2.15021	0.252101
2.16842	0.260191
2.18664	0.269121
2.20485	0.278454
2.22306	0.288049
2.24127	0.29766
2.25949	0.307271
2.2777	0.316882
2.29591	0.326774
2.31413	0.338223
2.33234	0.349752
2.35055	0.361378
2.36877	0.374069
2.38698	0.387612
2.40519	0.401925
2.4234	0.416375
2.44162	0.431262
2.45983	0.446216
2.47804	0.461169
2.49626	0.476347
2.51447	0.492392
2.53268	0.508447
2.5509	0.524475
2.56911	0.5408
2.58732	0.557598
2.60553	0.576415
2.62375	0.596342
2.64196	0.616355
2.66017	0.637428
2.67839	0.658753
2.6966	0.679555
2.71481	0.702352
2.73303	0.726009
2.75124	0.747946
2.76945	0.769673
2.78766	0.791399
2.80588	0.813126
2.82409	0.834853
2.8423	0.855851
2.86052	0.874533
2.87873	0.893553
2.89694	0.91447
2.91515	0.935642
2.93337	0.953546
2.95158	0.967937
2.96979	0.98209
2.98801	0.996527
3.00622	1.00973
3.02443	1.02401
3.04265	1.03252
3.06086	1.04155
3.07907	1.05084
3.09728	1.06014
3.1155	1.0693
3.13371	1.07774
3.15192	1.08572
3.17014	1.0937
3.18835	1.09709
3.20656	1.09719
3.22478	1.09729
3.24299	1.09702
3.2612	1.09636
3.27941	1.08869
3.29763	1.08078
3.31584	1.07286
3.33405	1.06472
3.35227	1.05654
3.37048	1.04836
3.38869	1.04029
3.4069	1.03401
3.42512	1.02791
3.44333	1.02181
3.46154	1.01572
3.47976	1.00968
3.49797	1.00069
3.51618	0.989449
3.5344	0.978433
3.55261	0.967417
3.57082	0.956401
3.58903	0.945385
3.60725	0.934368
3.62546	0.923352
3.64367	0.912336
3.66189	0.90132
3.6801	0.890305
3.69831	0.881083
3.71653	0.874132
3.73474	0.867357
3.75295	0.860821
3.77116	0.854284
3.78938	0.847748
3.80759	0.841211
3.8258	0.835124
3.84402	0.829917
3.86223	0.824712
3.88044	0.819506
3.89866	0.8143
3.91687	0.809153
3.93508	0.804599
3.95329	0.800792
3.97151	0.796943
3.98972	0.792772
4.00793	0.788605
4.02615	0.784826
4.04436	0.781426
4.06257	0.778002
4.08078	0.775182
4.099	0.773186
4.11721	0.771982
4.13542	0.770956
4.15364	0.76993
4.17185	0.769355
4.19006	0.769345
4.20828	0.770167
4.22649	0.771024
4.2447	0.771895
4.26291	0.773143
4.28113	0.774403
4.29934	0.775661
4.31755	0.776919
4.33577	0.778176
4.35398	0.779436
4.37219	0.780716
4.39041	0.782003
4.40862	0.783836
4.42683	0.786072
4.44504	0.788711
4.46326	0.791365
4.48147	0.794831
4.49968	0.799288
4.5179	0.804803
4.53611	0.810713
4.55432	0.81674
4.57254	0.822874
4.59075	0.829133
4.60896	0.83581
4.62717	0.84266
4.64539	0.850704
4.6636	0.86009
4.68181	0.86987
4.70003	0.879654
4.71824	0.889439
4.73645	0.899223
4.75466	0.909177
4.77288	0.919414
4.79109	0.9298
4.8093	0.940187
4.82752	0.950573
4.84573	0.961133
4.86394	0.971912
4.88216	0.983086
4.90037	0.994756
4.91858	1.00661
4.93679	1.01933
4.95501	1.03242
4.97322	1.04574
4.99143	1.05924
5.00965	1.07349
5.02786	1.08844
5.04607	1.1034
5.06429	1.11834
5.0825	1.13321
5.10071	1.14814
5.11892	1.16307
5.13714	1.17799
5.15535	1.19292
5.17356	1.2079
5.19178	1.22343
5.20999	1.23896
5.2282	1.2545
5.24641	1.27003
5.26463	1.28556
5.28284	1.30109
5.30105	1.31662
5.31927	1.33218
5.33748	1.34776
5.35569	1.36339
5.37391	1.37916
5.39212	1.39493
5.41033	1.4107
5.42854	1.41787
5.44676	1.42236
5.46497	1.42686
5.48318	1.43135
5.5014	1.43586
5.51961	1.4404
5.53782	1.44495
5.55604	1.44949
5.57425	1.45403
5.59246	1.45857
5.61067	1.46311
5.62889	1.45979
5.6471	1.45305
5.66531	1.4463
5.68353	1.43955
5.70174	1.4328
5.71995	1.42605
5.73817	1.4193
5.75638	1.41255
5.77459	1.4058
5.7928	1.39905
5.81102	1.3923
5.82923	1.38555
5.84744	1.3788
5.86566	1.37243
5.88387	1.36137
5.90208	1.34663
5.92029	1.33188
5.93851	1.31714
5.95672	1.30239
5.97493	1.28764
5.99315	1.27306
6.01136	1.25894
6.02957	1.24482
6.04779	1.2307
6.066	1.21658
6.08421	1.20247
6.10242	1.18835
6.12064	1.17423
6.13885	1.16011
6.15706	1.14599
6.17528	1.13349
6.19349	1.12239
6.2117	1.1113
6.22992	1.10021
6.24813	1.08912
6.26634	1.07802
6.28455	1.06693
6.30277	1.05584
6.32098	1.04474
6.33919	1.03365
6.35741	1.02256
6.37562	1.0137
6.39383	1.00528
6.41204	0.997458
6.43026	0.989667
6.44847	0.981876
6.46668	0.974086
6.4849	0.966415
6.50311	0.95884
6.52132	0.951266
6.53954	0.943691
6.55775	0.936117
6.57596	0.928578
6.59417	0.921527
6.61239	0.914605
6.6306	0.907683
6.64881	0.901003
6.66703	0.896392
6.68524	0.891778
6.70345	0.887164
6.72167	0.88255
6.73988	0.877936
6.75809	0.873321
6.7763	0.868707
6.79452	0.864093
6.81273	0.860596
6.83094	0.857977
6.84916	0.855358
6.86737	0.852739
6.88558	0.850121
6.9038	0.847502
6.92201	0.844883
6.94022	0.842264
6.95843	0.839645
6.97665	0.837027
6.99486	0.835064

## Sheet: 3.9 g cm-3
k	S(k)
0.911728	0.0491272
0.929941	0.0497383
0.948154	0.0503494
0.966367	0.0509606
0.98458	0.0515718
1.00279	0.0521829
1.02101	0.0529549
1.03922	0.0542119
1.05743	0.0554689
1.07564	0.0567156
1.09386	0.0579488
1.11207	0.0591821
1.13028	0.0604153
1.1485	0.0616485
1.16671	0.0628818
1.18492	0.0641103
1.20314	0.0653377
1.22135	0.0665652
1.23956	0.0677926
1.25777	0.0690201
1.27599	0.0702475
1.2942	0.0714748
1.31241	0.0727023
1.33063	0.0739297
1.34884	0.0752544
1.36705	0.07658
1.38527	0.0779056
1.40348	0.0792312
1.42169	0.0805568
1.4399	0.0818825
1.45812	0.0832081
1.47633	0.0845338
1.49454	0.0858593
1.51276	0.0877844
1.53097	0.0899775
1.54918	0.092147
1.5674	0.0943166
1.58561	0.0964861
1.60382	0.0986556
1.62203	0.100825
1.64025	0.103279
1.65846	0.106229
1.67667	0.10918
1.69489	0.11213
1.7131	0.115081
1.73131	0.118031
1.74952	0.121036
1.76774	0.124062
1.78595	0.127088
1.80416	0.130114
1.82238	0.13314
1.84059	0.136166
1.8588	0.140179
1.87702	0.144794
1.89523	0.149447
1.91344	0.154101
1.93165	0.158815
1.94987	0.16358
1.96808	0.168345
1.98629	0.17311
2.00451	0.17836
2.02272	0.184107
2.04093	0.189863
2.05915	0.196278
2.07736	0.20278
2.09557	0.209283
2.11378	0.215785
2.132	0.222288
2.15021	0.228716
2.16842	0.235529
2.18664	0.243052
2.20485	0.251141
2.22306	0.25923
2.24127	0.268009
2.25949	0.27734
2.2777	0.2869
2.29591	0.296511
2.31413	0.306442
2.33234	0.317486
2.35055	0.329029
2.36877	0.340596
2.38698	0.352092
2.40519	0.364164
2.4234	0.377642
2.44162	0.391857
2.45983	0.405934
2.47804	0.420027
2.49626	0.434931
2.51447	0.449884
2.53268	0.464837
2.5509	0.480662
2.56911	0.496802
2.58732	0.512891
2.60553	0.529711
2.62375	0.546531
2.64196	0.563693
2.66017	0.5836
2.67839	0.606239
2.6966	0.629042
2.71481	0.651641
2.73303	0.673651
2.75124	0.695974
2.76945	0.719775
2.78766	0.744032
2.80588	0.76579
2.82409	0.787517
2.8423	0.809243
2.86052	0.83097
2.87873	0.852697
2.89694	0.874713
2.91515	0.895129
2.93337	0.916932
2.95158	0.939165
2.96979	0.958027
2.98801	0.973557
3.00622	0.987569
3.02443	1.00214
3.04265	1.0177
3.06086	1.03256
3.07907	1.04155
3.09728	1.05081
3.1155	1.06007
3.13371	1.06935
3.15192	1.07846
3.17014	1.08677
3.18835	1.09478
3.20656	1.10278
3.22478	1.10731
3.24299	1.10769
3.2612	1.10779
3.27941	1.10773
3.29763	1.1072
3.31584	1.10109
3.33405	1.09317
3.35227	1.08526
3.37048	1.07715
3.38869	1.06897
3.4069	1.06079
3.42512	1.05261
3.44333	1.04445
3.46154	1.038
3.47976	1.0319
3.49797	1.02584
3.51618	1.01736
3.5344	1.006
3.55261	0.994645
3.57082	0.983307
3.58903	0.97229
3.60725	0.961274
3.62546	0.950258
3.64367	0.939242
3.66189	0.928225
3.6801	0.917209
3.69831	0.906193
3.71653	0.895177
3.73474	0.884162
3.75295	0.874991
3.77116	0.868112
3.78938	0.861574
3.80759	0.855038
3.8258	0.848501
3.84402	0.841964
3.86223	0.835428
3.88044	0.82931
3.89866	0.824103
3.91687	0.818898
3.93508	0.813292
3.95329	0.807647
3.97151	0.8024
3.98972	0.79794
4.00793	0.793771
4.02615	0.789602
4.04436	0.785439
4.06257	0.781278
4.08078	0.777734
4.099	0.774345
4.11721	0.770951
4.13542	0.768652
4.15364	0.767218
4.17185	0.766227
4.19006	0.765237
4.20828	0.764328
4.22649	0.764107
4.2447	0.76474
4.26291	0.765643
4.28113	0.766572
4.29934	0.76787
4.31755	0.769178
4.33577	0.770486
4.35398	0.771794
4.37219	0.773102
4.39041	0.77441
4.40862	0.775728
4.42683	0.777059
4.44504	0.778561
4.46326	0.780759
4.48147	0.783264
4.49968	0.785966
4.5179	0.788873
4.53611	0.793071
4.55432	0.798145
4.57254	0.803821
4.59075	0.80986
4.60896	0.815929
4.62717	0.822139
4.64539	0.82863
4.6636	0.835952
4.68181	0.845416
4.70003	0.855149
4.71824	0.86498
4.73645	0.874836
4.75466	0.884701
4.77288	0.894566
4.79109	0.904524
4.8093	0.914757
4.82752	0.925232
4.84573	0.935708
4.86394	0.946185
4.88216	0.956758
4.90037	0.967608
4.91858	0.978555
4.93679	0.990147
4.95501	1.00302
4.97322	1.01609
4.99143	1.02935
5.00965	1.04269
5.02786	1.0564
5.04607	1.0709
5.06429	1.08586
5.0825	1.10082
5.10071	1.11587
5.11892	1.13098
5.13714	1.14609
5.15535	1.1612
5.17356	1.17677
5.19178	1.19254
5.20999	1.20827
5.2282	1.22399
5.24641	1.2397
5.26463	1.25541
5.28284	1.2711
5.30105	1.28669
5.31927	1.30221
5.33748	1.31773
5.35569	1.33325
5.37391	1.34892
5.39212	1.36464
5.41033	1.38036
5.42854	1.39621
5.44676	1.41221
5.46497	1.42688
5.48318	1.43097
5.5014	1.43534
5.51961	1.43988
5.53782	1.44443
5.55604	1.44897
5.57425	1.45351
5.59246	1.45805
5.61067	1.46259
5.62889	1.46713
5.6471	1.47167
5.66531	1.47228
5.68353	1.46554
5.70174	1.45879
5.71995	1.45204
5.73817	1.44529
5.75638	1.43854
5.77459	1.43179
5.7928	1.42504
5.81102	1.41829
5.82923	1.41154
5.84744	1.40479
5.86566	1.39804
5.88387	1.3913
5.90208	1.38455
5.92029	1.37225
5.93851	1.35621
5.95672	1.3413
5.97493	1.32656
5.99315	1.31181
6.01136	1.29754
6.02957	1.28343
6.04779	1.26931
6.066	1.25519
6.08421	1.24107
6.10242	1.22695
6.12064	1.21284
6.13885	1.19872
6.15706	1.1846
6.17528	1.17048
6.19349	1.15636
6.2117	1.14225
6.22992	1.12813
6.24813	1.11544
6.26634	1.10434
6.28455	1.09325
6.30277	1.08216
6.32098	1.07106
6.33919	1.05997
6.35741	1.04888
6.37562	1.03778
6.39383	1.02669
6.41204	1.0156
6.43026	1.00572
6.44847	0.997626
6.46668	0.989835
6.4849	0.982045
6.50311	0.974253
6.52132	0.966464
6.53954	0.958888
6.55775	0.951314
6.57596	0.94374
6.59417	0.936165
6.61239	0.928591
6.6306	0.921221
6.64881	0.914298
6.66703	0.907376
6.68524	0.900453
6.70345	0.894642
6.72167	0.890031
6.73988	0.885421
6.75809	0.88081
6.7763	0.8762
6.79452	0.871586
6.81273	0.866971
6.83094	0.862358
6.84916	0.857882
6.86737	0.855263
6.88558	0.852644
6.9038	0.850026
6.92201	0.847407
6.94022	0.844788
6.95843	0.842101
6.97665	0.839387
6.99486	0.836674
