# Supplementary material for: The structure of liquid carbon elucidated by in situ X-ray diffraction
Source: Nature. 2025 May 21;642(8067):351–5. doi: 10.1038/s41586-025-09035-6 (PMC12158773; doi:10.1038/s41586-025-09035-6)
Supplement: Supplementary file 8 — Source Data for Extended Data Fig. 4 [file 41586_2025_9035_MOESM8_ESM.xlsx]

## Sheet: Experiment
k	S(k)
1.02203	0.0208077
1.02366	-0.225677
1.02529	-0.0489354
1.02692	-0.0812468
1.02854	0.0545101
1.03017	0.020075
1.0318	-0.0479179
1.03343	-0.182942
1.03506	-0.129674
1.03669	0.00442341
1.03832	0.117702
1.03994	0.0717707
1.04157	-0.0295041
1.0432	0.0208611
1.04483	0.0249985
1.04646	0.0952424
1.04809	0.0817488
1.04972	0.107586
1.05134	0.0469009
1.05297	0.015172
1.0546	-0.0443994
1.05623	-0.100715
1.05786	-0.104008
1.05949	-0.0432311
1.06112	0.0479368
1.06274	0.0013499
1.06437	-0.0390379
1.066	-0.13538
1.06763	-0.0933875
1.06926	-0.0343686
1.07089	0.0380546
1.07251	0.0588445
1.07414	0.0183184
1.07577	-0.0231287
1.0774	0.0192264
1.07903	0.0193585
1.08066	0.00913771
1.08228	-0.0528142
1.08391	-0.122642
1.08554	-0.104512
1.08717	-0.0923983
1.0888	-0.0188529
1.09043	-0.0429219
1.09205	-0.0293977
1.09368	-0.0174891
1.09531	-0.00836502
1.09694	-0.0260874
1.09857	-0.0480792
1.1002	-0.000827262
1.10182	0.023118
1.10345	-0.00144246
1.10508	-0.0300184
1.10671	-0.0264361
1.10834	0.0294275
1.10997	0.00149915
1.11159	0.00812475
1.11322	-0.0338615
1.11485	-0.0320954
1.11648	-0.0230109
1.11811	-0.0100774
1.11973	0.0182029
1.12136	-0.0229927
1.12299	-0.0279211
1.12462	0.0314459
1.12625	0.025914
1.12788	-0.0147503
1.1295	-0.0808305
1.13113	-0.124758
1.13276	-0.094945
1.13439	-0.0596575
1.13602	-0.0727151
1.13764	-0.071913
1.13927	-0.0477918
1.1409	0.00622293
1.14253	0.0568218
1.14416	0.0846977
1.14578	0.0896216
1.14741	0.0678461
1.14904	0.0613927
1.15067	0.048981
1.1523	0.0211372
1.15392	0.0156653
1.15555	0.000862167
1.15718	0.0182561
1.15881	0.0523184
1.16044	0.0765617
1.16206	0.0787369
1.16369	0.0411468
1.16532	0.0262361
1.16695	0.0381159
1.16857	0.0223805
1.1702	0.0383723
1.17183	0.0278152
1.17346	0.0152027
1.17509	0.0247952
1.17671	0.0159983
1.17834	0.0217932
1.17997	0.0193353
1.1816	0.0210921
1.18323	0.0161241
1.18485	0.0167719
1.18648	0.0227398
1.18811	0.0317269
1.18974	0.0699371
1.19136	0.0514608
1.19299	0.0224203
1.19462	0.00193773
1.19625	0.00180302
1.19788	0.0255226
1.1995	0.0564845
1.20113	0.0636672
1.20276	0.0566321
1.20439	0.0370703
1.20601	0.0271509
1.20764	0.0243271
1.20927	0.0423632
1.2109	0.0280667
1.21252	0.0404625
1.21415	0.074195
1.21578	0.0818938
1.21741	0.0735679
1.21903	0.0328811
1.22066	0.0216103
1.22229	0.070047
1.22392	0.114441
1.22554	0.119087
1.22717	0.095634
1.2288	0.0440353
1.23043	0.0639343
1.23206	0.0704608
1.23368	0.107166
1.23531	0.133709
1.23694	0.111457
1.23856	0.112507
1.24019	0.0867457
1.24182	0.0709146
1.24345	0.0738254
1.24507	0.07658
1.2467	0.102685
1.24833	0.0953427
1.24996	0.117807
1.25158	0.102005
1.25321	0.0793692
1.25484	0.0819319
1.25647	0.0880895
1.25809	0.119139
1.25972	0.154686
1.26135	0.144506
1.26298	0.135212
1.2646	0.0872445
1.26623	0.0795421
1.26786	0.0960943
1.26949	0.0600554
1.27111	0.0776676
1.27274	0.0582851
1.27437	0.0572374
1.27599	0.0733926
1.27762	0.0703269
1.27925	0.0607741
1.28088	0.074999
1.2825	0.0694811
1.28413	0.106115
1.28576	0.102574
1.28738	0.112838
1.28901	0.108719
1.29064	0.110973
1.29227	0.113477
1.29389	0.119298
1.29552	0.115912
1.29715	0.13798
1.29877	0.138732
1.3004	0.122616
1.30203	0.0935092
1.30366	0.0836228
1.30528	0.0983062
1.30691	0.117518
1.30854	0.124454
1.31016	0.140916
1.31179	0.136416
1.31342	0.128243
1.31504	0.0891414
1.31667	0.0823575
1.3183	0.0662953
1.31993	0.0500613
1.32155	0.0426176
1.32318	0.0556973
1.32481	0.0728392
1.32643	0.066337
1.32806	0.0683241
1.32969	0.0982157
1.33131	0.11966
1.33294	0.101717
1.33457	0.0941052
1.33619	0.0925567
1.33782	0.0953941
1.33945	0.122865
1.34108	0.0873584
1.3427	0.106708
1.34433	0.0926648
1.34596	0.110808
1.34758	0.113382
1.34921	0.127969
1.35084	0.112145
1.35246	0.106237
1.35409	0.0897064
1.35572	0.114779
1.35734	0.122785
1.35897	0.143845
1.3606	0.156468
1.36222	0.135365
1.36385	0.123341
1.36548	0.111525
1.3671	0.0876637
1.36873	0.0775284
1.37036	0.0542932
1.37198	0.045077
1.37361	0.0812252
1.37524	0.112158
1.37686	0.159974
1.37849	0.141406
1.38012	0.120607
1.38174	0.110954
1.38337	0.133742
1.385	0.142219
1.38662	0.150959
1.38825	0.136819
1.38987	0.137243
1.3915	0.127476
1.39313	0.109179
1.39475	0.0953903
1.39638	0.1286
1.39801	0.144837
1.39963	0.14706
1.40126	0.135845
1.40289	0.0782065
1.40451	0.0694143
1.40614	0.068355
1.40777	0.076521
1.40939	0.0975571
1.41102	0.109463
1.41264	0.110682
1.41427	0.110935
1.4159	0.107475
1.41752	0.0961419
1.41915	0.0885664
1.42078	0.0701957
1.4224	0.104012
1.42403	0.129945
1.42565	0.174412
1.42728	0.16807
1.42891	0.15281
1.43053	0.148487
1.43216	0.148703
1.43379	0.147022
1.43541	0.133014
1.43704	0.0821389
1.43866	0.0650641
1.44029	0.0579922
1.44192	0.0775757
1.44354	0.12362
1.44517	0.147207
1.4468	0.148172
1.44842	0.151772
1.45005	0.135111
1.45167	0.154135
1.4533	0.158276
1.45493	0.155813
1.45655	0.132104
1.45818	0.121441
1.4598	0.131088
1.46143	0.12129
1.46306	0.118701
1.46468	0.111562
1.46631	0.106363
1.46793	0.0915724
1.46956	0.111883
1.47119	0.13954
1.47281	0.147722
1.47444	0.149643
1.47606	0.118361
1.47769	0.123118
1.47931	0.118559
1.48094	0.124235
1.48257	0.101774
1.48419	0.0936882
1.48582	0.0749885
1.48744	0.0847732
1.48907	0.116888
1.4907	0.129804
1.49232	0.154212
1.49395	0.159836
1.49557	0.147015
1.4972	0.137732
1.49882	0.112817
1.50045	0.108905
1.50208	0.111434
1.5037	0.12332
1.50533	0.141451
1.50695	0.138035
1.50858	0.111837
1.5102	0.0892604
1.51183	0.0979427
1.51345	0.102406
1.51508	0.119854
1.51671	0.127937
1.51833	0.106638
1.51996	0.121331
1.52158	0.141136
1.52321	0.14118
1.52483	0.138652
1.52646	0.124483
1.52808	0.140614
1.52971	0.145498
1.53134	0.150096
1.53296	0.154798
1.53459	0.145453
1.53621	0.137808
1.53784	0.123592
1.53946	0.133144
1.54109	0.155967
1.54271	0.141076
1.54434	0.151807
1.54596	0.165532
1.54759	0.199376
1.54922	0.212692
1.55084	0.187014
1.55247	0.160916
1.55409	0.155277
1.55572	0.166613
1.55734	0.187528
1.55897	0.192409
1.56059	0.161283
1.56222	0.135344
1.56384	0.101085
1.56547	0.105443
1.56709	0.132578
1.56872	0.142331
1.57034	0.160085
1.57197	0.174484
1.57359	0.170592
1.57522	0.173844
1.57684	0.171965
1.57847	0.149441
1.58009	0.156499
1.58172	0.130766
1.58334	0.117456
1.58497	0.0998752
1.58659	0.0875456
1.58822	0.0899568
1.58984	0.120403
1.59147	0.132315
1.59309	0.151432
1.59472	0.152035
1.59634	0.135597
1.59797	0.112685
1.59959	0.127233
1.60122	0.126968
1.60284	0.146851
1.60447	0.158758
1.60609	0.165628
1.60772	0.160356
1.60934	0.157759
1.61097	0.147447
1.61259	0.154111
1.61422	0.159047
1.61584	0.162355
1.61747	0.146451
1.61909	0.161231
1.62072	0.164067
1.62234	0.140846
1.62397	0.152205
1.62559	0.139177
1.62722	0.146614
1.62884	0.127941
1.63047	0.133788
1.63209	0.130234
1.63372	0.157089
1.63534	0.158839
1.63697	0.184453
1.63859	0.192095
1.64021	0.193456
1.64184	0.182492
1.64346	0.161076
1.64509	0.148569
1.64671	0.144431
1.64834	0.16956
1.64996	0.136945
1.65159	0.142016
1.65321	0.153222
1.65484	0.137191
1.65646	0.145595
1.65808	0.14621
1.65971	0.14295
1.66133	0.191312
1.66296	0.195073
1.66458	0.177549
1.66621	0.159746
1.66783	0.134512
1.66946	0.133906
1.67108	0.125924
1.6727	0.138556
1.67433	0.16323
1.67595	0.164902
1.67758	0.163521
1.6792	0.1525
1.68083	0.158765
1.68245	0.149183
1.68407	0.157759
1.6857	0.146609
1.68732	0.148101
1.68895	0.152285
1.69057	0.152493
1.6922	0.15542
1.69382	0.180066
1.69544	0.187861
1.69707	0.190244
1.69869	0.204111
1.70032	0.184315
1.70194	0.18033
1.70356	0.162952
1.70519	0.131128
1.70681	0.11776
1.70844	0.123707
1.71006	0.117278
1.71169	0.142508
1.71331	0.161458
1.71493	0.176516
1.71656	0.207153
1.71818	0.168652
1.71981	0.160311
1.72143	0.127878
1.72305	0.0979414
1.72468	0.0898682
1.7263	0.0989075
1.72792	0.123875
1.72955	0.147798
1.73117	0.152951
1.7328	0.157649
1.73442	0.141819
1.73604	0.165866
1.73767	0.194555
1.73929	0.168319
1.74092	0.159144
1.74254	0.141576
1.74416	0.147742
1.74579	0.171105
1.74741	0.171495
1.74903	0.171129
1.75066	0.17752
1.75228	0.159852
1.75391	0.156912
1.75553	0.14563
1.75715	0.14976
1.75878	0.168482
1.7604	0.184331
1.76202	0.195111
1.76365	0.193637
1.76527	0.173628
1.76689	0.148294
1.76852	0.139836
1.77014	0.147964
1.77176	0.185602
1.77339	0.202283
1.77501	0.215844
1.77664	0.210323
1.77826	0.180014
1.77988	0.186318
1.78151	0.188447
1.78313	0.18402
1.78475	0.214137
1.78638	0.209206
1.788	0.20866
1.78962	0.214161
1.79125	0.21079
1.79287	0.185802
1.79449	0.200259
1.79612	0.187534
1.79774	0.174804
1.79936	0.166149
1.80099	0.142935
1.80261	0.140782
1.80423	0.174869
1.80586	0.191959
1.80748	0.166364
1.8091	0.156912
1.81073	0.146193
1.81235	0.170386
1.81397	0.21227
1.81559	0.22222
1.81722	0.222623
1.81884	0.189784
1.82046	0.166207
1.82209	0.147662
1.82371	0.167926
1.82533	0.186096
1.82696	0.180269
1.82858	0.182365
1.8302	0.180621
1.83183	0.163172
1.83345	0.186716
1.83507	0.188605
1.83669	0.200787
1.83832	0.196048
1.83994	0.177915
1.84156	0.172322
1.84319	0.181385
1.84481	0.206904
1.84643	0.197728
1.84805	0.198353
1.84968	0.183595
1.8513	0.173752
1.85292	0.16336
1.85455	0.176962
1.85617	0.193455
1.85779	0.209088
1.85941	0.216558
1.86104	0.198622
1.86266	0.191999
1.86428	0.177929
1.8659	0.184563
1.86753	0.174428
1.86915	0.156656
1.87077	0.162046
1.8724	0.156048
1.87402	0.197988
1.87564	0.202502
1.87726	0.221898
1.87889	0.219317
1.88051	0.206147
1.88213	0.22769
1.88375	0.237044
1.88538	0.261106
1.887	0.258962
1.88862	0.234249
1.89024	0.214096
1.89187	0.184503
1.89349	0.171942
1.89511	0.151409
1.89673	0.174652
1.89836	0.210226
1.89998	0.262695
1.9016	0.285701
1.90322	0.288373
1.90484	0.278799
1.90647	0.269708
1.90809	0.256282
1.90971	0.250915
1.91133	0.243329
1.91296	0.236498
1.91458	0.26106
1.9162	0.253957
1.91782	0.266583
1.91944	0.246661
1.92107	0.231322
1.92269	0.226302
1.92431	0.229949
1.92593	0.232299
1.92756	0.24373
1.92918	0.23824
1.9308	0.229844
1.93242	0.252882
1.93404	0.24706
1.93567	0.256642
1.93729	0.264627
1.93891	0.272026
1.94053	0.270746
1.94215	0.244489
1.94378	0.22395
1.9454	0.182209
1.94702	0.208196
1.94864	0.218788
1.95026	0.217652
1.95189	0.22792
1.95351	0.223781
1.95513	0.207341
1.95675	0.237083
1.95837	0.216094
1.95999	0.21783
1.96162	0.190687
1.96324	0.198906
1.96486	0.200971
1.96648	0.206442
1.9681	0.222046
1.96972	0.225412
1.97135	0.223043
1.97297	0.22076
1.97459	0.198152
1.97621	0.192982
1.97783	0.177808
1.97945	0.163718
1.98108	0.178447
1.9827	0.200761
1.98432	0.213932
1.98594	0.218391
1.98756	0.212746
1.98918	0.215327
1.99081	0.22749
1.99243	0.218643
1.99405	0.229485
1.99567	0.203521
1.99729	0.215128
1.99891	0.209617
2.00053	0.208406
2.00216	0.211809
2.00378	0.194101
2.0054	0.220013
2.00702	0.249279
2.00864	0.259235
2.01026	0.260746
2.01188	0.254293
2.0135	0.246878
2.01513	0.224991
2.01675	0.19812
2.01837	0.20992
2.01999	0.218039
2.02161	0.249551
2.02323	0.258753
2.02485	0.255453
2.02647	0.269319
2.0281	0.272797
2.02972	0.260245
2.03134	0.25281
2.03296	0.241872
2.03458	0.235901
2.0362	0.251146
2.03782	0.249447
2.03944	0.235103
2.04106	0.236519
2.04269	0.226164
2.04431	0.229222
2.04593	0.23
2.04755	0.227717
2.04917	0.234113
2.05079	0.247045
2.05241	0.268264
2.05403	0.275806
2.05565	0.273123
2.05727	0.246943
2.05889	0.23772
2.06051	0.236207
2.06214	0.232429
2.06376	0.242067
2.06538	0.250184
2.067	0.247655
2.06862	0.240618
2.07024	0.258957
2.07186	0.259085
2.07348	0.265027
2.0751	0.273959
2.07672	0.265509
2.07834	0.268384
2.07996	0.253664
2.08158	0.2521
2.0832	0.244967
2.08482	0.260983
2.08645	0.281386
2.08807	0.290309
2.08969	0.311806
2.09131	0.309577
2.09293	0.31495
2.09455	0.306358
2.09617	0.28857
2.09779	0.298985
2.09941	0.316009
2.10103	0.311063
2.10265	0.302392
2.10427	0.287314
2.10589	0.269553
2.10751	0.268447
2.10913	0.263709
2.11075	0.235348
2.11237	0.232551
2.11399	0.237424
2.11561	0.240906
2.11723	0.235433
2.11885	0.231136
2.12047	0.223939
2.12209	0.224105
2.12371	0.255869
2.12533	0.250854
2.12695	0.272754
2.12857	0.29144
2.13019	0.275186
2.13181	0.264405
2.13343	0.26551
2.13505	0.285362
2.13667	0.292963
2.13829	0.266679
2.13991	0.249989
2.14153	0.227677
2.14315	0.250683
2.14477	0.271136
2.14639	0.30355
2.14801	0.336116
2.14963	0.312999
2.15125	0.29596
2.15287	0.255973
2.15449	0.23944
2.15611	0.266359
2.15773	0.295631
2.15935	0.315262
2.16097	0.311324
2.16259	0.286218
2.16421	0.287865
2.16583	0.297908
2.16745	0.310767
2.16907	0.306192
2.17069	0.283348
2.17231	0.261927
2.17393	0.279492
2.17555	0.278768
2.17717	0.297618
2.17879	0.304343
2.18041	0.306639
2.18203	0.313235
2.18365	0.316337
2.18527	0.317287
2.18689	0.321385
2.1885	0.31695
2.19012	0.292757
2.19174	0.283504
2.19336	0.277149
2.19498	0.278723
2.1966	0.275616
2.19822	0.2684
2.19984	0.258661
2.20146	0.301958
2.20308	0.328701
2.2047	0.3094
2.20632	0.31101
2.20794	0.298545
2.20956	0.306935
2.21118	0.31072
2.21279	0.298425
2.21441	0.297278
2.21603	0.294461
2.21765	0.309319
2.21927	0.320409
2.22089	0.319041
2.22251	0.304906
2.22413	0.318775
2.22575	0.296621
2.22737	0.304292
2.22899	0.32501
2.2306	0.316853
2.23222	0.327178
2.23384	0.325634
2.23546	0.326751
2.23708	0.327085
2.2387	0.344849
2.24032	0.331741
2.24194	0.33645
2.24356	0.316427
2.24517	0.297496
2.24679	0.288891
2.24841	0.295075
2.25003	0.314703
2.25165	0.335005
2.25327	0.354563
2.25489	0.350784
2.25651	0.360707
2.25813	0.362361
2.25974	0.3527
2.26136	0.360161
2.26298	0.36117
2.2646	0.358486
2.26622	0.357862
2.26784	0.346049
2.26946	0.348523
2.27107	0.342215
2.27269	0.313642
2.27431	0.316683
2.27593	0.348182
2.27755	0.342873
2.27917	0.36994
2.28078	0.366951
2.2824	0.343234
2.28402	0.346312
2.28564	0.315652
2.28726	0.331017
2.28888	0.338352
2.2905	0.336627
2.29211	0.340818
2.29373	0.323932
2.29535	0.328916
2.29697	0.332635
2.29859	0.353268
2.3002	0.350865
2.30182	0.347433
2.30344	0.349969
2.30506	0.340509
2.30668	0.347373
2.3083	0.341258
2.30991	0.319315
2.31153	0.318057
2.31315	0.36296
2.31477	0.403932
2.31639	0.43243
2.318	0.411562
2.31962	0.389318
2.32124	0.368697
2.32286	0.358621
2.32448	0.355399
2.32609	0.328425
2.32771	0.332902
2.32933	0.333926
2.33095	0.35574
2.33257	0.384207
2.33418	0.371789
2.3358	0.373026
2.33742	0.35295
2.33904	0.352352
2.34065	0.359294
2.34227	0.368332
2.34389	0.379189
2.34551	0.374262
2.34713	0.347274
2.34874	0.347013
2.35036	0.332438
2.35198	0.318539
2.3536	0.329435
2.35521	0.36658
2.35683	0.411676
2.35845	0.444876
2.36007	0.452007
2.36168	0.414659
2.3633	0.385371
2.36492	0.387334
2.36654	0.375244
2.36815	0.391935
2.36977	0.40502
2.37139	0.398807
2.37301	0.411597
2.37462	0.416427
2.37624	0.4313
2.37786	0.458689
2.37947	0.433098
2.38109	0.411972
2.38271	0.388282
2.38433	0.387161
2.38594	0.391121
2.38756	0.409618
2.38918	0.409076
2.3908	0.38426
2.39241	0.356199
2.39403	0.327155
2.39565	0.348983
2.39726	0.40532
2.39888	0.403646
2.4005	0.42942
2.40212	0.420989
2.40373	0.412193
2.40535	0.447728
2.40697	0.454102
2.40858	0.437074
2.4102	0.423974
2.41182	0.391123
2.41343	0.378461
2.41505	0.368947
2.41667	0.38307
2.41828	0.394456
2.4199	0.386298
2.42152	0.401351
2.42313	0.408417
2.42475	0.442796
2.42637	0.459057
2.42799	0.445767
2.4296	0.435604
2.43122	0.450678
2.43284	0.458029
2.43445	0.469644
2.43607	0.48251
2.43769	0.478212
2.4393	0.461829
2.44092	0.436834
2.44253	0.417878
2.44415	0.407667
2.44577	0.427665
2.44738	0.447709
2.449	0.432443
2.45062	0.430234
2.45223	0.428809
2.45385	0.427991
2.45547	0.402227
2.45708	0.393154
2.4587	0.381656
2.46032	0.403286
2.46193	0.432989
2.46355	0.433751
2.46516	0.418469
2.46678	0.427066
2.4684	0.420163
2.47001	0.443093
2.47163	0.439707
2.47325	0.442358
2.47486	0.452294
2.47648	0.459762
2.47809	0.473184
2.47971	0.486187
2.48133	0.478287
2.48294	0.507834
2.48456	0.499589
2.48617	0.503485
2.48779	0.480678
2.48941	0.478366
2.49102	0.472966
2.49264	0.489947
2.49425	0.521244
2.49587	0.494465
2.49749	0.503159
2.4991	0.505173
2.50072	0.501294
2.50233	0.53598
2.50395	0.513353
2.50557	0.498685
2.50718	0.489181
2.5088	0.478248
2.51041	0.481728
2.51203	0.498928
2.51364	0.503399
2.51526	0.518927
2.51687	0.543502
2.51849	0.537436
2.52011	0.543955
2.52172	0.510115
2.52334	0.486903
2.52495	0.482664
2.52657	0.513647
2.52818	0.558083
2.5298	0.580363
2.53141	0.580842
2.53303	0.559507
2.53465	0.550553
2.53626	0.554796
2.53788	0.542706
2.53949	0.54463
2.54111	0.547127
2.54272	0.5551
2.54434	0.568409
2.54595	0.589664
2.54757	0.589313
2.54918	0.601427
2.5508	0.58807
2.55241	0.560889
2.55403	0.563489
2.55564	0.556283
2.55726	0.579822
2.55887	0.566036
2.56049	0.605082
2.5621	0.617039
2.56372	0.605351
2.56533	0.601635
2.56695	0.581623
2.56856	0.595966
2.57018	0.623969
2.57179	0.63912
2.57341	0.636248
2.57502	0.628282
2.57664	0.606381
2.57825	0.616636
2.57987	0.60676
2.58148	0.596389
2.5831	0.612209
2.58471	0.643916
2.58633	0.658879
2.58794	0.67104
2.58956	0.666631
2.59117	0.620661
2.59279	0.601461
2.5944	0.622853
2.59602	0.629915
2.59763	0.672273
2.59925	0.668058
2.60086	0.618382
2.60247	0.629034
2.60409	0.630177
2.6057	0.656909
2.60732	0.681817
2.60893	0.665109
2.61055	0.673236
2.61216	0.670837
2.61378	0.662545
2.61539	0.646994
2.61701	0.635624
2.61862	0.628628
2.62023	0.650186
2.62185	0.672598
2.62346	0.675897
2.62508	0.675112
2.62669	0.639189
2.62831	0.6389
2.62992	0.665627
2.63153	0.684444
2.63315	0.679632
2.63476	0.671738
2.63638	0.639253
2.63799	0.639972
2.6396	0.64227
2.64122	0.656733
2.64283	0.67016
2.64445	0.653957
2.64606	0.65093
2.64767	0.657409
2.64929	0.667547
2.6509	0.661521
2.65252	0.660751
2.65413	0.675673
2.65574	0.707199
2.65736	0.727493
2.65897	0.735692
2.66059	0.731883
2.6622	0.721775
2.66381	0.718997
2.66543	0.730168
2.66704	0.72811
2.66865	0.745591
2.67027	0.745038
2.67188	0.763815
2.67349	0.764662
2.67511	0.752717
2.67672	0.734223
2.67834	0.726999
2.67995	0.73492
2.68156	0.751406
2.68318	0.804537
2.68479	0.804295
2.6864	0.813084
2.68802	0.831942
2.68963	0.799428
2.69124	0.79993
2.69286	0.791226
2.69447	0.779957
2.69608	0.787978
2.6977	0.757972
2.69931	0.744936
2.70092	0.724607
2.70254	0.746332
2.70415	0.76454
2.70576	0.763267
2.70738	0.791694
2.70899	0.761218
2.7106	0.771108
2.71222	0.768317
2.71383	0.766015
2.71544	0.776954
2.71705	0.798495
2.71867	0.809273
2.72028	0.8075
2.72189	0.774543
2.72351	0.786851
2.72512	0.788426
2.72673	0.773469
2.72835	0.781208
2.72996	0.77554
2.73157	0.781071
2.73318	0.78714
2.7348	0.810051
2.73641	0.841819
2.73802	0.843561
2.73964	0.877623
2.74125	0.889127
2.74286	0.869592
2.74447	0.83252
2.74609	0.855958
2.7477	0.850568
2.74931	0.856776
2.75092	0.843864
2.75254	0.831788
2.75415	0.840025
2.75576	0.832632
2.75737	0.824134
2.75899	0.81731
2.7606	0.79556
2.76221	0.792536
2.76382	0.806252
2.76544	0.805178
2.76705	0.826105
2.76866	0.859351
2.77027	0.865021
2.77189	0.876774
2.7735	0.906964
2.77511	0.923727
2.77672	0.85574
2.77833	0.842358
2.77995	0.818526
2.78156	0.847057
2.78317	0.878977
2.78478	0.873868
2.7864	0.843887
2.78801	0.832965
2.78962	0.865594
2.79123	0.903895
2.79284	0.92015
2.79446	0.937973
2.79607	0.924772
2.79768	0.926151
2.79929	0.950877
2.8009	0.906886
2.80251	0.877298
2.80413	0.889097
2.80574	0.897799
2.80735	0.936521
2.80896	0.928968
2.81057	0.905602
2.81219	0.91086
2.8138	0.910627
2.81541	0.94471
2.81702	0.961964
2.81863	0.947209
2.82024	0.958415
2.82186	0.932111
2.82347	0.901202
2.82508	0.944336
2.82669	0.954324
2.8283	0.984195
2.82991	1.02015
2.83152	1.03089
2.83314	1.02961
2.83475	1.03292
2.83636	1.00409
2.83797	1.00451
2.83958	0.989971
2.84119	0.976611
2.8428	0.963034
2.84442	0.925443
2.84603	0.93895
2.84764	0.938669
2.84925	0.954359
2.85086	0.946104
2.85247	0.921905
2.85408	0.945767
2.85569	0.944841
2.85731	0.986223
2.85892	1.01216
2.86053	1.01971
2.86214	1.00575
2.86375	0.977664
2.86536	0.940109
2.86697	0.915424
2.86858	0.921396
2.87019	0.917659
2.8718	0.946661
2.87342	1.02042
2.87503	1.04385
2.87664	1.10594
2.87825	1.09358
2.87986	1.0598
2.88147	1.02119
2.88308	0.972095
2.88469	1.00155
2.8863	1.05593
2.88791	1.07763
2.88952	1.08782
2.89113	1.10194
2.89274	1.08134
2.89435	1.07918
2.89597	1.07022
2.89758	1.0526
2.89919	1.06398
2.9008	1.05957
2.90241	1.03707
2.90402	1.04949
2.90563	1.04498
2.90724	1.0594
2.90885	1.08879
2.91046	1.07093
2.91207	1.05411
2.91368	1.02498
2.91529	1.0342
2.9169	1.0644
2.91851	1.09593
2.92012	1.09575
2.92173	1.08357
2.92334	1.05163
2.92495	1.04177
2.92656	1.04491
2.92817	1.05171
2.92978	1.02972
2.93139	1.01903
2.933	1.03202
2.93461	1.0487
2.93622	1.055
2.93783	1.07781
2.93944	1.05311
2.94105	1.06438
2.94266	1.07104
2.94427	1.07917
2.94588	1.11124
2.94749	1.14274
2.9491	1.17447
2.95071	1.16946
2.95232	1.15319
2.95393	1.12857
2.95554	1.11967
2.95715	1.13036
2.95876	1.1031
2.96037	1.1235
2.96198	1.13907
2.96359	1.1949
2.9652	1.25932
2.96681	1.24727
2.96842	1.22004
2.97003	1.20381
2.97164	1.19972
2.97324	1.19642
2.97485	1.2013
2.97646	1.24303
2.97807	1.22233
2.97968	1.24021
2.98129	1.21359
2.9829	1.21179
2.98451	1.17744
2.98612	1.19399
2.98773	1.19518
2.98934	1.20701
2.99095	1.22891
2.99256	1.2135
2.99416	1.23228
2.99577	1.22058
2.99738	1.20467
2.99899	1.21486
3.0006	1.24076
3.00221	1.27982
3.00382	1.28134
3.00543	1.28818
3.00704	1.27765
3.00865	1.26805
3.01025	1.24108
3.01186	1.23341
3.01347	1.26828
3.01508	1.31095
3.01669	1.36292
3.0183	1.40677
3.01991	1.40507
3.02152	1.40115
3.02313	1.38042
3.02473	1.35085
3.02634	1.36924
3.02795	1.3601
3.02956	1.35668
3.03117	1.36735
3.03278	1.38145
3.03439	1.34899
3.03599	1.32275
3.0376	1.31766
3.03921	1.30944
3.04082	1.33707
3.04243	1.37325
3.04404	1.37681
3.04564	1.41392
3.04725	1.41235
3.04886	1.39775
3.05047	1.40909
3.05208	1.40105
3.05369	1.40497
3.05529	1.40059
3.0569	1.40848
3.05851	1.42369
3.06012	1.38459
3.06173	1.38646
3.06333	1.39206
3.06494	1.39214
3.06655	1.44343
3.06816	1.47238
3.06977	1.47008
3.07137	1.4736
3.07298	1.47203
3.07459	1.49257
3.0762	1.50878
3.07781	1.52857
3.07941	1.58562
3.08102	1.58099
3.08263	1.58794
3.08424	1.59515
3.08585	1.61652
3.08745	1.68314
3.08906	1.72371
3.09067	1.72545
3.09228	1.74736
3.09388	1.74342
3.09549	1.75646
3.0971	1.76419
3.09871	1.81545
3.10031	1.85288
3.10192	1.8877
3.10353	1.91754
3.10514	1.89455
3.10674	1.90688
3.10835	1.94882
3.10996	1.99248
3.11157	2.05712
3.11317	2.12669
3.11478	2.16542
3.11639	2.21406
3.11799	2.26748
3.1196	2.29296
3.12121	2.33936
3.12282	2.38327
3.12442	2.46361
3.12603	2.58611
3.12764	2.70495
3.12924	2.82636
3.13085	2.97062
3.13246	3.07231
3.13407	3.1835
3.13567	3.31949
3.13728	3.48009
3.13889	3.66665
3.14049	3.89273
3.1421	4.10887
3.14371	4.31556
3.14531	4.56561
3.14692	4.76766
3.14853	4.93651
3.15013	5.08817
3.15174	5.20044
3.15335	5.36327
3.15495	5.51088
3.15656	5.61786
3.15817	5.67725
3.15977	5.67393
3.16138	5.67743
3.16299	5.70459
3.16459	5.69362
3.1662	5.70286
3.16781	5.62724
3.16941	5.5029
3.17102	5.35277
3.17263	5.21463
3.17423	5.01177
3.17584	4.83642
3.17744	4.63076
3.17905	4.41732
3.18066	4.25116
3.18226	4.11493
3.18387	3.98285
3.18548	3.83237
3.18708	3.66964
3.18869	3.54932
3.19029	3.43144
3.1919	3.3132
3.19351	3.15499
3.19511	2.99812
3.19672	2.86639
3.19832	2.73299
3.19993	2.65843
3.20154	2.53153
3.20314	2.42517
3.20475	2.33839
3.20635	2.24046
3.20796	2.16207
3.20957	2.10092
3.21117	2.08486
3.21278	2.06035
3.21438	2.00688
3.21599	1.97624
3.21759	1.93748
3.2192	1.90885
3.22081	1.9392
3.22241	1.94657
3.22402	1.94521
3.22562	1.89147
3.22723	1.85945
3.22883	1.82958
3.23044	1.78964
3.23204	1.74164
3.23365	1.69058
3.23526	1.62849
3.23686	1.62041
3.23847	1.59888
3.24007	1.57558
3.24168	1.58309
3.24328	1.5945
3.24489	1.58821
3.24649	1.54038
3.2481	1.53677
3.2497	1.51781
3.25131	1.51289
3.25291	1.50643
3.25452	1.47443
3.25612	1.44642
3.25773	1.39677
3.25933	1.39652
3.26094	1.32617
3.26254	1.31601
3.26415	1.3594
3.26575	1.39027
3.26736	1.45786
3.26896	1.43875
3.27057	1.38742
3.27217	1.35752
3.27378	1.29132
3.27538	1.28825
3.27699	1.29142
3.27859	1.30521
3.2802	1.31095
3.2818	1.30802
3.2834	1.27857
3.28501	1.2254
3.28661	1.21828
3.28822	1.17838
3.28982	1.22147
3.29143	1.24704
3.29303	1.24685
3.29464	1.27013
3.29624	1.24443
3.29785	1.22707
3.29945	1.24329
3.30105	1.21859
3.30266	1.19771
3.30426	1.21073
3.30587	1.19706
3.30747	1.19768
3.30907	1.16805
3.31068	1.17327
3.31228	1.18073
3.31389	1.20858
3.31549	1.20341
3.3171	1.18847
3.3187	1.21118
3.3203	1.25723
3.32191	1.24117
3.32351	1.23362
3.32512	1.16161
3.32672	1.0989
3.32832	1.11303
3.32993	1.0758
3.33153	1.08149
3.33313	1.11902
3.33474	1.16862
3.33634	1.18665
3.33795	1.17702
3.33955	1.18579
3.34115	1.14654
3.34276	1.13391
3.34436	1.11446
3.34596	1.07363
3.34757	1.10542
3.34917	1.16969
3.35077	1.1824
3.35238	1.22459
3.35398	1.16007
3.35558	1.11207
3.35719	1.09098
3.35879	1.03983
3.36039	1.06551
3.362	1.08551
3.3636	1.10222
3.3652	1.09693
3.36681	1.10533
3.36841	1.07908
3.37001	1.06827
3.37162	1.07781
3.37322	1.06272
3.37482	1.07104
3.37643	1.09307
3.37803	1.10365
3.37963	1.13877
3.38124	1.14441
3.38284	1.13134
3.38444	1.11013
3.38604	1.1064
3.38765	1.11567
3.38925	1.15418
3.39085	1.16981
3.39246	1.16869
3.39406	1.13631
3.39566	1.09621
3.39726	1.05791
3.39887	1.04858
3.40047	1.0914
3.40207	1.08035
3.40367	1.08498
3.40528	1.09283
3.40688	1.05987
3.40848	1.05597
3.41008	1.06569
3.41169	1.02345
3.41329	1.03083
3.41489	1.03038
3.41649	1.00366
3.4181	0.980071
3.4197	0.959962
3.4213	0.976472
3.4229	1.00047
3.42451	1.02656
3.42611	1.03739
3.42771	1.02095
3.42931	1.04636
3.43091	1.03519
3.43252	1.0632
3.43412	1.07865
3.43572	1.02847
3.43732	1.02601
3.43893	0.990872
3.44053	0.961725
3.44213	0.966982
3.44373	0.983154
3.44533	0.989586
3.44693	0.986381
3.44854	1.00547
3.45014	1.00167
3.45174	1.00724
3.45334	1.00038
3.45494	0.983885
3.45655	0.98751
3.45815	0.989213
3.45975	0.973281
3.46135	1.0152
3.46295	1.00558
3.46455	0.987511
3.46615	1.00888
3.46776	0.991805
3.46936	0.980897
3.47096	1.02532
3.47256	1.01396
3.47416	0.984808
3.47576	0.987929
3.47736	1.01751
3.47897	1.0129
3.48057	1.01764
3.48217	1.00089
3.48377	1.0077
3.48537	1.00775
3.48697	1.02139
3.48857	1.00634
3.49017	0.99284
3.49178	0.979876
3.49338	0.952983
3.49498	0.966338
3.49658	0.977387
3.49818	1.00007
3.49978	1.06292
3.50138	1.08907
3.50298	1.07875
3.50458	1.03781
3.50618	1.01845
3.50778	1.01802
3.50939	1.01687
3.51099	0.993255
3.51259	0.983801
3.51419	0.934178
3.51579	0.907585
3.51739	0.898047
3.51899	0.917278
3.52059	0.959797
3.52219	0.995249
3.52379	0.952114
3.52539	0.946011
3.52699	0.93747
3.52859	0.909938
3.53019	0.9457
3.53179	0.970699
3.53339	0.97565
3.53499	0.996749
3.53659	0.943471
3.53819	0.91164
3.5398	0.910301
3.5414	0.899719
3.543	0.922702
3.5446	0.961747
3.5462	0.964479
3.5478	0.991612
3.5494	0.988381
3.551	0.989033
3.5526	1.01541
3.5542	0.976913
3.5558	0.986537
3.5574	0.910663
3.559	0.909359
3.5606	0.866897
3.5622	0.876698
3.5638	0.897441
3.5654	0.931937
3.567	0.939304
3.56859	0.944782
3.57019	0.92902
3.57179	0.905524
3.57339	0.88066
3.57499	0.889157
3.57659	0.90142
3.57819	0.90631
3.57979	0.895334
3.58139	0.867853
3.58299	0.846529
3.58459	0.854934
3.58619	0.862929
3.58779	0.901358
3.58939	0.965938
3.59099	1.01721
3.59259	1.01051
3.59419	0.991951
3.59579	0.949036
3.59739	0.941645
3.59898	0.932025
3.60058	0.956327
3.60218	0.998314
3.60378	0.969148
3.60538	0.954653
3.60698	0.94499
3.60858	0.91459
3.61018	0.965815
3.61178	0.942078
3.61338	0.951746
3.61497	0.952112
3.61657	0.915974
3.61817	0.906222
3.61977	0.918918
3.62137	0.925878
3.62297	0.911951
3.62457	0.932936
3.62617	0.949922
3.62776	0.91886
3.62936	0.932955
3.63096	0.900824
3.63256	0.906881
3.63416	0.884995
3.63576	0.848337
3.63736	0.824946
3.63895	0.827972
3.64055	0.845239
3.64215	0.858586
3.64375	0.865769
3.64535	0.908596
3.64695	0.901354
3.64854	0.918776
3.65014	0.927981
3.65174	0.921423
3.65334	0.902474
3.65494	0.865918
3.65654	0.858243
3.65813	0.848522
3.65973	0.822354
3.66133	0.864963
3.66293	0.908153
3.66453	0.911255
3.66612	0.923381
3.66772	0.92104
3.66932	0.84199
3.67092	0.822207
3.67252	0.841037
3.67411	0.851544
3.67571	0.928621
3.67731	0.975003
3.67891	0.943539
3.6805	0.933207
3.6821	0.871175
3.6837	0.857776
3.6853	0.82609
3.68689	0.83669
3.68849	0.870251
3.69009	0.896609
3.69169	0.899741
3.69329	0.870661
3.69488	0.884882
3.69648	0.864926
3.69808	0.922419
3.69967	0.942038
3.70127	0.93372
3.70287	0.89262
3.70447	0.855778
3.70606	0.854569
3.70766	0.841958
3.70926	0.852791
3.71086	0.868041
3.71245	0.872416
3.71405	0.832043
3.71565	0.796356
3.71724	0.764805
3.71884	0.785732
3.72044	0.82902
3.72203	0.848914
3.72363	0.847238
3.72523	0.847311
3.72683	0.868816
3.72842	0.89244
3.73002	0.879119
3.73162	0.892857
3.73321	0.885516
3.73481	0.891689
3.73641	0.960329
3.738	0.932891
3.7396	0.922966
3.7412	0.944668
3.74279	0.929758
3.74439	0.920821
3.74598	0.885551
3.74758	0.858601
3.74918	0.773034
3.75077	0.760745
3.75237	0.773789
3.75397	0.823515
3.75556	0.854214
3.75716	0.849383
3.75876	0.825192
3.76035	0.79361
3.76195	0.776967
3.76354	0.793133
3.76514	0.822338
3.76674	0.860086
3.76833	0.84309
3.76993	0.824536
3.77152	0.782367
3.77312	0.754436
3.77472	0.768311
3.77631	0.786621
3.77791	0.798147
3.7795	0.830178
3.7811	0.831847
3.7827	0.875526
3.78429	0.85465
3.78589	0.85967
3.78748	0.869977
3.78908	0.829592
3.79067	0.817759
3.79227	0.785943
3.79387	0.770067
3.79546	0.810671
3.79706	0.813456
3.79865	0.832783
3.80025	0.804475
3.80184	0.830825
3.80344	0.883444
3.80503	0.895708
3.80663	0.883337
3.80822	0.884832
3.80982	0.826681
3.81142	0.843013
3.81301	0.848531
3.81461	0.843353
3.8162	0.851875
3.8178	0.83893
3.81939	0.851872
3.82099	0.817793
3.82258	0.809654
3.82418	0.810472
3.82577	0.853618
3.82737	0.901984
3.82896	0.892406
3.83056	0.878179
3.83215	0.867391
3.83375	0.899916
3.83534	0.905687
3.83693	0.900446
3.83853	0.898394
3.84012	0.846355
3.84172	0.80089
3.84331	0.805669
3.84491	0.797467
3.8465	0.811638
3.8481	0.772845
3.84969	0.770357
3.85129	0.780122
3.85288	0.756222
3.85448	0.814332
3.85607	0.842034
3.85766	0.861836
3.85926	0.871217
3.86085	0.853382
3.86245	0.892699
3.86404	0.846709
3.86564	0.839894
3.86723	0.809639
3.86882	0.763476
3.87042	0.793512
3.87201	0.857309
3.87361	0.86635
3.8752	0.862934
3.87679	0.856464
3.87839	0.833145
3.87998	0.86574
3.88158	0.894142
3.88317	0.937565
3.88476	0.882899
3.88636	0.879041
3.88795	0.881656
3.88954	0.82953
3.89114	0.810266
3.89273	0.756446
3.89433	0.777666
3.89592	0.824439
3.89751	0.850012
3.89911	0.852958
3.9007	0.839343
3.90229	0.828278
3.90389	0.794734
3.90548	0.819708
3.90707	0.831014
3.90867	0.826503
3.91026	0.798086
3.91185	0.766599
3.91345	0.830601
3.91504	0.860201
3.91663	0.898343
3.91823	0.922909
3.91982	0.886031
3.92141	0.861081
3.92301	0.829238
3.9246	0.814771
3.92619	0.838588
3.92779	0.813711
3.92938	0.80729
3.93097	0.730248
3.93256	0.688047
3.93416	0.687808
3.93575	0.708499
3.93734	0.691129
3.93894	0.712779
3.94053	0.734265
3.94212	0.767674
3.94371	0.839625
3.94531	0.853854
3.9469	0.828587
3.94849	0.794451
3.95008	0.818305
3.95168	0.823809
3.95327	0.830333
3.95486	0.80144
3.95645	0.762972
3.95805	0.777348
3.95964	0.765388
3.96123	0.758026
3.96282	0.759892
3.96442	0.76197
3.96601	0.761294
3.9676	0.788226
3.96919	0.802203
3.97078	0.804079
3.97238	0.788782
3.97397	0.794677
3.97556	0.798607
3.97715	0.784633
3.97874	0.836729
3.98034	0.835015
3.98193	0.853453
3.98352	0.836998
3.98511	0.828707
3.9867	0.780365
3.9883	0.758833
3.98989	0.706335
3.99148	0.729302
3.99307	0.716103
3.99466	0.703848
3.99625	0.714648
3.99785	0.706762
3.99944	0.72036
4.00103	0.782276
4.00262	0.785428
4.00421	0.765922
4.0058	0.758199
4.00739	0.729314
4.00899	0.732737
4.01058	0.734447
4.01217	0.737332
4.01376	0.757477
4.01535	0.780004
4.01694	0.844259
4.01853	0.897787
4.02012	0.816801
4.02172	0.825297
4.02331	0.808791
4.0249	0.77537
4.02649	0.776243
4.02808	0.738512
4.02967	0.74463
4.03126	0.734395
4.03285	0.706778
4.03444	0.742746
4.03603	0.727357
4.03763	0.771952
4.03922	0.806636
4.04081	0.813958
4.0424	0.839082
4.04399	0.811766
4.04558	0.786995
4.04717	0.769604
4.04876	0.79956
4.05035	0.811697
4.05194	0.826595
4.05353	0.846469
4.05512	0.820292
4.05671	0.831176
4.0583	0.807551
4.05989	0.778552
4.06148	0.825381
4.06307	0.836094
4.06466	0.836791
4.06625	0.885033
4.06784	0.903407
4.06943	0.908421
4.07102	0.981373
4.07261	0.961442
4.0742	0.909265
4.07579	0.864111
4.07738	0.760347
4.07897	0.704694
4.08056	0.710186
4.08215	0.696534
4.08374	0.728237
4.08533	0.803421
4.08692	0.774828
4.08851	0.775982
4.0901	0.75033
4.09169	0.738222
4.09328	0.782155
4.09487	0.810114
4.09646	0.808465
4.09805	0.839792
4.09964	0.793459
4.10123	0.776751
4.10282	0.833555
4.10441	0.827145
4.106	0.804256
4.10759	0.819223
4.10918	0.790628
4.11077	0.826564
4.11236	0.855901
4.11395	0.873028
4.11553	0.86295
4.11712	0.889498
4.11871	0.847515
4.1203	0.820508
4.12189	0.795671
4.12348	0.759472
4.12507	0.772907
4.12666	0.786727
4.12825	0.818221
4.12984	0.848078
4.13142	0.845529
4.13301	0.852861
4.1346	0.835843
4.13619	0.866082
4.13778	0.869728
4.13937	0.842539
4.14096	0.831997
4.14255	0.791126
4.14413	0.765874
4.14572	0.816268
4.14731	0.846899
4.1489	0.902839
4.15049	0.898657
4.15208	0.852602
4.15367	0.835641
4.15525	0.861022
4.15684	0.887426
4.15843	0.888022
4.16002	0.8668
4.16161	0.841218
4.16319	0.807599
4.16478	0.847408
4.16637	0.872249
4.16796	0.951513
4.16955	0.966499
4.17114	0.971413
4.17272	0.992933
4.17431	0.925661
4.1759	0.891601
4.17749	0.893505
4.17908	0.951283
4.18066	0.895377
4.18225	0.89687
4.18384	0.861378
4.18543	0.811671
4.18701	0.790873
4.1886	0.74025
4.19019	0.799784
4.19178	0.815986
4.19336	0.86752
4.19495	0.883335
4.19654	0.860688
4.19813	0.874
4.19971	0.896837
4.2013	0.921049
4.20289	0.945651
4.20448	0.96962
4.20606	0.906341
4.20765	0.860533
4.20924	0.855788
4.21083	0.767461
4.21241	0.73749
4.214	0.7335
4.21559	0.749709
4.21717	0.75407
4.21876	0.851021
4.22035	0.889149
4.22194	0.900409
4.22352	0.90339
4.22511	0.926068
4.2267	0.903104
4.22828	0.942283
4.22987	0.933217
4.23146	0.90614
4.23304	0.917288
4.23463	0.917872
4.23622	0.943554
4.2378	0.913635
4.23939	0.907411
4.24098	0.909343
4.24256	0.869468
[truncated: 1,779 more rows]

## Sheet: DFT Diamond
k	S(k)
0.911728	0.00739291
0.929941	0.00737322
0.948154	0.00735353
0.966367	0.00733383
0.98458	0.00731414
1.00279	0.00729444
1.02101	0.00727475
1.03922	0.00725505
1.05743	0.00725618
1.07564	0.0072964
1.09386	0.00733661
1.11207	0.00737683
1.13028	0.00741705
1.1485	0.00745726
1.16671	0.00749748
1.18492	0.0075377
1.20314	0.00757791
1.22135	0.00762486
1.23956	0.00768111
1.25777	0.00773736
1.27599	0.00779361
1.2942	0.00784986
1.31241	0.00790611
1.33063	0.00796236
1.34884	0.00801861
1.36705	0.00823679
1.38527	0.00858547
1.40348	0.00893415
1.42169	0.00928283
1.4399	0.00963152
1.45812	0.0099802
1.47633	0.0103289
1.49454	0.010569
1.51276	0.0106724
1.53097	0.0107757
1.54918	0.0108791
1.5674	0.0109825
1.58561	0.0110858
1.60382	0.0111892
1.62203	0.0112926
1.64025	0.0113959
1.65846	0.0114993
1.67667	0.0116027
1.69489	0.011706
1.7131	0.0118094
1.73131	0.0119382
1.74952	0.0120726
1.76774	0.0122071
1.78595	0.0123415
1.80416	0.012476
1.82238	0.0125984
1.84059	0.0126126
1.8588	0.0126267
1.87702	0.0126408
1.89523	0.0126549
1.91344	0.012669
1.93165	0.012903
1.94987	0.0132346
1.96808	0.0135662
1.98629	0.0138978
2.00451	0.0142293
2.02272	0.014565
2.04093	0.0149039
2.05915	0.0152428
2.07736	0.0155817
2.09557	0.0159207
2.11378	0.0164856
2.132	0.01718
2.15021	0.0178744
2.16842	0.0185688
2.18664	0.0192632
2.20485	0.0189573
2.22306	0.0185676
2.24127	0.0181778
2.25949	0.0177881
2.2777	0.017819
2.29591	0.0185141
2.31413	0.0192093
2.33234	0.0199045
2.35055	0.0205996
2.36877	0.0212948
2.38698	0.0219899
2.40519	0.0226851
2.4234	0.0233803
2.44162	0.0233678
2.45983	0.0231553
2.47804	0.0229429
2.49626	0.0227305
2.51447	0.0239228
2.53268	0.0257827
2.5509	0.0276425
2.56911	0.0295024
2.58732	0.0296817
2.60553	0.0291235
2.62375	0.0285652
2.64196	0.028007
2.66017	0.0289796
2.67839	0.0302853
2.6966	0.0315911
2.71481	0.0331685
2.73303	0.0401079
2.75124	0.0470473
2.76945	0.0539868
2.78766	0.0605618
2.80588	0.0665122
2.82409	0.0724625
2.8423	0.0784129
2.86052	0.0795722
2.87873	0.0793418
2.89694	0.0791114
2.91515	0.0788811
2.93337	0.0786507
2.95158	0.0784203
2.96979	0.0781899
2.98801
3.00622
3.02443
3.04265
3.06086
3.07907
3.09728
3.1155
3.13371
3.15192
3.17014
3.18835
3.20656
3.22478
3.24299
3.2612
3.27941
3.29763
3.31584
3.33405	0.0629491
3.35227	0.0609509
3.37048	0.0589526
3.38869	0.0569544
3.4069	0.0549561
3.42512	0.0529579
3.44333	0.0566524
3.46154	0.06458
3.47976	0.0725076
3.49797	0.0763366
3.51618	0.0779692
3.5344	0.0796018
3.55261	0.0885326
3.57082	0.0996113
3.58903	0.11069
3.60725	0.104168
3.62546	0.0964458
3.64367	0.0899042
3.66189	0.0906177
3.6801	0.0913312
3.69831	0.0872264
3.71653	0.0753369
3.73474	0.0634475
3.75295	0.0606741
3.77116	0.0625615
3.78938	0.0644489
3.80759	0.0663363
3.8258	0.0682237
3.84402	0.070567
3.86223	0.0738534
3.88044	0.0771399
3.89866	0.0821971
3.91687	0.087985
3.93508	0.092715
3.95329	0.0898114
3.97151	0.0869079
3.98972	0.0858747
4.00793	0.0862748
4.02615	0.0864633
4.04436	0.0815951
4.06257	0.0767268
4.08078	0.0769189
4.099	0.0813753
4.11721	0.0853193
4.13542	0.0827373
4.15364	0.0801552
4.17185	0.0775732
4.19006	0.0749912
4.20828	0.0737046
4.22649	0.0772239
4.2447	0.0807432
4.26291	0.0888236
4.28113	0.0979048
4.29934	0.109966
4.31755	0.125639
4.33577	0.139931
4.35398	0.142775
4.37219	0.145619
4.39041	0.138575
4.40862	0.128841
4.42683	0.119743
4.44504	0.111314
4.46326	0.104013
4.48147	0.10098
4.49968	0.0979474
4.5179	0.0949145
4.53611	0.0918816
4.55432	0.0912587
4.57254	0.0915915
4.59075	0.0907688
4.60896	0.088789
4.62717	0.0936724
4.64539	0.114375
4.6636	0.133818
4.68181	0.144388
4.70003	0.154959
4.71824	0.165529
4.73645	0.1761
4.75466	0.172017
4.77288	0.164775
4.79109	0.16011
4.8093	0.15656
4.82752	0.153009
4.84573	0.149459
4.86394	0.139402
4.88216	0.122844
4.90037	0.118057
4.91858	0.129146
4.93679	0.132016
4.95501	0.120726
4.97322	0.113171
4.99143	0.113402
5.00965	0.112782
5.02786	0.110141
5.04607
5.06429
5.0825
5.10071
5.11892
5.13714
5.15535
5.17356
5.19178
5.20999
5.2282
5.24641
5.26463
5.28284
5.30105	0.284082
5.31927	0.242028
5.33748	0.22334
5.35569	0.215727
5.37391	0.215906
5.39212	0.218207
5.41033	0.220508
5.42854	0.222305
5.44676	0.211043
5.46497	0.198973
5.48318	0.183224
5.5014	0.186651
5.51961	0.228166
5.53782	0.264571
5.55604	0.295879
5.57425	0.318025
5.59246	0.335808
5.61067	0.290203
5.62889	0.237708
5.6471	0.229512
5.66531	0.221315
5.68353	0.213118
5.70174	0.203008
5.71995	0.190914
5.73817	0.209506
5.75638	0.240027
5.77459	0.234064
5.7928	0.230165
5.81102	0.24007
5.82923	0.249976
5.84744	0.259882
5.86566	0.263595
5.88387	0.264962
5.90208	0.257267
5.92029	0.249572
5.93851	0.241877
5.95672
5.97493
5.99315
6.01136
6.02957
6.04779
6.066
6.08421
6.10242
6.12064
6.13885	0.196455
6.15706	0.195621
6.17528	0.194787
6.19349	0.202267
6.2117	0.233194
6.22992	0.239602
6.24813	0.232186
6.26634	0.269164
6.28455	0.276946
6.30277	0.240137
6.32098	0.235622
6.33919	0.234863
6.35741	0.21319
6.37562	0.20443
6.39383	0.204373
6.41204	0.204316
6.43026	0.204259
6.44847	0.204202
6.46668	0.206094
6.4849	0.198721
6.50311	0.169042
6.52132	0.163329
6.53954	0.16603
6.55775	0.169301
6.57596	0.187498
6.59417	0.210761
6.61239	0.210511
6.6306	0.21026
6.64881	0.210209
6.66703	0.213385
6.68524	0.228032
6.70345	0.251959
6.72167	0.260232
6.73988	0.262757
6.75809	0.260056
6.7763	0.257354
6.79452	0.23138
6.81273	0.186822
6.83094	0.18355
6.84916	0.180277
6.86737	0.176848
6.88558	0.17179
6.9038	0.171912
6.92201	0.176634
6.94022	0.189027
6.95843	0.18644
6.97665	0.179305
6.99486	0.178412

## Sheet: DFT liquid carbon
k	S(k)
0.911728	0.0534802
0.929941	0.0547372
0.948154	0.0559942
0.966367	0.0572512
0.98458	0.0585082
1.00279	0.0597652
1.02101	0.0610099
1.03922	0.0622431
1.05743	0.0634763
1.07564	0.0647096
1.09386	0.0659428
1.11207	0.067176
1.13028	0.0684093
1.1485	0.0696425
1.16671	0.0708758
1.18492	0.072109
1.20314	0.0733422
1.22135	0.0745755
1.23956	0.0758088
1.25777	0.077042
1.27599	0.0782752
1.2942	0.0795085
1.31241	0.0807417
1.33063	0.0820551
1.34884	0.0833908
1.36705	0.0847265
1.38527	0.086143
1.40348	0.0882869
1.42169	0.0904307
1.4399	0.0925744
1.45812	0.0947012
1.47633	0.0968003
1.49454	0.0988995
1.51276	0.101338
1.53097	0.104286
1.54918	0.10725
1.5674	0.110214
1.58561	0.113179
1.60382	0.116143
1.62203	0.11911
1.64025	0.12215
1.65846	0.125181
1.67667	0.128207
1.69489	0.131233
1.7131	0.134259
1.73131	0.138214
1.74952	0.142777
1.76774	0.147431
1.78595	0.152084
1.80416	0.156746
1.82238	0.161511
1.84059	0.166276
1.8588	0.171042
1.87702	0.175807
1.89523	0.180572
1.91344	0.186194
1.93165	0.19195
1.94987	0.1977
1.96808	0.203761
1.98629	0.210264
2.00451	0.216766
2.02272	0.223258
2.04093	0.229448
2.05915	0.236693
2.07736	0.244619
2.09557	0.252708
2.11378	0.260798
2.132	0.26973
2.15021	0.279063
2.16842	0.288667
2.18664	0.298198
2.20485	0.308953
2.22306	0.319899
2.24127	0.331046
2.25949	0.342586
2.2777	0.353798
2.29591	0.366384
2.31413	0.380599
2.33234	0.394573
2.35055	0.408456
2.36877	0.422421
2.38698	0.43701
2.40519	0.451964
2.4234	0.466915
2.44162	0.482181
2.45983	0.4981
2.47804	0.514174
2.49626	0.530654
2.51447	0.547473
2.53268	0.564995
2.5509	0.585851
2.56911	0.607761
2.58732	0.630401
2.60553	0.652996
2.62375	0.675631
2.64196	0.699326
2.66017	0.723555
2.67839	0.747596
2.6966	0.770524
2.71481	0.79225
2.73303	0.813977
2.75124	0.835703
2.76945	0.857542
2.78766	0.881204
2.80588	0.902231
2.82409	0.92428
2.8423	0.946399
2.86052	0.965638
2.87873	0.982274
2.89694	0.996449
2.91515	1.01229
2.93337	1.02906
2.95158	1.04399
2.96979	1.05345
2.98801	1.06271
3.00622	1.07197
3.02443	1.08114
3.04265	1.08971
3.06086	1.09774
3.07907	1.10572
3.09728	1.1137
3.1155	1.11559
3.13371	1.11604
3.15192	1.11615
3.17014	1.11605
3.18835	1.11511
3.20656	1.10719
3.22478	1.09928
3.24299	1.09112
3.2612	1.08294
3.27941	1.07476
3.29763	1.06659
3.31584	1.05841
3.33405	1.05022
3.35227	1.04205
3.37048	1.034
3.38869	1.02332
3.4069	1.01197
3.42512	1.00061
3.44333	0.989259
3.46154	0.977904
3.47976	0.966548
3.49797	0.955193
3.51618	0.944111
3.5344	0.933095
3.55261	0.922078
3.57082	0.911062
3.58903	0.900046
3.60725	0.889031
3.62546	0.878015
3.64367	0.867033
3.66189	0.856615
3.6801	0.849277
3.69831	0.842739
3.71653	0.836201
3.73474	0.829664
3.75295	0.822667
3.77116	0.815655
3.78938	0.808643
3.80759	0.80267
3.8258	0.797061
3.84402	0.792072
3.86223	0.787249
3.88044	0.782426
3.89866	0.777808
3.91687	0.773639
3.93508	0.76947
3.95329	0.765305
3.97151	0.761144
3.98972	0.757482
4.00793	0.7542
4.02615	0.751169
4.04436	0.749171
4.06257	0.747889
4.08078	0.746903
4.099	0.745917
4.11721	0.745228
4.13542	0.745243
4.15364	0.746484
4.17185	0.747825
4.19006	0.749164
4.20828	0.750502
4.22649	0.75184
4.2447	0.753178
4.26291	0.754516
4.28113	0.755854
4.29934	0.757192
4.31755	0.758543
4.33577	0.759892
4.35398	0.761672
4.37219	0.763889
4.39041	0.76657
4.40862	0.769272
4.42683	0.7728
4.44504	0.778016
4.46326	0.785011
4.48147	0.7924
4.49968	0.799948
4.5179	0.80759
4.53611	0.815387
4.55432	0.823906
4.57254	0.83358
4.59075	0.843295
4.60896	0.853149
4.62717	0.863018
4.64539	0.87287
4.6636	0.882726
4.68181	0.892581
4.70003	0.902531
4.71824	0.912732
4.73645	0.923161
4.75466	0.93363
4.77288	0.944108
4.79109	0.955378
4.8093	0.967492
4.82752	0.980047
4.84573	0.993116
4.86394	1.00629
4.88216	1.01966
4.90037	1.0335
4.91858	1.04823
4.93679	1.0634
4.95501	1.07856
4.97322	1.09372
4.99143	1.10888
5.00965	1.12445
5.02786	1.1403
5.04607	1.15614
5.06429	1.17198
5.0825	1.18785
5.10071	1.20422
5.11892	1.22077
5.13714	1.23732
5.15535	1.25387
5.17356	1.27042
5.19178	1.28698
5.20999	1.30371
5.2282	1.32043
5.24641	1.33715
5.26463	1.35393
5.28284	1.37073
5.30105	1.38753
5.31927	1.40428
5.33748	1.42096
5.35569	1.43763
5.37391	1.45137
5.39212	1.45605
5.41033	1.46059
5.42854	1.46478
5.44676	1.46889
5.46497	1.473
5.48318	1.47711
5.5014	1.48121
5.51961	1.48531
5.53782	1.48941
5.55604	1.49321
5.57425	1.4853
5.59246	1.47739
5.61067	1.46947
5.62889	1.46156
5.6471	1.45377
5.66531	1.44739
5.68353	1.44178
5.70174	1.43632
5.71995	1.43086
5.73817	1.4254
5.75638	1.41993
5.77459	1.41447
5.7928	1.40394
5.81102	1.3886
5.82923	1.37326
5.84744	1.35792
5.86566	1.34259
5.88387	1.32725
5.90208	1.31191
5.92029	1.29766
5.93851	1.28353
5.95672	1.2694
5.97493	1.25527
5.99315	1.24114
6.01136	1.22701
6.02957	1.21288
6.04779	1.19875
6.066	1.18462
6.08421	1.17049
6.10242	1.15636
6.12064	1.14223
6.13885	1.1281
6.15706	1.11397
6.17528	1.09984
6.19349	1.08592
6.2117	1.07481
6.22992	1.06371
6.24813	1.05261
6.26634	1.0415
6.28455	1.0304
6.30277	1.0193
6.32098	1.00819
6.33919	0.997154
6.35741	0.987647
6.37562	0.979848
6.39383	0.972048
6.41204	0.964248
6.43026	0.956569
6.44847	0.948984
6.46668	0.941402
6.4849	0.933817
6.50311	0.926234
6.52132	0.918691
6.53954	0.911639
6.55775	0.904707
6.57596	0.897775
6.59417	0.890918
6.61239	0.885323
6.6306	0.880706
6.64881	0.876048
6.66703	0.871313
6.68524	0.866579
6.70345	0.861843
6.72167	0.857108
6.73988	0.852373
6.75809	0.848833
6.7763	0.846115
6.79452	0.843395
6.81273	0.840675
6.83094	0.837956
6.84916	0.835236
6.86737	0.832516
6.88558	0.829796
6.9038	0.827077
6.92201	0.82457
6.94022	0.823848
6.95843	0.823126
6.97665	0.822404
6.99486	0.821682

## Sheet: DFT sum
k	S(k)
0.911728	0.0608731
0.929941	0.0621104
0.948154	0.0633477
0.966367	0.064585
0.98458	0.0658223
1.00279	0.0670597
1.02101	0.0682846
1.03922	0.0694982
1.05743	0.0707325
1.07564	0.072006
1.09386	0.0732794
1.11207	0.0745529
1.13028	0.0758264
1.1485	0.0770998
1.16671	0.0783733
1.18492	0.0796467
1.20314	0.0809202
1.22135	0.0822004
1.23956	0.0834899
1.25777	0.0847793
1.27599	0.0860688
1.2942	0.0873584
1.31241	0.0886478
1.33063	0.0900175
1.34884	0.0914094
1.36705	0.0929633
1.38527	0.0947285
1.40348	0.097221
1.42169	0.0997136
1.4399	0.102206
1.45812	0.104681
1.47633	0.107129
1.49454	0.109468
1.51276	0.112011
1.53097	0.115062
1.54918	0.118129
1.5674	0.121197
1.58561	0.124265
1.60382	0.127332
1.62203	0.130403
1.64025	0.133546
1.65846	0.13668
1.67667	0.139809
1.69489	0.142939
1.7131	0.146068
1.73131	0.150152
1.74952	0.15485
1.76774	0.159638
1.78595	0.164426
1.80416	0.169222
1.82238	0.17411
1.84059	0.178889
1.8588	0.183668
1.87702	0.188448
1.89523	0.193227
1.91344	0.198863
1.93165	0.204853
1.94987	0.210935
1.96808	0.217327
1.98629	0.224161
2.00451	0.230996
2.02272	0.237823
2.04093	0.244352
2.05915	0.251935
2.07736	0.260201
2.09557	0.268629
2.11378	0.277283
2.132	0.28691
2.15021	0.296937
2.16842	0.307236
2.18664	0.317461
2.20485	0.327911
2.22306	0.338467
2.24127	0.349223
2.25949	0.360374
2.2777	0.371617
2.29591	0.384898
2.31413	0.399809
2.33234	0.414477
2.35055	0.429056
2.36877	0.443716
2.38698	0.459
2.40519	0.474649
2.4234	0.490295
2.44162	0.505549
2.45983	0.521255
2.47804	0.537117
2.49626	0.553384
2.51447	0.571396
2.53268	0.590777
2.5509	0.613494
2.56911	0.637263
2.58732	0.660083
2.60553	0.68212
2.62375	0.704196
2.64196	0.727333
2.66017	0.752535
2.67839	0.777881
2.6966	0.802115
2.71481	0.825419
2.73303	0.854085
2.75124	0.882751
2.76945	0.911529
2.78766	0.941766
2.80588	0.968744
2.82409	0.996743
2.8423	1.02481
2.86052	1.04521
2.87873	1.06162
2.89694	1.07556
2.91515	1.09117
2.93337	1.10771
2.95158	1.12241
2.96979	1.13164
2.98801
3.00622
3.02443
3.04265
3.06086
3.07907
3.09728
3.1155
3.13371
3.15192
3.17014
3.18835
3.20656
3.22478
3.24299
3.2612
3.27941
3.29763
3.31584
3.33405	1.11317
3.35227	1.103
3.37048	1.09295
3.38869	1.08028
3.4069	1.06693
3.42512	1.05357
3.44333	1.04591
3.46154	1.04248
3.47976	1.03906
3.49797	1.03153
3.51618	1.02208
3.5344	1.0127
3.55261	1.01061
3.57082	1.01067
3.58903	1.01074
3.60725	0.993199
3.62546	0.97446
3.64367	0.956937
3.66189	0.947233
3.6801	0.940608
3.69831	0.929965
3.71653	0.911538
3.73474	0.893112
3.75295	0.883341
3.77116	0.878216
3.78938	0.873092
3.80759	0.869007
3.8258	0.865284
3.84402	0.862639
3.86223	0.861103
3.88044	0.859566
3.89866	0.860005
3.91687	0.861624
3.93508	0.862185
3.95329	0.855116
3.97151	0.848051
3.98972	0.843357
4.00793	0.840475
4.02615	0.837633
4.04436	0.830766
4.06257	0.824616
4.08078	0.823822
4.099	0.827293
4.11721	0.830547
4.13542	0.82798
4.15364	0.826639
4.17185	0.825398
4.19006	0.824155
4.20828	0.824206
4.22649	0.829064
4.2447	0.833921
4.26291	0.843339
4.28113	0.853759
4.29934	0.867158
4.31755	0.884182
4.33577	0.899823
4.35398	0.904447
4.37219	0.909508
4.39041	0.905145
4.40862	0.898113
4.42683	0.892543
4.44504	0.88933
4.46326	0.889024
4.48147	0.89338
4.49968	0.897896
4.5179	0.902504
4.53611	0.907268
4.55432	0.915165
4.57254	0.925172
4.59075	0.934064
4.60896	0.941938
4.62717	0.95669
4.64539	0.987246
4.6636	1.01654
4.68181	1.03697
4.70003	1.05749
4.71824	1.07826
4.73645	1.09926
4.75466	1.10565
4.77288	1.10888
4.79109	1.11549
4.8093	1.12405
4.82752	1.13306
4.84573	1.14257
4.86394	1.14569
4.88216	1.1425
4.90037	1.15155
4.91858	1.17738
4.93679	1.19541
4.95501	1.19929
4.97322	1.20689
4.99143	1.22229
5.00965	1.23723
5.02786	1.25044
5.04607
5.06429
5.0825
5.10071
5.11892
5.13714
5.15535
5.17356
5.19178
5.20999
5.2282
5.24641
5.26463
5.28284
5.30105	1.67161
5.31927	1.64631
5.33748	1.6443
5.35569	1.65336
5.37391	1.66728
5.39212	1.67426
5.41033	1.6811
5.42854	1.68709
5.44676	1.67994
5.46497	1.67197
5.48318	1.66033
5.5014	1.66786
5.51961	1.71348
5.53782	1.75398
5.55604	1.78909
5.57425	1.80332
5.59246	1.81319
5.61067	1.75968
5.62889	1.69927
5.6471	1.68329
5.66531	1.6687
5.68353	1.6549
5.70174	1.63933
5.71995	1.62177
5.73817	1.6349
5.75638	1.65996
5.77459	1.64854
5.7928	1.6341
5.81102	1.62867
5.82923	1.62324
5.84744	1.61781
5.86566	1.60618
5.88387	1.59221
5.90208	1.56918
5.92029	1.54723
5.93851	1.52541
5.95672
5.97493
5.99315
6.01136
6.02957
6.04779
6.066
6.08421
6.10242
6.12064
6.13885	1.32455
6.15706	1.30959
6.17528	1.29462
6.19349	1.28818
6.2117	1.30801
6.22992	1.30331
6.24813	1.28479
6.26634	1.31067
6.28455	1.30735
6.30277	1.25943
6.32098	1.24382
6.33919	1.23202
6.35741	1.20084
6.37562	1.18428
6.39383	1.17642
6.41204	1.16856
6.43026	1.16083
6.44847	1.15319
6.46668	1.1475
6.4849	1.13254
6.50311	1.09528
6.52132	1.08202
6.53954	1.07767
6.55775	1.07401
6.57596	1.08527
6.59417	1.10168
6.61239	1.09583
6.6306	1.09097
6.64881	1.08626
6.66703	1.0847
6.68524	1.09461
6.70345	1.1138
6.72167	1.11734
6.73988	1.11513
6.75809	1.10889
6.7763	1.10347
6.79452	1.07478
6.81273	1.0275
6.83094	1.02151
6.84916	1.01551
6.86737	1.00936
6.88558	1.00159
6.9038	0.998989
6.92201	1.0012
6.94022	1.01288
6.95843	1.00957
6.97665	1.00171
6.99486	1.00009
