# Supplementary material for: The structure of liquid carbon elucidated by in situ X-ray diffraction
Source: Nature. 2025 May 21;642(8067):351–5. doi: 10.1038/s41586-025-09035-6 (PMC12158773; doi:10.1038/s41586-025-09035-6)
Supplement: Supplementary file 9 — Source Data for Extended Data Fig. 5 [file 41586_2025_9035_MOESM9_ESM.xlsx]

## Sheet: 216 atoms
k	S(k)
0.596298	0.0566974
0.843293	0.061585
1.03282	0.0622474
1.1926	0.0760041
1.33336	0.0897672
1.46063	0.10755
1.68659	0.133671
1.78889	0.167664
1.88566	0.190341
1.9777	0.226282
2.06564	0.237036
2.14998	0.283435
2.23114	0.312763
2.38519	0.442941
2.4586	0.468293
2.52988	0.559264
2.5992	0.597795
2.66673	0.687823
2.73258	0.732678
2.79689	0.818872
2.92125	0.89944
2.98149	0.965212
3.04053	1.0335
3.09845	1.06985
3.21116	0.998704
3.26606	1.04719
3.37317	0.951221
3.42547	0.995516
3.47698	0.980104
3.52775	0.935932
3.57779	0.908158
3.62714	0.875881
3.67583	0.89696
3.77132	0.935214
3.81817	0.848323
3.86445	0.810283
3.91019	0.837115
3.95539	0.813943
4.00009	0.833316
4.04429	0.835604
4.13127	0.744031
4.17409	0.789264
4.21646	0.810505
4.25842	0.795185
4.29997	0.848146
4.34111	0.834275
4.38188	0.839867
4.46229	0.843308
4.50195	0.864708
4.54127	0.885704
4.58025	0.868749
4.65724	0.912965
4.69525	0.936023
4.77038	0.933285
4.80751	0.965332
4.84435	0.996195
4.88091	1.03915
4.9172	1.05135
4.95322	1.07536
4.98899	1.09457
5.05976	1.12095
5.09477	1.1559
5.12955	1.20441
5.16409	1.22367
5.1984	1.22595
5.23249	1.25952
5.26636	1.22019
5.33345	1.38512
5.36668	1.33927
5.39971	1.37067
5.43253	1.33591
5.46516	1.35648
5.4976	1.37144
5.52984	1.40107
5.59377	1.38285
5.62546	1.38597
5.65698	1.3979
5.68832	1.36587
5.75049	1.3613
5.78132	1.34553
5.8425	1.35156
5.87285	1.26804
5.90305	1.25952
5.93309	1.28111
5.96298	1.24374
5.99272	1.21925
6.02231	1.20995
6.08107	1.12622
6.11024	1.12655
6.13926	1.14725
6.16815	1.10246
6.19691	1.08763
6.22553	1.09168
6.25403	1.07254
6.33873	1.03099
6.36672	1.0257
6.39458	0.982307
6.42233	0.988819
6.44995	0.984112
6.47745	0.958158
6.53212	0.963618
6.55928	0.942615
6.58633	0.905311
6.61326	0.931943
6.66681	0.920863
6.69343	0.898704
6.74634	0.932982
6.77264	0.868383
6.79884	0.874034
6.82494	0.878082
6.85094	0.859643
6.87684	0.885043
6.90265	0.868408
6.95397	0.855271
6.97949	0.850394
7.00491	0.858252
7.03025	0.845251
7.05549	0.887336
7.08065	0.849739
7.10571	0.836003
7.15558	0.857139
7.18038	0.844787
7.2051	0.846845
7.22973	0.866453
7.25428	0.824998
7.27874	0.858794
7.30313	0.846566
7.35165	0.860479
7.3758	0.864704
7.39986	0.856092
7.42385	0.845774
7.47159	0.845924
7.49535	0.861974
7.54264	0.865935
7.56617	0.857563
7.58963	0.875867
7.61302	0.873318
7.63634	0.867922
7.65959	0.870848
7.68276	0.868666
7.7289	0.888854
7.75187	0.882123
7.77477	0.886266
7.79761	0.895052
7.82037	0.881537
7.84307	0.878468
7.86571	0.902992
7.91079	0.896174
7.93323	0.909968
7.95561	0.917837
7.97792	0.91299
8.00018	0.909215
8.02237	0.922065
8.0445	0.914086
8.08858	0.911088
8.11053	0.918726
8.13242	0.927067
8.15425	0.909694
8.19774	0.941817
8.2194	0.959769
8.26255	0.959632
8.28404	0.963314
8.30547	0.960971
8.32685	0.980044
8.34817	0.952576
8.36944	0.963559
8.39066	0.968419
8.43293	0.958339
8.45398	0.981054
8.47499	0.973824
8.49594	0.988008
8.51684	1.01221
8.53769	0.983409
8.55849	0.990661
8.59993	1.02799
8.62058	1.0074
8.64118	1.01479
8.66173	1.00463
8.68223	1.01199
8.70268	1.00877
8.72309	0.997138
8.76375	1.02815
8.78402	1.00372
8.80423	1.01346
8.8244	0.998499
8.86461	1.02058
8.88464	1.03588
8.92457	1.04225
8.94447	1.03959
8.96432	1.05353
8.98413	1.03508
9.0039	1.04307
9.02363	1.0372
9.04331	1.04372
9.08254	1.05102
9.10209	1.0484
9.1216	1.04493
9.14107	1.03812
9.1605	1.06278
9.17989	1.03654
9.19924	1.0563
9.25703	1.04216
9.27622	1.05099
9.29536	1.05634
9.31447	1.05318
9.33354	1.04381
9.35257	1.05023
9.39051	1.06167
9.40942	1.06064
9.4283	1.06431
9.44714	1.05983
9.4847	1.0389
9.50343	1.07206
9.54077	1.01554
9.55938	1.06149
9.57796	1.06437
9.59651	1.04953
9.61502	1.04768
9.63349	1.04877
9.65193	1.07604
9.68869	1.06429
9.70703	1.04566
9.72532	1.06447
9.74359	1.0624
9.76182	1.08944
9.78001	1.05498
9.79817	1.04404
9.8344	1.04952
9.85246	1.0658
9.87049	1.06028
9.88848	1.06438
9.90645	1.04565
9.92438	1.04966
9.94227	1.06208
9.97797	1.0792
9.99577	1.05704

## Sheet: 64 atoms + NN
k	S(k)
0.911728	0.059008
1.00353	0.065247
1.09533	0.071486
1.18713	0.077725
1.27893	0.0845354
1.37073	0.0951526
1.46253	0.10577
1.55433	0.116593
1.64613	0.134375
1.73793	0.152158
1.82974	0.173206
1.92154	0.198879
2.01334	0.225934
2.10514	0.264142
2.19694	0.303152
2.28874	0.370642
2.38054	0.438132
2.47234	0.505622
2.56414	0.57879
2.65594	0.663518
2.74774	0.760574
2.83954	0.862744
2.93134	0.946992
3.02314	0.985866
3.11495	0.9939
3.20675	1.03016
3.29855	1.02753
3.39035	1.00061
3.48215	0.958322
3.57395	0.916031
3.66575	0.890722
3.75755	0.864246
3.84935	0.840749
3.94115	0.822821
4.03295	0.810718
4.12475	0.80566
4.21655	0.800456
4.30835	0.813009
4.40016	0.824351
4.49196	0.832463
4.58376	0.87208
4.67556	0.905275
4.76736	0.955376
4.85916	1.00706
4.95096	1.05896
5.04276	1.10828
5.13456	1.1921
5.22636	1.25907
5.31816	1.3236
5.40996	1.36431
5.50176	1.39615
5.59357	1.39567
5.68537	1.37974
5.77717	1.34322
5.86897	1.328
5.96077	1.24143
6.05257	1.18777
6.14437	1.12404
6.23617	1.07528
6.32797	1.03722
6.41977	0.995016
6.51157	0.954977
6.60337	0.921798
6.69517	0.904016
6.78697	0.884047
6.87878	0.868595
6.97058	0.856435
7.06238	0.855889
7.15418	0.858068
7.24598	0.850971
7.33778	0.847839
7.42958	0.853107
7.52138	0.855445
7.61318	0.868167
7.70498	0.876073
7.79678	0.889939
7.88858	0.894782
7.98038	0.905633
8.07218	0.922001
8.16399	0.935584
8.25579	0.94628
8.34759	0.964321
8.43939	0.983685
8.53119	0.991133
8.62299	0.996713
8.71479	1.01011
8.80659	1.02698
8.89839	1.03158
8.99019	1.0322
9.08199	1.04238
9.17379	1.04267
9.26559	1.05536
9.35739	1.05514
9.4492	1.05019
9.541	1.05542
9.6328	1.063
9.7246	1.0583
9.8164	1.05908
9.9082	1.05736
10	1.05646
